# Supplementary material for: The epigenetic regulator Mll1 is required for Wnt-driven intestinal tumorigenesis and cancer stemness
Source: Nat Commun. 2020 Dec 21;11:6422. doi: 10.1038/s41467-020-20222-z (PMC7752919; doi:10.1038/s41467-020-20222-z)
Supplement: Supplementary file 4 — Supplementary Data 1 [file 41467_2020_20222_MOESM4_ESM.xlsx]

## Sheet: bCatGOF;Mll1 ISCs FACsorted
Ensembl_ID	Gene_Symbol	het_1	hom_1	log2FoldChange_1	pvalue_1	padj_1	het_2	hom_2	log2FoldChange_2	pvalue_2	padj_2	Chromosome	Start	End	Length	GC_Content	Strand	Biotype	Description
ENSMUSG00000000001	Gnai3	2305.1	2300.5	0	0.992936	1	2305.1	2300.5	-0.05	0.85311	0.96482	3	108107280	108146146	3262	41.65	-1	protein_coding	guanine nucleotide binding protein (G protein), alpha inhibiting 3 [Source:MGI Symbol;Acc:MGI:95773]
ENSMUSG00000000028	Cdc45	320.5	570.5	0.7	0.00316029	0.0663547	320.5	570.5	0.8	0.000447579	0.0189128	16	18780447	18811987	2252	46.23	-1	protein_coding	Cell division control [Source:UniProtKB/Swiss-Prot;Acc:Q9Z1X9]
ENSMUSG00000000031	H19	0	22.2	0.22	0.184326	1	0	22.2	0.37	0.105105	0.831482	7	142575529	142578143	2460	55.83	-1	lincRNA
ENSMUSG00000000037	Scml2	33.9	113.5	0.77	0.0173198	0.260775	33.9	113.5	0.99	0.00528522	0.0970936	X	161117193	161258213	6079	37.89	1	protein_coding	Scm polycomb group protein like 2 [Source:MGI Symbol;Acc:MGI:1340042]
ENSMUSG00000000049	Apoh	35.5	27.1	-0.11	0.708048	1	35.5	27.1	-0.12	0.703688	1	11	108343354	108414396	1594	43.83	1	protein_coding	Beta-2-glycoprotein 1 [Source:UniProtKB/Swiss-Prot;Acc:Q01339]
ENSMUSG00000000056	Narf	188.1	276	0.43	0.102313	0.679426	188.1	276	0.65	0.00411069	0.0800012	11	121237253	121255856	4806	46.96	1	protein_coding	Nuclear prelamin A recognition factor [Source:UniProtKB/Swiss-Prot;Acc:Q9CYQ7]
ENSMUSG00000000058	Cav2	7.6	7.6	0	0.99712	1	7.6	7.6	-0.01	0.979555	1	6	17281185	17289115	3335	39.77	1	protein_coding	Caveolin-2 [Source:UniProtKB/Swiss-Prot;Acc:Q9WVC3]
ENSMUSG00000000078	Klf6	1390.1	2027.2	0.43	0.0995218	0.461686	1390.1	2027.2	0.43	0.122926	0.456613	13	5861482	5870394	4391	43.44	1	protein_coding	Kruppel like factor 6 [Source:HGNC Symbol;Acc:HGNC:2235]
ENSMUSG00000000085	Scmh1	456.1	557.8	0.24	0.357673	0.778126	456.1	557.8	0.26	0.344444	0.696974	4	120405281	120530186	7731	39.89	1	protein_coding	Polycomb protein SCMH1 [Source:UniProtKB/Swiss-Prot;Acc:Q8K214]
ENSMUSG00000000088	Cox5a	4030.2	3781.6	-0.09	0.473061	0.926937	4030.2	3781.6	-0.12	0.348288	0.700152	9	57521274	57532426	2101	42.75	1	protein_coding	Cytochrome c oxidase subunit 5A, mitochondrial [Source:UniProtKB/Swiss-Prot;Acc:P12787]
ENSMUSG00000000103	Zfy2	3.5	2.4	-0.13	0.638247	1	3.5	2.4	-0.13	0.658091	1	Y	2106015	2170409	3107	36.56	-1	protein_coding	zinc finger protein 2, Y-linked [Source:MGI Symbol;Acc:MGI:99213]
ENSMUSG00000000125	Wnt3	49	111	0.6	0.068113	0.353846	49	111	0.65	0.0663827	0.464599	11	103774150	103817957	3076	52.32	1	protein_coding	wingless-type MMTV integration site family, member 3 [Source:MGI Symbol;Acc:MGI:98955]
ENSMUSG00000000127	Fer	345.9	441.2	0.33	0.0344595	0.304787	345.9	441.2	0.36	0.0269923	0.220509	17	63896018	64139494	3473	40.1	1	protein_coding	Tyrosine-protein kinase Fer [Source:UniProtKB/Swiss-Prot;Acc:P70451]
ENSMUSG00000000131	Xpo6	453.2	727.5	0.57	0.0177664	0.204338	453.2	727.5	0.7	0.000868866	0.0264889	7	126101715	126200501	16920	43.53	-1	protein_coding	exportin 6 [Source:MGI Symbol;Acc:MGI:2429950]
ENSMUSG00000000134	Tfe3	163.4	157.5	-0.04	0.881928	0.996294	163.4	157.5	-0.08	0.800461	0.9433	X	7762560	7775202	9261	51.75	1	protein_coding	Transcription factor E3 [Source:UniProtKB/Swiss-Prot;Acc:Q64092]
ENSMUSG00000000142	Axin2	2572.9	3505.9	0.42	0.0028229	0.110728	2572.9	3505.9	0.45	0.00340241	0.0726572	11	108920349	108950783	5506	53.94	1	protein_coding	Axin-2 [Source:UniProtKB/Swiss-Prot;Acc:O88566]
ENSMUSG00000000148	Brat1	86.7	90	0.04	0.904074	0.879021	86.7	90	0.05	0.867494	0.970586	5	140705011	140719379	6179	51.56	1	protein_coding	BRCA1-associated ATM activator 1 [Source:UniProtKB/Swiss-Prot;Acc:Q8C3R1]
ENSMUSG00000000149	Gna12	137.2	160.6	0.17	0.564508	0.860806	137.2	160.6	0.07	0.814032	0.949812	5	140758408	140830431	3416	47.49	-1	protein_coding	guanine nucleotide binding protein, alpha 12 [Source:MGI Symbol;Acc:MGI:95767]
ENSMUSG00000000154	Slc22a18	168.1	211.4	0.26	0.319204	0.736471	168.1	211.4	0.27	0.35484	0.703749	7	143473736	143499334	1699	52	1	protein_coding	solute carrier family 22 (organic cation transporter), member 18 [Source:MGI Symbol;Acc:MGI:1336884]
ENSMUSG00000000157	Itgb2l	12.7	10.9	-0.07	0.813143	1	12.7	10.9	-0.07	0.825446	1	16	96422288	96443619	2936	49.83	-1	protein_coding	Integrin beta-2-like protein [Source:UniProtKB/Swiss-Prot;Acc:Q3UV74]
ENSMUSG00000000159	Igsf5	760.6	738.9	-0.04	0.849553	1	760.6	738.9	-0.06	0.77679	0.934763	16	96361668	96525580	2766	45.45	1	protein_coding
ENSMUSG00000000167	Pih1d2	77.6	56.7	-0.18	0.581205	1	77.6	56.7	-0.19	0.58078	0.993607	9	50617321	50625000	2813	43.52	1	protein_coding	PIH1 domain-containing protein 2 [Source:UniProtKB/Swiss-Prot;Acc:Q8CHR9]
ENSMUSG00000000168	Dlat	731.5	848.8	0.2	0.279978	0.740335	731.5	848.8	0.23	0.230924	0.597885	9	50634633	50659780	4886	44.1	-1	protein_coding	Dihydrolipoyllysine-residue acetyltransferase component of pyruvate dehydrogenase complex, mitochondrial [Source:UniProtKB/Swiss-Prot;Acc:Q8BMF4]
ENSMUSG00000000171	Sdhd	6613.4	5770.4	-0.19	0.20505	0.71903	6613.4	5770.4	-0.22	0.139166	0.48383	9	50596357	50603812	1231	45.09	-1	protein_coding	succinate dehydrogenase complex, subunit D, integral membrane protein [Source:MGI Symbol;Acc:MGI:1914175]
ENSMUSG00000000184	Ccnd2	4049.6	3543.5	-0.18	0.29055	0.681782	4049.6	3543.5	-0.23	0.153327	0.502942	6	127125162	127152193	9409	49.26	-1	protein_coding	G1/S-specific cyclin-D2 [Source:UniProtKB/Swiss-Prot;Acc:P30280]
ENSMUSG00000000194	Gpr107	235.1	272.6	0.17	0.515494	0.902431	235.1	272.6	0.3	0.189633	0.54819	2	31152316	31218775	12766	49.01	1	protein_coding	G protein-coupled receptor 107 [Source:MGI Symbol;Acc:MGI:2139054]
ENSMUSG00000000197	Nalcn	0.7	15.8	0.51	0.0365572	1	0.7	15.8	0.64	0.0293326	1	14	123276634	123627144	14715	38.67	-1	protein_coding	sodium leak channel, non-selective [Source:HGNC Symbol;Acc:HGNC:19082]
ENSMUSG00000000202	Btbd17	9	7.3	-0.03	0.870283	1	9	7.3	-0.03	0.887359	1	11	114791217	114795945	3187	56.02	-1	protein_coding	BTB/POZ domain-containing protein 17 [Source:UniProtKB/Swiss-Prot;Acc:Q9DB72]
ENSMUSG00000000204	Slfn4	23.1	13.2	-0.14	0.571395	1	23.1	13.2	-0.18	0.546114	1	11	83175186	83190216	3964	43.3	1	protein_coding	schlafen 4 [Source:MGI Symbol;Acc:MGI:1329010]
ENSMUSG00000000214	Th	9.6	1.4	-0.22	#N/A	#N/A	9.6	1.4	-0.23	0.288952	1	7	142892752	142931128	2364	51.59	-1	protein_coding	tyrosine hydroxylase [Source:MGI Symbol;Acc:MGI:98735]
ENSMUSG00000000223	Drp2	5.3	1.6	-0.22	0.331857	1	5.3	1.6	-0.22	0.376003	1	X	134404551	134456573	8553	44.54	1	protein_coding	Dystrophin-related protein 2 [Source:UniProtKB/Swiss-Prot;Acc:Q05AA6]
ENSMUSG00000000244	Tspan32	2.4	5.7	0.32	0.260241	1	2.4	5.7	0.31	0.315541	1	7	143005046	143019644	6234	53.07	1	protein_coding	tetraspanin 32 [Source:MGI Symbol;Acc:MGI:1350360]
ENSMUSG00000000248	Clec2g	17.7	10.8	-0.42	0.19412	1	17.7	10.8	-0.4	0.255431	1	6	128934381	128984707	2847	41.63	1	protein_coding	C-type lectin domain family 2 member G [Source:UniProtKB/Swiss-Prot;Acc:Q9D676]
ENSMUSG00000000253	Gmpr	42.5	88.2	0.71	0.0196253	0.358181	42.5	88.2	0.76	0.0205577	0.233938	13	45507444	45553800	2323	48.23	1	protein_coding	guanosine monophosphate reductase [Source:MGI Symbol;Acc:MGI:1913605]
ENSMUSG00000000263	Glra1	1.8	3	0.1	0.651564	1	1.8	3	0.1	0.681872	1	11	55514238	55608198	2414	45.7	-1	protein_coding	Glycine receptor subunit alpha-1 [Source:UniProtKB/Swiss-Prot;Acc:Q64018]
ENSMUSG00000000266	Mid2	298.9	147.5	-0.59	0.0654754	0.447816	298.9	147.5	-0.68	0.0470287	0.286968	X	140664599	140767715	8114	40.18	1	protein_coding	Mus musculus midline 2 (Mid2), transcript variant 2, mRNA. [Source:RefSeq mRNA;Acc:NM_001358366]
ENSMUSG00000000275	Trim25	732.6	564.9	-0.32	0.145979	0.502598	732.6	564.9	-0.31	0.193636	0.553844	11	88999376	89020293	5754	48.45	1	protein_coding	E3 ubiquitin/ISG15 ligase TRIM25 [Source:UniProtKB/Swiss-Prot;Acc:Q61510]
ENSMUSG00000000276	Dgke	162.3	113.2	-0.41	0.120261	0.528513	162.3	113.2	-0.44	0.123772	0.457584	11	89035179	89066850	8387	43.85	-1	protein_coding	Diacylglycerol kinase epsilon [Source:UniProtKB/Swiss-Prot;Acc:Q9R1C6]
ENSMUSG00000000278	Scpep1	468.2	624.8	0.34	0.169168	0.549624	468.2	624.8	0.45	0.0643824	0.333541	11	88924020	88955465	2097	47.22	-1	protein_coding	serine carboxypeptidase 1 [Source:MGI Symbol;Acc:MGI:1921867]
ENSMUSG00000000282	Mnt	97.8	136.6	0.41	0.087737	0.392719	97.8	136.6	0.36	0.141864	0.510247	11	74830920	74845725	4627	56.49	1	protein_coding	Max-binding protein MNT [Source:UniProtKB/Swiss-Prot;Acc:O08789]
ENSMUSG00000000295	Hddc2	1292.3	1465.1	0.17	0.266072	0.633922	1292.3	1465.1	0.23	0.111416	0.437146	10	31313383	31328204	3508	42.09	1	protein_coding	HD domain-containing protein 2 [Source:UniProtKB/Swiss-Prot;Acc:Q3SXD3]
ENSMUSG00000000296	Tpd52l1	661.7	761.6	0.19	0.294572	0.652459	661.7	761.6	0.2	0.294233	0.657473	10	31332376	31445958	1323	40.19	-1	protein_coding	tumor protein D52-like 1 [Source:MGI Symbol;Acc:MGI:1298386]
ENSMUSG00000000301	Pemt	68.4	51.7	-0.27	0.37733	1	68.4	51.7	-0.32	0.339774	0.820231	11	59970614	60046489	2104	49.74	-1	protein_coding	Phosphatidylethanolamine N-methyltransferase [Source:UniProtKB/Swiss-Prot;Acc:Q61907]
ENSMUSG00000000303	Cdh1	4399.7	4514.6	0.03	0.854496	1	4399.7	4514.6	0.03	0.896183	0.983042	8	106603351	106670246	4574	47.03	1	protein_coding	cadherin 1 [Source:HGNC Symbol;Acc:HGNC:1748]
ENSMUSG00000000308	Ckmt1	1883	2007.3	0.08	0.765237	1	1883	2007.3	0.11	0.672848	0.887104	2	121357714	121363737	2496	48.09	1	protein_coding	creatine kinase, mitochondrial 1, ubiquitous [Source:MGI Symbol;Acc:MGI:99441]
ENSMUSG00000000317	Bcl6b	9.3	18.2	0.22	0.425999	1	9.3	18.2	0.2	0.512557	1	11	70224128	70229798	3719	51.38	-1	protein_coding	B-cell CLL/lymphoma 6 member B protein [Source:UniProtKB/Swiss-Prot;Acc:O88282]
ENSMUSG00000000320	Alox12	0.8	2.3	0.19	0.404136	1	0.8	2.3	0.19	0.446818	1	11	70241457	70255353	4085	48.86	-1	protein_coding	arachidonate 12-lipoxygenase [Source:MGI Symbol;Acc:MGI:87998]
ENSMUSG00000000325	Arvcf	67.2	106.9	0.5	0.0793353	0.441553	67.2	106.9	0.54	0.0670805	0.339918	16	18348182	18407076	6425	50.36	1	protein_coding	Armadillo repeat protein deleted in velo-cardio-facial syndrome homolog [Source:UniProtKB/Swiss-Prot;Acc:P98203]
ENSMUSG00000000326	Comt	2188.5	2438.2	0.15	0.207507	0.710579	2188.5	2438.2	0.17	0.18186	0.539565	16	18406886	18426852	2532	48.68	-1	protein_coding	Catechol O-methyltransferase [Source:UniProtKB/Swiss-Prot;Acc:O88587]
ENSMUSG00000000339	Rtca	235.2	247.3	0.06	0.812248	1	235.2	247.3	0.05	0.852371	0.96482	3	116488963	116508208	1880	43.09	-1	protein_coding	RNA 3'-terminal phosphate cyclase [Source:MGI Symbol;Acc:MGI:1913618]
ENSMUSG00000000340	Dbt	561.1	305.2	-0.65	0.0212378	0.244701	561.1	305.2	-0.83	0.00368547	0.0754158	3	116513070	116549981	3348	44.05	1	protein_coding	Mus musculus dihydrolipoamide branched chain transacylase E2 (Dbt), transcript variant 2, mRNA. [Source:RefSeq mRNA;Acc:NM_001357344]
ENSMUSG00000000346	Dazap2	4862.3	4840	-0.01	0.971823	1	4862.3	4840	-0.09	0.578639	0.840624	15	100615349	100620761	2900	50.58	1	protein_coding	DAZ-associated protein 2 [Source:UniProtKB/Swiss-Prot;Acc:Q9DCP9]
ENSMUSG00000000355	Mcts1	1677.4	1431.6	-0.21	0.235541	0.745145	1677.4	1431.6	-0.22	0.257237	0.624906	X	38600578	38613426	1571	37.89	1	protein_coding	Malignant T-cell-amplified sequence 1 [Source:UniProtKB/Swiss-Prot;Acc:Q9DB27]
ENSMUSG00000000365	Rnf17	2.8	3	0.01	0.958451	1	2.8	3	0	0.991868	1	14	56402581	56525032	6241	38.66	1	protein_coding	RING finger protein 17 [Source:UniProtKB/Swiss-Prot;Acc:Q99MV7]
ENSMUSG00000000374	Trappc10	206.4	221.1	0.09	0.710448	1	206.4	221.1	0.08	0.750149	0.922699	10	78186725	78244641	8128	48.02	-1	protein_coding
ENSMUSG00000000378	Ccm2	184.7	232.3	0.25	0.383349	0.781216	184.7	232.3	0.3	0.30954	0.669579	11	6546887	6596744	3666	47.75	1	protein_coding	Cerebral cavernous malformations [Source:UniProtKB/Swiss-Prot;Acc:Q8K2Y9]
ENSMUSG00000000384	Tbrg4	319.2	530.3	0.57	0.0337467	0.302848	319.2	530.3	0.61	0.0237794	0.207304	11	6615598	6626067	3696	51.38	-1	protein_coding	Protein TBRG4 [Source:UniProtKB/Swiss-Prot;Acc:Q91YM4]
ENSMUSG00000000385	Tmprss2	3127.7	2443.7	-0.34	0.0254069	0.261745	3127.7	2443.7	-0.33	0.0455616	0.283046	16	97564684	97611195	3159	46.45	-1	protein_coding	Transmembrane protease serine 2 Transmembrane protease serine 2 non-catalytic chain Transmembrane protease serine 2 catalytic chain [Source:UniProtKB/Swiss-Prot;Acc:Q9JIQ8]
ENSMUSG00000000386	Mx1	17.1	22	0.06	0.811495	1	17.1	22	0.05	0.882811	1	16	97447035	97462907	3646	46.16	-1	protein_coding	MX dynamin-like GTPase 1 [Source:MGI Symbol;Acc:MGI:97243]
ENSMUSG00000000392	Fap	18.2	11.3	-0.13	#N/A	#N/A	18.2	11.3	-0.13	#N/A	#N/A	2	62500943	62574075	5662	38.39	-1	protein_coding	Prolyl endopeptidase FAP Antiplasmin-cleaving enzyme FAP, soluble form [Source:UniProtKB/Swiss-Prot;Acc:P97321]
ENSMUSG00000000394	Gcg	2.4	2.5	0	0.978878	1	2.4	2.5	0	0.98836	1	2	62474530	62483650	1494	37.47	-1	protein_coding	Glucagon Glicentin Glicentin-related polypeptide Oxyntomodulin Glucagon Glucagon-like peptide 1 Glucagon-like peptide 1(7-37) Glucagon-like peptide 1(7-36) Glucagon-like peptide 2 [Source:UniProtKB/Swiss-Prot;Acc:P55095]
ENSMUSG00000000399	Ndufa9	2971.5	2923	-0.02	0.912918	0.971065	2971.5	2923	-0.01	0.95445	1	6	126821721	126849136	2101	45.75	-1	protein_coding	NADH dehydrogenase [ubiquinone] 1 alpha subcomplex subunit 9, mitochondrial [Source:UniProtKB/Swiss-Prot;Acc:Q9DC69]
ENSMUSG00000000402	Egfl6	69.1	99.9	0.37	0.228964	0.567494	69.1	99.9	0.34	0.288482	0.652448	X	166523007	166585720	2704	42.54	-1	protein_coding	Epidermal growth factor-like protein 6 [Source:UniProtKB/Swiss-Prot;Acc:Q9JJZ5]
ENSMUSG00000000409	Lck	50.3	99.2	0.66	0.0296148	0.330668	50.3	99.2	0.77	0.0157756	0.177655	4	129548344	129573641	2929	48.13	-1	protein_coding	Proto-onco tyrosine-protein kinase LCK [Source:UniProtKB/Swiss-Prot;Acc:P06240]
ENSMUSG00000000416	Cttnbp2	775.8	584.8	-0.33	0.200158	0.595683	775.8	584.8	-0.32	0.246879	0.612457	6	18366478	18514843	8829	40.7	-1	protein_coding	Cortactin-binding protein 2 [Source:UniProtKB/Swiss-Prot;Acc:B9EJA2]
ENSMUSG00000000420	Galnt1	801.1	810.8	0.02	0.94817	0.933275	801.1	810.8	0	0.994121	0.980381	18	24205344	24286818	5519	40.82	1	protein_coding	Polypeptide N-acetylgalactosaminyltransferase 1 Polypeptide N-acetylgalactosaminyltransferase 1 soluble form [Source:UniProtKB/Swiss-Prot;Acc:O08912]
ENSMUSG00000000435	Myf5	0.8	2.1	0.1	0.550682	1	0.8	2.1	0.1	0.599579	1	10	107482908	107486134	2083	43.32	-1	protein_coding	Myogenic factor 5 [Source:UniProtKB/Swiss-Prot;Acc:P24699]
ENSMUSG00000000439	Mkrn2	124.2	208.9	0.64	0.00400115	0.10893	124.2	208.9	0.66	0.00790726	0.115544	6	115601902	115622624	7005	47.04	1	protein_coding	Probable E3 ubiquitin-protein ligase makorin-2 [Source:UniProtKB/Swiss-Prot;Acc:Q9ERV1]
ENSMUSG00000000440	Pparg	49.1	64.1	0.21	0.524478	0.993888	49.1	64.1	0.17	0.626589	0.999185	6	115360951	115490399	2953	39.51	1	protein_coding	peroxisome proliferator activated receptor gamma [Source:MGI Symbol;Acc:MGI:97747]
ENSMUSG00000000441	Raf1	184.6	306.3	0.51	0.0877706	0.517289	184.6	306.3	0.56	0.0718251	0.353025	6	115618067	115676635	6845	42.75	-1	protein_coding	Mus musculus v-raf-leukemia viral onco 1 (Raf1), transcript variant 3, mRNA. [Source:RefSeq mRNA;Acc:NM_001356334]
ENSMUSG00000000486	Sept1	114.3	77.5	-0.38	0.21	0.550027	114.3	77.5	-0.39	0.230948	0.626459	7	127214447	127233130	2763	48.19	-1	protein_coding	Septin-1 [Source:UniProtKB/Swiss-Prot;Acc:P42209]
ENSMUSG00000000489	Pdgfb	21.3	19.5	-0.06	0.842113	1	21.3	19.5	-0.06	0.861627	1	15	79995874	80014977	4161	55.39	-1	protein_coding	platelet derived growth factor, B polypeptide [Source:MGI Symbol;Acc:MGI:97528]
ENSMUSG00000000530	Acvrl1	2.2	7	0.38	0.179047	1	2.2	7	0.39	0.210082	1	15	101128522	101145336	4265	52.3	1	protein_coding	Serine/threonine-protein kinase receptor R3 [Source:UniProtKB/Swiss-Prot;Acc:Q61288]
ENSMUSG00000000531	Grasp	17.8	31.6	0.41	0.21022	0.836868	17.8	31.6	0.61	0.0782079	0.655468	15	101224188	101232756	2033	55.63	1	protein_coding	ral receptor for phosphoinositides 1-associated scaffold protein [Source:UniProtKB/Swiss-Prot;Acc:Q9JJA9]
ENSMUSG00000000532	Acvr1b	277.8	331.7	0.21	0.381361	0.830888	277.8	331.7	0.31	0.163288	0.516248	15	101174067	101213684	4418	49.44	1	protein_coding	Activin receptor type-1B [Source:UniProtKB/Swiss-Prot;Acc:Q61271]
ENSMUSG00000000538	Tom1l2	99.2	124.9	0.29	0.209431	0.643192	99.2	124.9	0.29	0.258594	0.710347	11	60226714	60352905	8764	46.54	-1	protein_coding	TOM1-like protein 2 [Source:UniProtKB/Swiss-Prot;Acc:Q5SRX1]
ENSMUSG00000000544	Gpa33	829.3	1081.5	0.33	0.142587	0.497702	829.3	1081.5	0.36	0.128452	0.465396	1	166130238	166166510	2742	48.91	1	protein_coding	glycoprotein A33 (transmembrane) [Source:MGI Symbol;Acc:MGI:1891703]
ENSMUSG00000000552	Zfp385a	1.8	9.3	0.42	0.106761	1	1.8	9.3	0.49	0.101795	1	15	103313895	103340093	2515	50.68	-1	protein_coding	zinc finger protein 385A [Source:MGI Symbol;Acc:MGI:1352495]
ENSMUSG00000000555	Itga5	8.6	12.6	0.12	0.655591	1	8.6	12.6	0.11	0.708298	1	15	103344286	103366763	4933	50.81	-1	protein_coding	Integrin alpha-5 Integrin alpha-5 heavy chain Integrin alpha-5 light chain [Source:UniProtKB/Swiss-Prot;Acc:P11688]
ENSMUSG00000000560	Gabra2	711.6	679	-0.06	0.652512	0.853377	711.6	679	-0.06	0.714231	0.845195	5	70957597	71095849	7640	36.51	-1	protein_coding	Gamma-aminobutyric acid receptor subunit alpha-2 [Source:UniProtKB/Swiss-Prot;Acc:P26048]
ENSMUSG00000000561	Wdr77	943.4	890.7	-0.08	0.577707	0.806721	943.4	890.7	-0.11	0.442563	0.763224	3	105959369	105970037	4841	44.83	1	protein_coding	WD repeat domain 77 [Source:MGI Symbol;Acc:MGI:1917715]
ENSMUSG00000000562	Adora3	1.3	4.3	0.18	0.382448	1	1.3	4.3	0.19	0.426385	1	3	105870858	105908926	3729	45.35	1	protein_coding	adenosine A3 receptor [Source:MGI Symbol;Acc:MGI:104847]
ENSMUSG00000000563	Atp5f1	8120.4	7718.5	-0.07	0.47882	0.926746	8120.4	7718.5	-0.08	0.485708	1	3	105942698	105960099	4105	40.23	-1	protein_coding	ATP synthase F(0) complex subunit B1, mitochondrial [Source:UniProtKB/Swiss-Prot;Acc:Q9CQQ7]
ENSMUSG00000000567	Sox9	3809.1	3456.9	-0.13	0.527713	0.958655	3809.1	3456.9	-0.15	0.485567	0.787744	11	112782224	112787760	4135	50.95	1	protein_coding	Transcription factor SOX-9 [Source:UniProtKB/Swiss-Prot;Acc:Q04887]
ENSMUSG00000000568	Hnrnpd	2421.9	2804.8	0.2	0.0844142	0.435215	2421.9	2804.8	0.21	0.108851	0.432766	5	99955935	99978938	7354	38.55	-1	protein_coding	Heteroous nuclear ribonucleoprotein D0 [Source:UniProtKB/Swiss-Prot;Acc:Q60668]
ENSMUSG00000000579	Dynlt1c	59.2	60.8	0.03	0.904557	1	59.2	60.8	0.03	0.906632	1	17	6601671	6609774	3777	47.56	1	protein_coding	dynein light chain Tctex-type 1C [Source:MGI Symbol;Acc:MGI:3807476]
ENSMUSG00000000581	C1d	2575.2	1989.1	-0.33	0.102618	0.558225	2575.2	1989.1	-0.46	0.01745	0.175993	11	17257579	17269176	3995	37.25	1	protein_coding	Mus musculus C1D nuclear receptor co-repressor (C1d), transcript variant 2, mRNA. [Source:RefSeq mRNA;Acc:NM_001330649]
ENSMUSG00000000594	Gm2a	252.2	184.4	-0.27	0.398641	0.753294	252.2	184.4	-0.63	0.0446501	0.208033	11	55098115	55113029	4127	48.96	1	protein_coding	Ganglioside GM2 activator [Source:UniProtKB/Swiss-Prot;Acc:Q60648]
ENSMUSG00000000600	Krit1	769.7	889.1	0.19	0.305887	0.668802	769.7	889.1	0.21	0.289264	0.626177	5	3803184	3845564	21853	36.51	1	protein_coding	Krev interaction trapped protein 1 [Source:UniProtKB/Swiss-Prot;Acc:Q6S5J6]
ENSMUSG00000000605	Clcn4	767.2	743	-0.04	0.778304	0.898656	767.2	743	-0.08	0.630256	0.866735	7	7282309	7300851	8575	47.23	-1	protein_coding	Mus musculus chloride channel, voltage-sensitive 4 (Clcn4), transcript variant 7, mRNA. [Source:RefSeq mRNA;Acc:NM_001357103]
ENSMUSG00000000617	Grm6	1.8	0.9	-0.1	0.61508	1	1.8	0.9	-0.1	0.660885	1	11	50850685	50866208	5421	50.24	1	protein_coding	Metabotropic glutamate receptor 6 [Source:UniProtKB/Swiss-Prot;Acc:Q5NCH9]
ENSMUSG00000000628	Hk2	2295.6	2196.1	-0.06	0.761297	0.909773	2295.6	2196.1	-0.04	0.823674	0.952806	6	82725025	82774454	5969	49.08	-1	protein_coding	Hexokinase-2 [Source:UniProtKB/Swiss-Prot;Acc:O08528]
ENSMUSG00000000631	Myo18a	272.1	284.4	0.06	0.779543	1	272.1	284.4	0.09	0.691488	0.895258	11	77763246	77865980	16037	51.78	1	protein_coding	myosin XVIIIA [Source:MGI Symbol;Acc:MGI:2667185]
ENSMUSG00000000632	Sez6	1.1	2.8	0.2	0.38964	1	1.1	2.8	0.2	0.432702	1	11	77930800	77979048	5779	51.55	1	protein_coding	Seizure protein 6 [Source:UniProtKB/Swiss-Prot;Acc:Q7TSK2]
ENSMUSG00000000673	Haao	3.3	0	-0.11	0.366623	1	3.3	0	-0.13	0.362639	1	17	83831356	83846790	1222	50.87	-1	protein_coding	3-hydroxyanthranilate 3,4-dioxygenase [Source:MGI Symbol;Acc:MGI:1349444]
ENSMUSG00000000682	Cd52	4.2	0.7	-0.12	0.427906	1	4.2	0.7	-0.11	0.480568	1	4	134082448	134095082	1187	49.53	-1	protein_coding	CAMPATH-1 antigen [Source:UniProtKB/Swiss-Prot;Acc:Q64389]
ENSMUSG00000000686	Abhd15	3.3	7.2	0.11	0.590036	1	3.3	7.2	0.12	0.593246	1	11	77515121	77538607	3035	43.32	1	protein_coding	abhydrolase domain containing 15 [Source:MGI Symbol;Acc:MGI:1914727]
ENSMUSG00000000690	Hoxb6	6.3	7.6	0.05	0.838227	1	6.3	7.6	0.05	0.848256	1	11	96292476	96301569	1964	52.14	1	protein_coding	Homeobox protein Hox-B6 [Source:UniProtKB/Swiss-Prot;Acc:P09023]
ENSMUSG00000000693	Loxl3	0.5	2.7	0.24	0.254771	1	0.5	2.7	0.24	0.305438	1	6	83034173	83052562	4603	49.9	1	protein_coding	Lysyl oxidase homolog 3 [Source:UniProtKB/Swiss-Prot;Acc:Q9Z175]
ENSMUSG00000000708	Kat2b	359.3	351	-0.03	0.923729	0.857054	359.3	351	0.03	0.907584	0.987401	17	53566861	53672720	4867	43.46	1	protein_coding	Histone acetyltransferase KAT2B [Source:UniProtKB/Swiss-Prot;Acc:Q9JHD1]
ENSMUSG00000000711	Rab5b	92.1	95	0.04	0.878524	0.997457	92.1	95	-0.01	0.9602	1	10	128677175	128696264	4201	44.42	-1	protein_coding	RAB5B, member RAS oncogene family [Source:MGI Symbol;Acc:MGI:105938]
ENSMUSG00000000731	Aire	0.5	9.5	0.48	0.0491229	1	0.5	9.5	0.54	0.0492005	1	10	78030022	78043610	3825	52.02	-1	protein_coding	Autoimmune regulator [Source:UniProtKB/Swiss-Prot;Acc:Q9Z0E3]
ENSMUSG00000000732	Icosl	6.1	13.8	0.36	0.238433	1	6.1	13.8	0.32	0.344829	1	10	78069302	78083913	4620	49.9	1	protein_coding	icos ligand [Source:MGI Symbol;Acc:MGI:1354701]
ENSMUSG00000000738	Spg7	510.3	684.9	0.37	0.0953297	0.44246	510.3	684.9	0.41	0.064849	0.334847	8	123062942	123097760	4518	48.71	1	protein_coding	Paraplegin [Source:UniProtKB/Swiss-Prot;Acc:Q3ULF4]
ENSMUSG00000000739	Sult5a1	8.6	2.1	-0.55	0.0613479	1	8.6	2.1	-0.56	0.0836907	1	8	123140192	123158315	4419	49.92	-1	protein_coding	sulfotransferase family 5A, member 1 [Source:MGI Symbol;Acc:MGI:1931463]
ENSMUSG00000000740	Rpl13	2094.8	2033.8	-0.04	0.687809	1	2094.8	2033.8	-0.05	0.687252	0.893419	8	123102350	123105244	2595	54.34	1	protein_coding	60S ribosomal protein L13 [Source:UniProtKB/Swiss-Prot;Acc:P47963]
ENSMUSG00000000743	Chmp1a	313.4	494.3	0.45	0.140238	0.533278	313.4	494.3	0.48	0.138919	0.48346	8	123204264	123212763	3272	53.56	-1	protein_coding	Charged multivesicular body protein 1a [Source:UniProtKB/Swiss-Prot;Acc:Q921W0]
ENSMUSG00000000751	Rpa1	610.1	894.7	0.5	0.00902533	0.152806	610.1	894.7	0.56	0.00373628	0.0760345	11	75298166	75348324	5578	44.89	-1	protein_coding	Replication protein A 70 kDa DNA-binding subunit [Source:UniProtKB/Swiss-Prot;Acc:Q8VEE4]
ENSMUSG00000000753	Serpinf1	1.9	1.4	-0.06	0.782792	1	1.9	1.4	-0.08	0.765794	1	11	75409769	75422701	2359	49.44	-1	protein_coding	Pigment epithelium-derived factor [Source:UniProtKB/Swiss-Prot;Acc:P97298]
ENSMUSG00000000759	Tubgcp3	685.3	681.5	-0.01	0.979605	0.964572	685.3	681.5	0	0.996068	1	8	12614277	12672248	8568	46.98	-1	protein_coding	tubulin, gamma complex associated protein 3 [Source:MGI Symbol;Acc:MGI:2183752]
ENSMUSG00000000766	Oprm1	1	5.2	0.34	0.162671	1	1	5.2	0.39	0.163173	1	10	6758506	7038198	8037	40.52	1	protein_coding	opioid receptor, mu 1 [Source:MGI Symbol;Acc:MGI:97441]
ENSMUSG00000000776	Polr3d	225	309.5	0.41	0.0572979	0.37589	225	309.5	0.42	0.0710821	0.258056	14	70438757	70443447	2854	51.78	-1	protein_coding	DNA-directed RNA polymerase III subunit RPC4 [Source:UniProtKB/Swiss-Prot;Acc:Q91WD1]
ENSMUSG00000000782	Tcf7	352.7	348.7	-0.01	0.957804	1	352.7	348.7	-0.11	0.65648	0.879452	11	52252371	52283014	2625	52.81	-1	protein_coding	transcription factor 7, T cell specific [Source:MGI Symbol;Acc:MGI:98507]
ENSMUSG00000000787	Ddx3x	5718.3	5147.9	-0.14	0.381101	0.739479	5718.3	5147.9	-0.16	0.346915	0.699318	X	13280970	13294052	5277	39.75	1	protein_coding	ATP-dependent RNA helicase DDX3X [Source:UniProtKB/Swiss-Prot;Acc:Q62167]
ENSMUSG00000000792	Slc5a5	4.9	5.5	0.02	0.927543	1	4.9	5.5	0.03	0.908593	1	8	70882889	70892757	2928	54.85	-1	protein_coding	solute carrier family 5 member 5 [Source:HGNC Symbol;Acc:HGNC:11040]
ENSMUSG00000000794	Kcnn3	1.4	1.4	0	0.994055	1	1.4	1.4	0	0.993165	1	3	89520164	89675132	10451	48.56	1	protein_coding	Small conductance calcium-activated potassium channel protein 3 [Source:UniProtKB/Swiss-Prot;Acc:P58391]
ENSMUSG00000000804	Usp32	423.4	392	-0.09	0.745299	0.805494	423.4	392	-0.03	0.915633	0.990209	11	84984442	85140161	7680	39.1	-1	protein_coding	ubiquitin specific peptidase 32 [Source:MGI Symbol;Acc:MGI:2144475]
ENSMUSG00000000805	Car4	51.6	10.8	-0.72	0.0200299	0.374644	51.6	10.8	-0.73	0.0309264	0.42424	11	84957786	84966044	1966	52.03	1	protein_coding	Carbonic anhydrase 4 [Source:UniProtKB/Swiss-Prot;Acc:Q64444]
ENSMUSG00000000811	Txnrd3	109.4	182	0.56	0.0485647	0.361878	109.4	182	0.55	0.0675288	0.341085	6	89643988	89675529	2836	47.25	1	protein_coding	thioredoxin reductase 3 [Source:MGI Symbol;Acc:MGI:2386711]
ENSMUSG00000000823	Zfp512b	19.4	19.3	0	0.990527	1	19.4	19.3	-0.08	0.813506	1	2	181582103	181592803	6810	53.58	-1	protein_coding	zinc finger protein 512B [Source:MGI Symbol;Acc:MGI:2685478]
ENSMUSG00000000826	Dnajc5	782	721.2	-0.11	0.578112	0.806721	782	721.2	-0.22	0.199529	0.516964	2	181520485	181555133	6953	42.98	1	protein_coding	DnaJ homolog subfamily C member 5 [Source:UniProtKB/Swiss-Prot;Acc:P60904]
ENSMUSG00000000827	Tpd52l2	1141	1227.7	0.09	0.629037	0.831586	1141	1227.7	0.05	0.820887	0.951679	2	181497142	181517966	4982	44.51	1	protein_coding	tumor protein D52-like 2 [Source:MGI Symbol;Acc:MGI:1913564]
ENSMUSG00000000838	Fmr1	1118.2	1291.6	0.19	0.312298	0.671755	1118.2	1291.6	0.19	0.349702	0.701112	X	68678541	68717963	8966	35.06	1	protein_coding	fragile X mental retardation 1 [Source:HGNC Symbol;Acc:HGNC:3775]
ENSMUSG00000000861	Bcl11a	664.9	415.7	-0.57	0.0144606	0.188469	664.9	415.7	-0.54	0.031207	0.233938	11	24078056	24174123	13175	45.53	1	protein_coding	B-cell lymphoma/leukemia 11A [Source:UniProtKB/Swiss-Prot;Acc:Q9QYE3]
ENSMUSG00000000869	Il4	3.8	1.4	-0.2	0.379843	1	3.8	1.4	-0.23	0.378921	1	11	53602982	53618669	1227	47.09	-1	protein_coding	Interleukin-4 [Source:UniProtKB/Swiss-Prot;Acc:P07750]
ENSMUSG00000000876	Pxmp4	242.3	251.5	0.04	0.861483	1	242.3	251.5	0.12	0.633103	0.867847	2	154585758	154603708	3114	47.38	-1	protein_coding	Peroxisomal membrane protein 4 [Source:UniProtKB/Swiss-Prot;Acc:Q9JJW0]
ENSMUSG00000000881	Dlg3	200.3	216.4	0.09	0.743442	0.932904	200.3	216.4	0.08	0.773708	0.933218	X	100767722	100818410	5844	46.89	1	protein_coding	Disks large homolog 3 [Source:UniProtKB/Swiss-Prot;Acc:P70175]
ENSMUSG00000000884	Gnb1l	138.4	250.6	0.56	0.0739453	0.429228	138.4	250.6	0.58	0.0843808	0.448388	16	18498768	18566679	4164	47.71	1	protein_coding	guanine nucleotide binding protein (G protein), beta polypeptide 1-like [Source:MGI Symbol;Acc:MGI:1338057]
ENSMUSG00000000901	Mmp11	8.1	3	-0.15	0.45791	1	8.1	3	-0.23	0.384055	1	10	75923222	75936496	2778	53.54	-1	protein_coding	Stromelysin-3 [Source:UniProtKB/Swiss-Prot;Acc:Q02853]
ENSMUSG00000000902	Smarcb1	865.8	1083.1	0.28	0.17806	0.545085	865.8	1083.1	0.29	0.198792	0.5609	10	75896769	75921617	7930	48.04	-1	protein_coding	SWI/SNF related, matrix associated, actin dependent regulator of chromatin, subfamily b, member 1 [Source:MGI Symbol;Acc:MGI:1328366]
ENSMUSG00000000903	Vpreb3	37.7	2.5	-0.9	0.00229375	0.264136	37.7	2.5	-1.05	0.00168111	0.206068	10	75943057	75949657	859	47.86	1	protein_coding	pre-B lymphocyte gene 3 [Source:MGI Symbol;Acc:MGI:98938]
ENSMUSG00000000915	Hip1r	173.5	169.8	-0.03	0.923185	1	173.5	169.8	0	0.988348	1	5	123973628	124005558	7369	54.59	1	protein_coding	Huntingtin-interacting protein 1-related protein [Source:UniProtKB/Swiss-Prot;Acc:Q9JKY5]
ENSMUSG00000000916	Nsun5	111	160.7	0.37	0.2295	0.666675	111	160.7	0.38	0.233975	0.62924	5	135369953	135376805	4317	51.36	1	protein_coding	Probable 28S rRNA (cytosine-C(5))-methyltransferase [Source:UniProtKB/Swiss-Prot;Acc:Q8K4F6]
ENSMUSG00000000934	Top1mt	107.2	60.1	-0.52	0.0971212	0.528824	107.2	60.1	-0.68	0.0412921	0.284927	15	75657035	75678800	2043	52.57	-1	protein_coding	Mus musculus DNA topoisomerase 1, mitochondrial (Top1mt), transcript variant 2, mRNA. [Source:RefSeq mRNA;Acc:NM_001355589]
ENSMUSG00000000938	Hoxa10	1.8	1.1	-0.03	0.841745	1	1.8	1.1	-0.03	0.837875	1	6	52231197	52240854	3270	50.46	-1	protein_coding	Homeobox protein Hox-A10 [Source:UniProtKB/Swiss-Prot;Acc:P31310]
ENSMUSG00000000942	Hoxa4	1.5	7.3	0.48	0.0865959	1	1.5	7.3	0.46	0.133242	1	6	52189671	52191753	1594	57.27	-1	protein_coding	homeobox A4 [Source:MGI Symbol;Acc:MGI:96176]
ENSMUSG00000000948	Gm38393	91.6	80.6	-0.1	0.754191	0.953478	91.6	80.6	-0.08	0.815267	1	7	59974149	60005064	5216	35.42	-1	protein_coding	SNRPN upstream reading frame protein [Source:UniProtKB/Swiss-Prot;Acc:Q9WU12]
ENSMUSG00000000957	Mmp14	389.8	462	0.21	0.384966	0.794122	389.8	462	0.25	0.276245	0.641731	14	54431612	54445364	5960	53.13	1	protein_coding	Matrix metalloproteinase-14 [Source:UniProtKB/Swiss-Prot;Acc:P53690]
ENSMUSG00000000958	Slc7a7	179.7	209.5	0.15	0.63862	0.900833	179.7	209.5	0.14	0.670537	0.999409	14	54369442	54417780	3315	47.12	-1	protein_coding	Y+L amino acid transporter 1 [Source:UniProtKB/Swiss-Prot;Acc:Q9Z1K8]
ENSMUSG00000000959	Oxa1l	944.4	953.3	0.01	0.94586	0.941015	944.4	953.3	0.02	0.905685	0.948003	14	54360834	54369673	4457	47.94	1	protein_coding	Mitochondrial inner membrane protein OXA1L [Source:UniProtKB/Swiss-Prot;Acc:Q8BGA9]
ENSMUSG00000000976	Heatr6	293.2	432.1	0.47	0.0534725	0.394283	293.2	432.1	0.54	0.0243911	0.21004	11	83753696	83783754	6419	45.93	1	protein_coding	HEAT repeat-containing protein 6 [Source:UniProtKB/Swiss-Prot;Acc:Q6P1G0]
ENSMUSG00000000983	Wfdc18	56	145.1	0.5	0.110989	0.506191	56	145.1	0.52	0.135184	0.501669	11	83709015	83711348	1220	45.84	1	protein_coding	WAP four-disulfide core domain 18 [Source:MGI Symbol;Acc:MGI:107506]
ENSMUSG00000001016	Ilf2	1534.4	2014.8	0.36	0.0443966	0.418454	1534.4	2014.8	0.33	0.0719869	0.503264	3	90476126	90488379	8580	42.32	1	protein_coding	Interleukin enhancer-binding factor 2 [Source:UniProtKB/Swiss-Prot;Acc:Q9CXY6]
ENSMUSG00000001017	Chtop	859.1	852.4	-0.01	0.943867	0.952174	859.1	852.4	-0.03	0.842495	0.961605	3	90498956	90509498	3637	42.19	-1	protein_coding	Chromatin target of PRMT1 protein [Source:UniProtKB/Swiss-Prot;Acc:Q9CY57]
ENSMUSG00000001018	Snapin	996.1	1162.7	0.21	0.152901	0.520706	996.1	1162.7	0.23	0.15447	0.50377	3	90488026	90491033	2290	45.35	-1	protein_coding	SNARE-associated protein Snapin [Source:UniProtKB/Swiss-Prot;Acc:Q9Z266]
ENSMUSG00000001021	S100a3	12	6	-0.11	0.603927	1	12	6	-0.11	0.64541	1	3	90560578	90602702	5660	45.86	1	protein_coding	S100 calcium binding protein A3 [Source:MGI Symbol;Acc:MGI:1338849]
ENSMUSG00000001023	S100a5	5.8	0.2	-0.26	0.162246	1	5.8	0.2	-0.3	0.16793	1	3	90608523	90611780	432	50.12	1	protein_coding	S100 calcium binding protein A5 [Source:MGI Symbol;Acc:MGI:1338915]
ENSMUSG00000001025	S100a6	122.5	542.8	1.43	3.30381e-06	0.000523472	122.5	542.8	1.46	9.13851e-06	0.00118925	3	90612882	90624181	1367	47.42	1	protein_coding	S100 calcium binding protein A6 (calcyclin) [Source:MGI Symbol;Acc:MGI:1339467]
ENSMUSG00000001027	Scn4a	2.6	1.3	-0.15	0.540125	1	2.6	1.3	-0.15	0.572987	1	11	106318592	106353288	7041	51.42	-1	protein_coding	sodium channel, voltage-gated, type IV, alpha [Source:MGI Symbol;Acc:MGI:98250]
ENSMUSG00000001034	Mapk7	38	59.4	0.45	0.132578	0.781565	38	59.4	0.45	0.168935	0.623752	11	61488812	61494406	4394	54.78	-1	protein_coding	Mitogen-activated protein kinase 7 [Source:UniProtKB/Swiss-Prot;Acc:Q9WVS8]
ENSMUSG00000001036	Epn2	134.2	178.3	0.38	0.028734	0.287131	134.2	178.3	0.36	0.0704665	0.349444	11	61517249	61579687	5228	45.69	-1	protein_coding	Epsin-2 [Source:UniProtKB/Swiss-Prot;Acc:Q8CHU3]
ENSMUSG00000001039	B9d1	324	347.7	0.08	0.762441	0.811279	324	347.7	0.07	0.797915	0.94187	11	61505144	61512931	1593	48.78	1	protein_coding	B9 domain-containing protein 1 [Source:UniProtKB/Swiss-Prot;Acc:Q9R1S0]
ENSMUSG00000001052	Sec24b	587.9	546.4	-0.09	0.631201	0.857653	587.9	546.4	-0.15	0.474308	0.782095	3	129982759	130061553	6020	44.2	-1	protein_coding	Sec24 related gene family, member B (S. cerevisiae) [Source:MGI Symbol;Acc:MGI:2139764]
ENSMUSG00000001053	N4bp3	31.2	76.4	1.02	0.000123312	0.021752	31.2	76.4	1.05	0.000322159	0.020179	11	51643063	51650842	2728	56.75	-1	protein_coding	NEDD4-binding protein 3 [Source:UniProtKB/Swiss-Prot;Acc:Q8C7U1]
ENSMUSG00000001054	Rmnd5b	162.1	201.6	0.28	0.149014	0.565658	162.1	201.6	0.25	0.241208	0.668414	11	51623671	51635896	2161	50.38	-1	protein_coding	B [Source:UniProtKB/Swiss-Prot;Acc:Q91YQ7]
ENSMUSG00000001056	Nhp2	3399.8	3469.5	0.03	0.819198	1	3399.8	3469.5	0.01	0.918695	1	11	51619735	51623714	1146	50.38	1	protein_coding	H/ACA ribonucleoprotein complex subunit 2 [Source:UniProtKB/Swiss-Prot;Acc:Q9CRB2]
ENSMUSG00000001062	Vps9d1	91.2	75.2	-0.22	0.409155	0.861802	91.2	75.2	-0.18	0.509705	0.907742	8	123242356	123254348	5153	54.85	-1	protein_coding	VPS9 domain containing 1 [Source:MGI Symbol;Acc:MGI:1914143]
ENSMUSG00000001065	Zfp276	34.9	71.3	0.61	0.0570404	0.543478	34.9	71.3	0.64	0.0636991	0.394707	8	123254195	123269745	5530	51.54	1	protein_coding	zinc finger protein (C2H2 type) 276 [Source:MGI Symbol;Acc:MGI:1888495]
ENSMUSG00000001076	C1ql4	0.8	4.9	0.24	0.239545	1	0.8	4.9	0.25	0.266871	1	15	99084086	99087817	1474	53.48	-1	protein_coding	Complement C1q-like protein 4 [Source:UniProtKB/Swiss-Prot;Acc:Q4ZJM9]
ENSMUSG00000001082	Mfsd10	244.6	352.1	0.48	0.0110754	0.285811	244.6	352.1	0.5	0.0152544	0.164564	5	34633642	34637212	2894	57.97	-1	protein_coding	Mus musculus major facilitator superfamily domain containing 10 (Mfsd10), transcript variant 3, mRNA. [Source:RefSeq mRNA;Acc:NM_001356979]
ENSMUSG00000001089	Luzp1	1129.8	1618.3	0.44	0.0534688	0.344365	1129.8	1618.3	0.5	0.0207984	0.191676	4	136469761	136554780	8112	40.42	1	protein_coding	Leucine zipper protein 1 [Source:UniProtKB/Swiss-Prot;Acc:Q8R4U7]
ENSMUSG00000001098	Kctd10	38.6	69.4	0.4	0.214965	0.900873	38.6	69.4	0.43	0.229968	0.712052	5	114363567	114380508	4039	54.26	-1	protein_coding	potassium channel tetramerisation domain containing 10 [Source:MGI Symbol;Acc:MGI:2141207]
ENSMUSG00000001100	Poldip2	686.4	831.1	0.23	0.367384	0.699998	686.4	831.1	0.27	0.278662	0.644763	11	78512193	78522736	3783	48.81	1	protein_coding	Polymerase delta-interacting protein 2 [Source:UniProtKB/Swiss-Prot;Acc:Q91VA6]
ENSMUSG00000001105	Ift20	1344.9	1236.8	-0.12	0.169854	0.538271	1344.9	1236.8	-0.12	0.25989	0.626975	11	78536361	78541737	1525	47.18	1	protein_coding	Intraflagellar transport [Source:UniProtKB/Swiss-Prot;Acc:Q61025]
ENSMUSG00000001120	Pcbp3	7	13.3	0.19	0.472521	1	7	13.3	0.21	0.478128	1	10	76761857	76961887	2933	45.07	-1	protein_coding	Mus musculus poly(rC) binding protein 3 (Pcbp3), transcript variant 2, mRNA. [Source:RefSeq mRNA;Acc:NM_001347216]
ENSMUSG00000001123	Lgals9	8103.5	9889.2	0.25	0.267251	0.66277	8103.5	9889.2	0.22	0.360847	0.708869	11	78962974	78984946	2137	48.47	-1	protein_coding	Galectin-9 [Source:UniProtKB/Swiss-Prot;Acc:O08573]
ENSMUSG00000001127	Araf	960.7	1106.3	0.18	0.370147	0.701439	960.7	1106.3	0.24	0.216181	0.553804	X	20797814	20860519	6541	42.71	1	protein_coding	Serine/threonine-protein kinase A-Raf [Source:UniProtKB/Swiss-Prot;Acc:P04627]
ENSMUSG00000001128	Cfp	47.4	38.2	-0.18	0.576772	1	47.4	38.2	-0.18	0.608009	0.96487	X	20925454	20931555	1736	47.82	-1	protein_coding	complement factor properdin [Source:MGI Symbol;Acc:MGI:97545]
ENSMUSG00000001131	Timp1	16.9	26.6	0.2	0.507764	1	16.9	26.6	0.23	0.495886	1	X	20870166	20874735	888	46.96	1	protein_coding	Metalloproteinase inhibitor 1 [Source:UniProtKB/Swiss-Prot;Acc:P12032]
ENSMUSG00000001134	Uxt	169.5	163.5	-0.04	0.853018	0.986998	169.5	163.5	-0.02	0.92501	1	X	20941722	20962017	1639	42.12	-1	protein_coding	ubiquitously expressed transcript [Source:MGI Symbol;Acc:MGI:1277988]
ENSMUSG00000001138	Cnnm3	209.4	209.9	0	0.99546	1	209.4	209.9	-0.09	0.779738	0.935725	1	36511867	36528237	6420	52.74	1	protein_coding	Mus musculus cyclin M3 (Cnnm3), transcript variant 3, mRNA. [Source:RefSeq mRNA;Acc:NM_001331209]
ENSMUSG00000001143	Lman2l	171.5	168.6	-0.02	0.945819	1	171.5	168.6	-0.02	0.946942	1	1	36419871	36445271	7359	47.29	-1	protein_coding	VIP36-like protein [Source:UniProtKB/Swiss-Prot;Acc:P59481]
ENSMUSG00000001150	Mcm3ap	229.3	191.2	-0.23	0.276201	0.693458	229.3	191.2	-0.23	0.325328	0.681111	10	76468927	76515857	7197	45.98	1	protein_coding	minichromosome maintenance complex component 3 associated protein [Source:MGI Symbol;Acc:MGI:1930089]
ENSMUSG00000001151	Pcnt	421.6	604.4	0.47	0.0104402	0.16288	421.6	604.4	0.48	0.0169841	0.157075	10	76351263	76442786	12154	47.6	-1	protein_coding	pericentrin [Source:HGNC Symbol;Acc:HGNC:16068]
ENSMUSG00000001156	Mxd1	113.5	112.1	-0.02	0.948359	1	113.5	112.1	-0.06	0.835872	0.959342	6	86647042	86669161	7072	48.43	-1	protein_coding	MAX dimerization protein 1 [Source:HGNC Symbol;Acc:HGNC:6761]
ENSMUSG00000001157	Gmcl1	1541.6	1033.5	-0.52	0.00687915	0.126692	1541.6	1033.5	-0.6	0.00148922	0.0401255	6	86691768	86733383	6493	43.35	-1	protein_coding	germ cell-less, spermatogenesis associated 1 [Source:MGI Symbol;Acc:MGI:1345156]
ENSMUSG00000001158	Snrnp27	1542.4	1658.9	0.1	0.468261	0.907873	1542.4	1658.9	0.11	0.474552	0.782264	6	86675151	86684522	1837	43.33	-1	protein_coding	U4/U6.U5 small nuclear ribonucleoprotein 27 kDa protein [Source:UniProtKB/Swiss-Prot;Acc:Q8K194]
ENSMUSG00000001166	Oas1c	28.2	19.9	-0.17	0.576575	1	28.2	19.9	-0.19	0.594085	1	5	120800194	120812514	2405	50.26	-1	protein_coding	Inactive 2'-5' oligoadenylate synthetase 1C [Source:UniProtKB/Swiss-Prot;Acc:Q924S2]
ENSMUSG00000001173	Ocrl	208.2	280	0.3	0.308151	0.777177	208.2	280	0.38	0.223018	0.588793	X	47912387	47965868	9486	42	1	protein_coding	Inositol polyphosphate 5-phosphatase OCRL-1 [Source:UniProtKB/Swiss-Prot;Acc:Q6NVF0]
ENSMUSG00000001175	Calm1	36632.7	35280.2	-0.05	0.63059	0.862623	36632.7	35280.2	-0.06	0.629306	0.866688	12	100199435	100209814	4706	47.93	1	protein_coding	Calmodulin-1 [Source:UniProtKB/Swiss-Prot;Acc:P0DP26]
ENSMUSG00000001211	Agpat3	356.8	379.2	0.08	0.674873	0.860806	356.8	379.2	0.07	0.741073	0.918181	10	78269178	78352489	7790	50.47	-1	protein_coding	1-acyl-sn-glycerol-3-phosphate acyltransferase gamma [Source:UniProtKB/Swiss-Prot;Acc:Q9D517]
ENSMUSG00000001225	Slc26a3	245.2	286.1	0.17	0.539196	0.934522	245.2	286.1	0.3	0.273344	0.639276	12	31390871	31473917	6369	42.02	1	protein_coding	Chloride anion exchanger [Source:UniProtKB/Swiss-Prot;Acc:Q9WVC8]
ENSMUSG00000001227	Sema6b	3.8	4.9	0.07	0.779929	1	3.8	4.9	0.07	0.793622	1	17	56123085	56140343	3977	56.44	-1	protein_coding	sema domain, transmembrane domain (TM), and cytoplasmic domain, (semaphorin) 6B [Source:MGI Symbol;Acc:MGI:1202889]
ENSMUSG00000001228	Uhrf1	593.7	788.2	0.37	0.0605492	0.378613	593.7	788.2	0.34	0.102759	0.421907	17	56303321	56323486	4259	52.44	1	protein_coding	ubiquitin-like, containing PHD and RING finger domains, 1 [Source:MGI Symbol;Acc:MGI:1338889]
ENSMUSG00000001229	Dpp9	308.9	262.7	-0.21	0.274477	0.760692	308.9	262.7	-0.27	0.175306	0.405372	17	56186807	56218889	5822	54.16	-1	protein_coding	Dipeptidyl peptidase 9 [Source:UniProtKB/Swiss-Prot;Acc:Q8BVG4]
ENSMUSG00000001247	Lsr	218.4	407	0.68	0.0167054	0.254447	218.4	407	0.74	0.011417	0.141395	7	30957770	30973464	2172	50.38	-1	protein_coding	Lipolysis-stimulated lipoprotein receptor [Source:UniProtKB/Swiss-Prot;Acc:Q99KG5]
ENSMUSG00000001248	Gramd1a	114.7	160.5	0.43	0.0285464	0.286668	114.7	160.5	0.44	0.0514351	0.336531	7	31130127	31155896	5239	52.22	-1	protein_coding	GRAM domain-containing protein 1A [Source:UniProtKB/Swiss-Prot;Acc:Q8VEF1]
ENSMUSG00000001249	Hpn	26.8	41.2	0.24	0.449586	1	26.8	41.2	0.35	0.323146	1	7	31098725	31115290	4101	51.94	-1	protein_coding	Serine protease hepsin Serine protease hepsin non-catalytic chain Serine protease hepsin catalytic chain [Source:UniProtKB/Swiss-Prot;Acc:O35453]
ENSMUSG00000001260	Gabrg1	5.3	1.1	-0.35	0.159448	1	5.3	1.1	-0.36	0.195637	1	5	70751047	70842617	7869	35.86	-1	protein_coding	Gamma-aminobutyric acid receptor subunit gamma-1 [Source:UniProtKB/Swiss-Prot;Acc:Q9R0Y8]
ENSMUSG00000001270	Ckb	814.4	1363.3	0.66	0.00140369	0.0472126	814.4	1363.3	0.7	0.00123814	0.038386	12	111669361	111672338	2895	61.92	-1	protein_coding	Creatine kinase B-type [Source:UniProtKB/Swiss-Prot;Acc:Q04447]
ENSMUSG00000001280	Sp1	1009.6	1027.8	0.02	0.886791	0.933141	1009.6	1027.8	-0.01	0.968646	1	15	102406143	102436404	8262	42.07	1	protein_coding	Transcription factor Sp1 [Source:UniProtKB/Swiss-Prot;Acc:O89090]
ENSMUSG00000001281	Itgb7	3.7	7.8	0.25	0.36737	1	3.7	7.8	0.29	0.357623	1	15	102215995	102231944	2770	49.54	-1	protein_coding	Integrin beta-7 [Source:UniProtKB/Swiss-Prot;Acc:P26011]
ENSMUSG00000001285	Myg1	436.8	558.5	0.32	0.0950222	0.488909	436.8	558.5	0.33	0.118732	0.449767	15	102331709	102338139	2823	49.42	1	protein_coding	UPF0160 protein MYG1, mitochondrial [Source:UniProtKB/Swiss-Prot;Acc:Q9JK81]
ENSMUSG00000001288	Rarg	7.9	12	0.18	0.538086	1	7.9	12	0.19	0.571857	1	15	102234938	102257517	4261	53.53	-1	protein_coding	Retinoic acid receptor gamma [Source:UniProtKB/Swiss-Prot;Acc:P18911]
ENSMUSG00000001289	Pfdn5	2999.3	2765.2	-0.11	0.391825	0.744191	2999.3	2765.2	-0.11	0.437776	0.759958	15	102326116	102331873	1394	47.43	1	protein_coding	Prefoldin subunit 5 [Source:UniProtKB/Swiss-Prot;Acc:Q9WU28]
ENSMUSG00000001300	Efnb2	61.7	62.1	0	0.991877	1	61.7	62.1	-0.08	0.814803	1	8	8617434	8661242	6855	45.21	-1	protein_coding	Ephrin-B2 [Source:UniProtKB/Swiss-Prot;Acc:P52800]
ENSMUSG00000001305	Rrp15	1311.6	1162.2	-0.17	0.247459	0.630412	1311.6	1162.2	-0.2	0.195395	0.530737	1	186720978	186749358	3239	45.2	-1	protein_coding	RRP15-like protein [Source:UniProtKB/Swiss-Prot;Acc:Q9CYX7]
ENSMUSG00000001313	Rnd2	7.3	15.5	0.25	0.374172	1	7.3	15.5	0.26	0.403455	1	11	101464999	101471853	1990	54.98	1	protein_coding	Rho family GTPase 2 [Source:MGI Symbol;Acc:MGI:1338755]
ENSMUSG00000001323	Srr	64.5	50.4	-0.13	0.674423	1	64.5	50.4	-0.14	0.677316	1	11	74906359	74925948	4560	43.41	-1	protein_coding	Serine racemase [Source:UniProtKB/Swiss-Prot;Acc:Q9QZX7]
ENSMUSG00000001334	Fndc5	22.4	49.9	0.58	0.076212	0.834334	22.4	49.9	0.69	0.0505917	0.526315	4	129136999	129144593	2763	53.06	1	protein_coding	Fibronectin type III domain-containing protein 5 Irisin [Source:UniProtKB/Swiss-Prot;Acc:Q8K4Z2]
ENSMUSG00000001348	Acp5	234.2	254.4	0.1	0.643998	0.870572	234.2	254.4	0.11	0.662019	0.882031	9	22126727	22135711	2030	52.33	-1	protein_coding	Tartrate-resistant acid phosphatase type 5 [Source:UniProtKB/Swiss-Prot;Acc:Q05117]
ENSMUSG00000001349	Cnn1	0.2	2.3	0.15	0.33605	1	0.2	2.3	0.15	0.389298	1	9	22099216	22109630	2736	51.99	1	protein_coding	Calponin-1 [Source:UniProtKB/Swiss-Prot;Acc:Q08091]
ENSMUSG00000001366	Fbxo9	374.1	417.8	0.14	0.560132	0.831816	374.1	417.8	0.15	0.547199	0.823548	9	78081499	78109065	3103	44	-1	protein_coding	F-box only protein 9 [Source:UniProtKB/Swiss-Prot;Acc:Q8BK06]
ENSMUSG00000001376	Vps50	588.2	844.4	0.45	0.0426747	0.376157	588.2	844.4	0.5	0.0207739	0.191604	6	3498382	3603531	10856	39.55	1	protein_coding	VPS50 EARP/GARPII complex subunit [Source:MGI Symbol;Acc:MGI:1920538]
ENSMUSG00000001380	Hars	764	699.6	-0.12	0.421595	0.841781	764	699.6	-0.11	0.495067	0.738421	18	36766530	36783205	1987	44.11	-1	protein_coding	Histidine--tRNA ligase, cytoplasmic [Source:UniProtKB/Swiss-Prot;Acc:Q61035]
ENSMUSG00000001383	Zmat2	1151.3	1177.8	0.03	0.816431	0.900833	1151.3	1177.8	0.03	0.86258	0.96941	18	36793923	36799660	2257	45.54	1	protein_coding	zinc finger, matrin type 2 [Source:MGI Symbol;Acc:MGI:1913742]
ENSMUSG00000001403	Ube2c	3326.4	4145.7	0.26	0.299924	0.806721	3326.4	4145.7	0.17	0.498632	0.794869	2	164769898	164778822	2600	50.81	1	protein_coding	ubiquitin-conjugating enzyme E2C [Source:MGI Symbol;Acc:MGI:1915862]
ENSMUSG00000001415	Smg5	224	305.8	0.37	0.137436	0.741283	224	305.8	0.39	0.143167	0.489319	3	88336260	88362338	6956	49.12	1	protein_coding	Protein SMG5 [Source:UniProtKB/Swiss-Prot;Acc:Q6ZPY2]
ENSMUSG00000001416	Cct3	3463.9	3368.2	-0.04	0.737319	1	3463.9	3368.2	-0.07	0.542916	0.821864	3	88297116	88321767	6370	43.27	1	protein_coding	chaperonin containing Tcp1, subunit 3 (gamma) [Source:MGI Symbol;Acc:MGI:104708]
ENSMUSG00000001418	Glmp	555.2	612.4	0.13	0.497097	0.769538	555.2	612.4	0.12	0.576507	0.840141	3	88325023	88331313	6291	51.68	1	protein_coding	Glycosylated lysosomal membrane protein [Source:UniProtKB/Swiss-Prot;Acc:Q9JHJ3]
ENSMUSG00000001419	Mef2d	77.8	97.4	0.2	0.538367	0.860478	77.8	97.4	0.31	0.350964	0.730663	3	88142372	88172086	5985	52.66	1	protein_coding	Myocyte-specific enhancer factor 2D [Source:UniProtKB/Swiss-Prot;Acc:Q63943]
ENSMUSG00000001420	Tmem79	50.9	56.7	0.1	0.767579	1	50.9	56.7	0.09	0.787196	1	3	88328655	88336148	2912	51.49	-1	protein_coding	Transmembrane protein 79 [Source:UniProtKB/Swiss-Prot;Acc:Q9D709]
ENSMUSG00000001424	Snd1	725.5	769.2	0.08	0.634262	0.845712	725.5	769.2	0.1	0.594861	0.848715	6	28475139	28935162	9757	43.79	1	protein_coding	Staphylococcal nuclease domain-containing protein 1 [Source:UniProtKB/Swiss-Prot;Acc:Q78PY7]
ENSMUSG00000001435	Col18a1	8.2	5.9	-0.08	0.755878	1	8.2	5.9	-0.08	0.769804	1	10	77052178	77166548	7021	50.81	-1	protein_coding	Collagen alpha-1(XVIII) chain Endostatin Non-collagenous domain 1 [Source:UniProtKB/Swiss-Prot;Acc:P39061]
ENSMUSG00000001436	Slc19a1	308	300.1	-0.03	0.881291	1	308	300.1	-0.02	0.918016	0.991104	10	77032241	77061002	4644	52.38	1	protein_coding	solute carrier family 19 (folate transporter), member 1 [Source:MGI Symbol;Acc:MGI:103182]
ENSMUSG00000001440	Kpnb1	2317.3	2021.3	-0.19	0.210007	0.713051	2317.3	2021.3	-0.26	0.0459321	0.283523	11	97159714	97187881	6590	44.11	-1	protein_coding	Importin subunit beta-1 [Source:UniProtKB/Swiss-Prot;Acc:P70168]
ENSMUSG00000001441	Npepps	1559.6	1546.8	-0.01	0.948239	1	1559.6	1546.8	0.06	0.705973	1	11	97205842	97280638	7206	41.18	-1	protein_coding	Puromycin-sensitive aminopeptidase [Source:UniProtKB/Swiss-Prot;Acc:Q11011]
ENSMUSG00000001445	Mrpl10	580.2	721.4	0.27	0.258728	0.723584	580.2	721.4	0.28	0.265648	0.631469	11	97041560	97049213	1708	48.68	1	protein_coding	39S ribosomal protein L10, mitochondrial [Source:UniProtKB/Swiss-Prot;Acc:Q3TBW2]
ENSMUSG00000001467	Cyp51	488.4	869.1	0.66	0.0128924	0.172138	488.4	869.1	0.66	0.00760933	0.114131	5	4081145	4104746	4415	42.39	-1	protein_coding	Lanosterol 14-alpha demethylase [Source:UniProtKB/Swiss-Prot;Acc:Q8K0C4]
ENSMUSG00000001472	Tcf25	1123.8	1161.1	0.04	0.749443	0.868986	1123.8	1161.1	0.05	0.746137	0.921679	8	123373753	123403835	5390	50.22	1	protein_coding	Transcription factor 25 [Source:UniProtKB/Swiss-Prot;Acc:Q8R3L2]
ENSMUSG00000001473	Tubb6	18.2	113.2	1.41	1.38641e-05	0.00475936	18.2	113.2	1.61	3.94386e-06	0.000874545	18	67390717	67402748	1757	48.35	1	protein_coding	tubulin, beta 6 class V [Source:MGI Symbol;Acc:MGI:1915201]
ENSMUSG00000001482	Def8	51.7	79.6	0.41	0.177457	0.852831	51.7	79.6	0.37	0.263853	1	8	123423527	123463270	4408	49.55	1	protein_coding	Differentially expressed in FDCP 8 [Source:UniProtKB/Swiss-Prot;Acc:Q99J78]
ENSMUSG00000001497	Pax9	3.3	1.3	-0.15	0.484641	1	3.3	1.3	-0.16	0.50964	1	12	56691767	56712822	5056	43.49	1	protein_coding	Paired box protein Pax-9 [Source:UniProtKB/Swiss-Prot;Acc:P47242]
ENSMUSG00000001506	Col1a1	5.5	3.7	-0.09	0.698391	1	5.5	3.7	-0.13	0.663367	1	11	94936224	94953042	6563	53.92	1	protein_coding	Collagen alpha-1(I) chain [Source:UniProtKB/Swiss-Prot;Acc:P11087]
ENSMUSG00000001507	Itga3	90.5	133.8	0.42	0.137311	0.542839	90.5	133.8	0.49	0.0918838	0.533287	11	95044474	95076801	5710	50.82	-1	protein_coding	Integrin alpha-3 Integrin alpha-3 heavy chain Integrin alpha-3 light chain [Source:UniProtKB/Swiss-Prot;Acc:Q62470]
ENSMUSG00000001510	Dlx3	4.4	8.1	0.13	0.57995	1	4.4	8.1	0.12	0.636182	1	11	95120119	95125296	2607	55.54	1	protein_coding	Homeobox protein DLX-3 [Source:UniProtKB/Swiss-Prot;Acc:Q64205]
ENSMUSG00000001517	Foxm1	136	234.4	0.62	0.0195489	0.24477	136	234.4	0.63	0.0296106	0.26997	6	128362967	128376146	5754	50.28	1	protein_coding	forkhead box M1 [Source:HGNC Symbol;Acc:HGNC:3818]
ENSMUSG00000001518	Itfg2	128	201.6	0.53	0.0381946	0.327427	128	201.6	0.54	0.0531679	0.302919	6	128409444	128424931	7096	47.25	-1	protein_coding	KICSTOR complex protein ITFG2 [Source:UniProtKB/Swiss-Prot;Acc:Q91WI7]
ENSMUSG00000001520	Nrip2	6.1	29.3	0.67	0.0283761	0.790644	6.1	29.3	1.04	0.00330469	0.211099	6	128399296	128416427	3757	50.09	1	protein_coding	Nuclear receptor-interacting protein 2 [Source:UniProtKB/Swiss-Prot;Acc:Q9JHR9]
ENSMUSG00000001521	Tulp3	325.1	279.9	-0.2	0.269074	0.909039	325.1	279.9	-0.2	0.317676	0.525592	6	128321161	128355851	9342	46.91	-1	protein_coding	tubby-like protein 3 [Source:MGI Symbol;Acc:MGI:1329045]
ENSMUSG00000001524	Gtf2h4	223.6	295.7	0.32	0.219772	0.698397	223.6	295.7	0.32	0.264334	0.630046	17	35667730	35673739	3313	52.46	-1	protein_coding	general transcription factor II H, polypeptide 4 [Source:MGI Symbol;Acc:MGI:1338799]
ENSMUSG00000001525	Tubb5	6301.5	9382.9	0.53	0.00151618	0.0748733	6301.5	9382.9	0.54	0.00308501	0.103669	17	35833921	35838306	3327	51.62	-1	protein_coding	tubulin, beta 5 class I [Source:MGI Symbol;Acc:MGI:107812]
ENSMUSG00000001542	Ell2	294.4	248.3	-0.19	0.464918	0.893529	294.4	248.3	-0.16	0.582168	0.841775	13	75706757	75772364	9828	40.06	1	protein_coding	RNA polymerase II elongation factor ELL2 [Source:UniProtKB/Swiss-Prot;Acc:Q3UKU1]
ENSMUSG00000001552	Jup	287	483.4	0.66	0.00171551	0.0452119	287	483.4	0.74	0.000249695	0.0124145	11	100368958	100397763	6436	52.25	-1	protein_coding	Junction plakoglobin [Source:UniProtKB/Swiss-Prot;Acc:Q02257]
ENSMUSG00000001558	Klhl10	9.2	0.5	-0.36	0.0941901	1	9.2	0.5	-0.48	0.0704925	1	11	100441917	100457022	2161	46.03	1	protein_coding	kelch-like 10 [Source:MGI Symbol;Acc:MGI:2181067]
ENSMUSG00000001566	Mnx1	43.7	61.2	0.36	0.19937	0.73068	43.7	61.2	0.39	0.213333	0.679755	5	29473034	29478470	2250	54.09	-1	protein_coding	motor neuron and pancreas homeobox 1 [Source:MGI Symbol;Acc:MGI:109160]
ENSMUSG00000001569	Nom1	604.7	677	0.14	0.531078	0.802439	604.7	677	0.21	0.328719	0.683985	5	29434664	29457843	9232	44.93	1	protein_coding	Nucleolar MIF4G domain-containing protein 1 [Source:UniProtKB/Swiss-Prot;Acc:Q3UFM5]
ENSMUSG00000001576	Ergic1	514.5	541	0.07	0.680439	0.8454	514.5	541	0.03	0.859306	0.968038	17	26561489	26656931	6456	50.43	1	protein_coding	Endoplasmic reticulum-Golgi intermediate compartment protein 1 [Source:UniProtKB/Swiss-Prot;Acc:Q9DC16]
ENSMUSG00000001583	Tnk1	58.2	71.9	0.22	0.461318	1	58.2	71.9	0.27	0.384834	0.842156	11	69851005	69858730	3329	52.86	-1	protein_coding	Non-receptor tyrosine-protein kinase TNK1 [Source:UniProtKB/Swiss-Prot;Acc:Q99ML2]
ENSMUSG00000001588	Acap1	3.7	3.4	-0.02	0.92942	1	3.7	3.4	-0.02	0.942338	1	11	69881567	69895539	4878	49.9	-1	protein_coding	ArfGAP with coiled-coil, ankyrin repeat and PH domains 1 [Source:MGI Symbol;Acc:MGI:2388270]
ENSMUSG00000001604	Tcea3	388.5	459.3	0.18	0.540592	0.7275	388.5	459.3	0.18	0.546889	0.823569	4	136247729	136274898	1400	49.96	1	protein_coding	Transcription elongation factor A protein 3 [Source:UniProtKB/Swiss-Prot;Acc:P23881]
ENSMUSG00000001627	Ifrd1	1333.6	1712.5	0.32	0.105273	0.448043	1333.6	1712.5	0.29	0.171939	0.713424	12	40201567	40248504	5858	41.54	-1	protein_coding	Interferon-related developmental regulator 1 [Source:UniProtKB/Swiss-Prot;Acc:P19182]
ENSMUSG00000001630	Stk38l	256.3	228.5	-0.13	0.623217	1	256.3	228.5	-0.24	0.374097	0.717999	6	146724995	146778812	4880	42.34	1	protein_coding	Mus musculus serine/threonine kinase 38 like (Stk38l), transcript variant 2, mRNA. [Source:RefSeq mRNA;Acc:NM_001346666]
ENSMUSG00000001632	Brpf1	346.4	367.5	0.07	0.778586	0.81686	346.4	367.5	0.02	0.942064	1	6	113307137	113324860	6779	48.33	1	protein_coding	Peregrin [Source:UniProtKB/Swiss-Prot;Acc:B2RRD7]
ENSMUSG00000001642	Akr1b3	86.1	94.7	0.11	0.663902	0.916204	86.1	94.7	0.11	0.704242	0.939031	6	34302434	34317478	8384	49.81	-1	protein_coding	Aldose reductase [Source:UniProtKB/Swiss-Prot;Acc:P45376]
ENSMUSG00000001663	Gstt1	954.3	787.4	-0.26	0.0845727	0.424391	954.3	787.4	-0.27	0.115326	0.422917	10	75783813	75798584	1528	46.62	-1	protein_coding	Glutathione S-transferase theta-1 [Source:UniProtKB/Swiss-Prot;Acc:Q64471]
ENSMUSG00000001665	Gstt3	1115.3	846.5	-0.37	0.0149808	0.188401	1115.3	846.5	-0.41	0.0130801	0.151227	10	75774115	75781414	3842	49.12	-1	protein_coding	Mus musculus glutathione S-transferase, theta 3 (Gstt3), transcript variant 2, mRNA. [Source:RefSeq mRNA;Acc:NM_001346523]
ENSMUSG00000001666	Ddt	492	494.6	0.01	0.96537	0.960828	492	494.6	-0.01	0.952129	0.931977	10	75771230	75773414	773	53.32	-1	protein_coding	D-dopachrome decarboxylase [Source:UniProtKB/Swiss-Prot;Acc:O35215]
ENSMUSG00000001670	Tat	0.5	8.4	0.41	0.0770532	1	0.5	8.4	0.41	0.105912	1	8	109990437	109999803	2405	45.34	1	protein_coding	tyrosine aminotransferase [Source:MGI Symbol;Acc:MGI:98487]
ENSMUSG00000001672	Marveld3	379	349.9	-0.1	0.60402	0.906206	379	349.9	-0.11	0.634597	0.868735	8	109947914	109962203	3284	48.8	-1	protein_coding	MARVEL domain containing 3 [Source:HGNC Symbol;Acc:HGNC:30525]
ENSMUSG00000001674	Ddx18	616.8	710.3	0.19	0.267085	0.632641	616.8	710.3	0.2	0.281333	0.646592	1	121553835	121567989	2483	46.3	-1	protein_coding	ATP-dependent RNA helicase DDX18 [Source:UniProtKB/Swiss-Prot;Acc:Q8K363]
ENSMUSG00000001687	Ubl3	1312	1362.2	0.05	0.794564	0.891336	1312	1362.2	0.09	0.666461	0.848819	5	148504635	148552789	8098	42.33	-1	protein_coding	ubiquitin-like 3 [Source:MGI Symbol;Acc:MGI:1344373]
ENSMUSG00000001700	Gramd3	632.8	599.1	-0.07	0.614801	0.823637	632.8	599.1	-0.1	0.552182	0.827425	18	56432132	56503792	2605	44.17	1	protein_coding	GRAM domain containing 2B [Source:HGNC Symbol;Acc:HGNC:24911]
ENSMUSG00000001707	Eef1e1	2031.4	1724.7	-0.22	0.197143	0.596838	2031.4	1724.7	-0.26	0.124159	0.457832	13	38644207	38659058	3257	44.24	-1	protein_coding	Eukaryotic translation elongation factor 1 epsilon-1 [Source:UniProtKB/Swiss-Prot;Acc:Q9D1M4]
ENSMUSG00000001729	Akt1	513.7	672.4	0.37	0.00270065	0.0735486	513.7	672.4	0.38	0.00782983	0.115212	12	112653821	112674884	4098	57.7	-1	protein_coding	Mus musculus thymoma viral proto-onco 1 (Akt1), transcript variant 3, mRNA. [Source:RefSeq mRNA;Acc:NM_001331107]
ENSMUSG00000001739	Cldn15	2720.2	2621.2	-0.05	0.83214	1	2720.2	2621.2	0	0.999196	1	5	136966616	136975858	2124	51.6	1	protein_coding	Claudin-15 [Source:UniProtKB/Swiss-Prot;Acc:Q9Z0S5]
ENSMUSG00000001741	Il16	8.5	12	0.11	0.687843	1	8.5	12	0.12	0.682837	1	7	83642825	83745726	7865	45.12	-1	protein_coding	Pro-interleukin-16 Interleukin-16 [Source:UniProtKB/Swiss-Prot;Acc:O54824]
ENSMUSG00000001750	Tcirg1	350.2	584.9	0.59	0.0232529	0.276527	350.2	584.9	0.61	0.0277303	0.22337	19	3896050	3907133	4470	53.89	-1	protein_coding	T cell, immune regulator 1, ATPase, H+ transporting, lysosomal V0 protein A3 [Source:MGI Symbol;Acc:MGI:1350931]
ENSMUSG00000001751	Naglu	37.2	35.6	-0.03	0.925804	1	37.2	35.6	-0.06	0.861034	1	11	101070012	101077672	2658	53.06	1	protein_coding	alpha-N-acetylglucosaminidase (Sanfilippo disease IIIB) [Source:MGI Symbol;Acc:MGI:1351641]
ENSMUSG00000001755	Ppat	298.7	399.7	0.35	0.152132	0.539413	298.7	399.7	0.37	0.150866	0.499992	11	101082565	101086619	2867	55.44	1	protein_coding	Coenzyme A synthase [Source:MGI Symbol;Acc:MGI:1918993]
ENSMUSG00000001761	Smo	307.5	312.6	0.02	0.92928	1	307.5	312.6	0.07	0.769074	0.9312	6	29735503	29761365	5621	48.36	1	protein_coding	smoothened, frizzled class receptor [Source:MGI Symbol;Acc:MGI:108075]
ENSMUSG00000001763	Tspan33	25.8	17	-0.25	0.442271	1	25.8	17	-0.22	0.53864	1	6	29694222	29718559	5195	48.29	1	protein_coding	Tetraspanin-33 [Source:UniProtKB/Swiss-Prot;Acc:Q8R3S2]
ENSMUSG00000001767	Crnkl1	630.4	705.8	0.15	0.344246	0.700288	630.4	705.8	0.17	0.340707	0.694311	2	145917479	145935014	3844	43.23	-1	protein_coding	Crooked neck-like protein 1 [Source:UniProtKB/Swiss-Prot;Acc:P63154]
ENSMUSG00000001768	Rin2	964	859.1	-0.16	0.282446	0.643282	964	859.1	-0.17	0.298566	0.66261	2	145784734	145887616	5399	45.27	1	protein_coding	Ras and Rab interactor 2 [Source:MGI Symbol;Acc:MGI:1921280]
ENSMUSG00000001773	Folh1	2.3	0.9	-0.08	0.600109	1	2.3	0.9	-0.08	0.645352	1	7	86718977	86775943	3210	35.36	-1	protein_coding	Glutamate carboxypeptidase 2 [Source:UniProtKB/Swiss-Prot;Acc:O35409]
ENSMUSG00000001774	Chordc1	1773.6	1531.9	-0.2	0.114165	0.482284	1773.6	1531.9	-0.19	0.189133	0.547877	9	18292125	18317442	7498	37.71	1	protein_coding	Cysteine and histidine-rich domain-containing protein 1 [Source:UniProtKB/Swiss-Prot;Acc:Q9D1P4]
ENSMUSG00000001783	Rtcb	1960.1	2768.2	0.41	0.0910822	0.534516	1960.1	2768.2	0.44	0.0836185	0.381688	10	85938637	85957823	2615	43.68	-1	protein_coding	tRNA-splicing ligase RtcB homolog [Source:UniProtKB/Swiss-Prot;Acc:Q99LF4]
ENSMUSG00000001785	Pwp1	792.5	885.8	0.14	0.486237	0.771822	792.5	885.8	0.16	0.467084	0.778118	10	85829494	85889096	2942	44.02	1	protein_coding	Periodic tryptophan [Source:UniProtKB/Swiss-Prot;Acc:Q99LL5]
ENSMUSG00000001786	Fbxo7	417.7	408.9	-0.03	0.913683	1	417.7	408.9	-0.07	0.781264	0.935725	10	86021972	86051873	6180	42.16	1	protein_coding	Mus musculus F-box protein 7 (Fbxo7), transcript variant 3, mRNA. [Source:RefSeq mRNA;Acc:NM_001347151]
ENSMUSG00000001794	Capns1	503.6	592.5	0.21	0.27777	0.639505	503.6	592.5	0.24	0.243699	0.61017	7	30186936	30198811	2477	50.01	-1	protein_coding	calpain small subunit 1 [Source:HGNC Symbol;Acc:HGNC:1481]
ENSMUSG00000001802	Lrp3	3.2	12.2	0.33	0.191357	1	3.2	12.2	0.37	0.204419	1	7	35200027	35215498	4700	54.68	-1	protein_coding	LDL receptor related protein 3 [Source:HGNC Symbol;Acc:HGNC:6695]
ENSMUSG00000001804	Dsg4	3.8	11.3	0.19	0.386638	1	3.8	11.3	0.22	0.388189	1	18	20436175	20471821	3478	40.54	1	protein_coding	Desmoglein-4 [Source:UniProtKB/Swiss-Prot;Acc:Q7TMD7]
ENSMUSG00000001827	Folr1	0.2	10.3	0.31	0.118845	1	0.2	10.3	0.34	0.133287	1	7	101858331	101870788	2297	46.35	-1	protein_coding	Folate receptor alpha [Source:UniProtKB/Swiss-Prot;Acc:P35846]
ENSMUSG00000001829	Clpb	247	355.5	0.47	0.0175804	0.348546	247	355.5	0.5	0.0179066	0.178517	7	101663633	101795506	9960	46.32	1	protein_coding	Caseinolytic peptidase B protein homolog [Source:UniProtKB/Swiss-Prot;Acc:Q60649]
ENSMUSG00000001833	Sept7	4851.2	4646	-0.06	0.717433	1	4851.2	4646	-0.14	0.341481	0.694499	9	25252439	25308571	11631	35.94	1	protein_coding	septin-7 isoform 2 [Source:RefSeq peptide;Acc:NP_001192296]
ENSMUSG00000001844	Zdhhc4	504.9	526.5	0.05	0.85147	0.901698	504.9	526.5	0.08	0.747487	0.921713	5	143316489	143329256	2864	49.8	-1	protein_coding	zinc finger, DHHC domain containing 4 [Source:MGI Symbol;Acc:MGI:1920131]
ENSMUSG00000001847	Rac1	1866.7	1480.1	-0.28	0.252016	0.766047	1866.7	1480.1	-0.33	0.193411	0.553697	5	143503634	143528036	4496	47.12	-1	protein_coding	RAS-related C3 botulinum substrate 1 [Source:MGI Symbol;Acc:MGI:97845]
ENSMUSG00000001855	Nup214	346	446.5	0.31	0.184773	0.6309	346	446.5	0.34	0.167861	0.521614	2	31974436	32053975	9659	45.88	1	protein_coding	Nuclear pore complex protein Nup214 [Source:UniProtKB/Swiss-Prot;Acc:Q80U93]
ENSMUSG00000001864	Aif1l	19.2	40	0.26	0.359375	1	19.2	40	0.26	0.412362	1	2	31950139	31973442	4032	52.11	1	protein_coding	Allograft inflammatory factor 1-like [Source:UniProtKB/Swiss-Prot;Acc:Q9EQX4]
ENSMUSG00000001870	Ltbp1	5	6.1	0.07	0.806773	1	5	6.1	0.09	0.780526	1	17	75005568	75392512	10480	42.66	1	protein_coding	Latent-transforming growth factor beta-binding protein 1 [Source:UniProtKB/Swiss-Prot;Acc:Q8CG19]
ENSMUSG00000001891	Ugp2	1047.4	927.8	-0.15	0.529411	0.801836	1047.4	927.8	-0.25	0.300634	0.635344	11	21321138	21371201	3069	39.6	-1	protein_coding	UDP-glucose pyrophosphorylase 2 [Source:MGI Symbol;Acc:MGI:2183447]
ENSMUSG00000001901	Kcnh6	4.3	7.2	0.12	0.624187	1	4.3	7.2	0.16	0.576642	1	11	106008124	106034549	3549	50.92	1	protein_coding	potassium voltage-gated channel, subfamily H (eag-related), member 6 [Source:MGI Symbol;Acc:MGI:2684139]
ENSMUSG00000001909	Trmt1	682	765.2	0.15	0.385868	0.710579	682	765.2	0.21	0.191227	0.549901	8	84686307	84699808	6306	51.34	1	protein_coding	tRNA methyltransferase 1 [Source:MGI Symbol;Acc:MGI:1289155]
ENSMUSG00000001910	Nacc1	63	105.6	0.64	0.00480982	0.140383	63	105.6	0.68	0.00586257	0.0969071	8	84670483	84687862	4300	50.62	-1	protein_coding	Nucleus accumbens-associated protein 1 [Source:UniProtKB/Swiss-Prot;Acc:Q7TSZ8]
ENSMUSG00000001911	Nfix	321.7	453.9	0.43	0.0623619	0.382524	321.7	453.9	0.53	0.00817815	0.118216	8	84699876	84800344	7351	53.14	-1	protein_coding	Nuclear factor 1 X-type [Source:UniProtKB/Swiss-Prot;Acc:P70257]
ENSMUSG00000001918	Slc1a5	1350.9	1563.4	0.17	0.487843	0.771822	1350.9	1563.4	0.18	0.492219	0.79222	7	16781340	16798274	4173	50.63	1	protein_coding	solute carrier family 1 (neutral amino acid transporter), member 5 [Source:MGI Symbol;Acc:MGI:105305]
ENSMUSG00000001924	Uba1	1835	1948.4	0.08	0.540666	0.962682	1835	1948.4	0.12	0.417134	0.744223	X	20658326	20683179	4819	46.94	1	protein_coding	ubiquitin-like modifier activating enzyme 1 [Source:MGI Symbol;Acc:MGI:98890]
ENSMUSG00000001930	Vwf	24.1	23.4	-0.03	0.931583	1	24.1	23.4	0	0.999588	1	6	125546774	125686679	16064	48.13	1	protein_coding	Von Willebrand factor [Source:MGI Symbol;Acc:MGI:98941]
ENSMUSG00000001942	Siae	308.6	329.1	0.07	0.790773	0.930047	308.6	329.1	0.08	0.789495	0.939031	9	37555698	37649655	10497	42.36	1	protein_coding	Sialate O-acetylesterase Sialate O-acetylesterase small subunit Sialate O-acetylesterase large subunit [Source:UniProtKB/Swiss-Prot;Acc:P70665]
ENSMUSG00000001943	Vsig2	125.6	109.1	-0.09	0.777145	0.96366	125.6	109.1	-0.05	0.896291	0.983004	9	37539255	37544205	1979	48.76	1	protein_coding	V-set and immunoglobulin domain containing 2 [Source:MGI Symbol;Acc:MGI:1928009]
ENSMUSG00000001946	Esam	220.2	184.6	-0.2	0.438548	0.796777	220.2	184.6	-0.2	0.484629	0.787433	9	37528078	37538319	2867	48.41	1	protein_coding	Endothelial cell-selective adhesion molecule [Source:UniProtKB/Swiss-Prot;Acc:Q925F2]
ENSMUSG00000001948	Spa17	184.7	150	-0.22	0.43087	0.794796	184.7	150	-0.23	0.442829	0.794329	9	37603290	37613722	1061	38.21	-1	protein_coding	sperm autoantigenic protein 17 [Source:MGI Symbol;Acc:MGI:1333778]
ENSMUSG00000001962	Fam50a	349.9	441.2	0.27	0.279923	0.71935	349.9	441.2	0.28	0.307192	0.668783	X	74313033	74320149	2288	48.98	1	protein_coding	Protein FAM50A [Source:UniProtKB/Swiss-Prot;Acc:Q9WV03]
ENSMUSG00000001964	Emd	223.8	269.7	0.23	0.29632	0.782623	223.8	269.7	0.2	0.400093	0.579645	X	74254687	74261548	2517	46.56	1	protein_coding	Emerin [Source:UniProtKB/Swiss-Prot;Acc:O08579]
ENSMUSG00000001983	Taco1	100.2	113.9	0.13	0.660125	0.914228	100.2	113.9	0.14	0.654641	0.878123	11	106066061	106073612	1383	46.69	1	protein_coding	Translational activator of cytochrome c oxidase 1 [Source:UniProtKB/Swiss-Prot;Acc:Q8K0Z7]
ENSMUSG00000001986	Gria3	3.3	1.1	-0.18	0.400311	1	3.3	1.1	-0.18	0.445244	1	X	41400854	41678601	9859	38.76	1	protein_coding	Mus musculus glutamate receptor, ionotropic, AMPA3 (alpha 3) (Gria3), transcript variant 5, mRNA. [Source:RefSeq mRNA;Acc:NM_001358361]
ENSMUSG00000001988	Npas1	1.9	2.1	0.01	0.936695	1	1.9	2.1	0.01	0.940576	1	7	16455721	16477728	3009	52.76	-1	protein_coding	Neuronal PAS domain-containing protein 1 [Source:UniProtKB/Swiss-Prot;Acc:P97459]
ENSMUSG00000001995	Sipa1l2	101.7	121.9	0.18	0.536539	0.750965	101.7	121.9	0.31	0.31381	0.782736	8	125418063	125569808	9617	49.31	-1	protein_coding	Mus musculus signal-induced proliferation-associated 1 like 2 (Sipa1l2), transcript variant 2, mRNA. [Source:RefSeq mRNA;Acc:NM_001357372]
ENSMUSG00000001998	Ap4e1	173.3	147.9	-0.17	0.539726	0.847492	173.3	147.9	-0.1	0.7447	0.920747	2	127008717	127067909	9810	41.28	1	protein_coding	AP-4 complex subunit epsilon-1 [Source:UniProtKB/Swiss-Prot;Acc:Q80V94]
ENSMUSG00000001999	Blvra	1128.1	1144	0.02	0.912523	0.922833	1128.1	1144	0.02	0.902837	0.985049	2	127070665	127097084	2446	44	1	protein_coding	Biliverdin reductase A [Source:UniProtKB/Swiss-Prot;Acc:Q9CY64]
ENSMUSG00000002006	Pdzd4	4	3.7	-0.03	0.911899	1	4	3.7	-0.02	0.93341	1	X	73793359	73824969	3970	45.8	-1	protein_coding	PDZ domain-containing protein 4 [Source:UniProtKB/Swiss-Prot;Acc:Q9QY39]
ENSMUSG00000002010	Idh3g	4285.5	4212.7	-0.02	0.877399	0.954918	4285.5	4212.7	-0.07	0.670651	1	X	73778963	73786897	2701	47.41	-1	protein_coding	isocitrate dehydrogenase 3 (NAD+), gamma [Source:MGI Symbol;Acc:MGI:1099463]
ENSMUSG00000002014	Ssr4	3493.7	3311.1	-0.08	0.369829	0.731913	3493.7	3311.1	-0.08	0.402469	0.735393	X	73787028	73790830	3096	50.96	1	protein_coding	signal sequence receptor, delta [Source:MGI Symbol;Acc:MGI:1099464]
ENSMUSG00000002015	Bcap31	4504.9	3665.3	-0.28	0.0370386	0.378782	4504.9	3665.3	-0.36	0.00211036	0.054006	X	73686178	73716175	1219	43.49	-1	protein_coding	B-cell receptor-associated protein 31 [Source:UniProtKB/Swiss-Prot;Acc:Q61335]
ENSMUSG00000002017	Fam98a	293.1	296	0.01	0.954751	1	293.1	296	-0.02	0.917477	0.99116	17	75537086	75551946	3479	42.35	-1	protein_coding	Protein FAM98A [Source:UniProtKB/Swiss-Prot;Acc:Q3TJZ6]
ENSMUSG00000002020	Ltbp2	3.1	3	0	0.997541	1	3.1	3	0	0.99814	1	12	84783212	84876532	8184	49.92	-1	protein_coding	latent transforming growth factor beta binding protein 2 [Source:HGNC Symbol;Acc:HGNC:6715]
ENSMUSG00000002028	Kmt2a	830.4	988.5	0.23	0.167531	0.532519	830.4	988.5	0.26	0.157539	0.507404	9	44803355	44881296	16670	45.68	-1	protein_coding	Mus musculus lysine (K)-specific methyltransferase 2A (Kmt2a), transcript variant 1, mRNA. [Source:RefSeq mRNA;Acc:NM_001357549]
ENSMUSG00000002031	Ift46	520.7	756.1	0.48	0.0125444	0.169804	520.7	756.1	0.51	0.0148787	0.162999	9	44767908	44793447	6416	45.24	1	protein_coding	Intraflagellar transport [Source:UniProtKB/Swiss-Prot;Acc:Q9DB07]
ENSMUSG00000002032	Tmem25	51.5	18	-0.55	0.0803761	0.616286	51.5	18	-0.55	0.113139	0.723122	9	44793769	44799307	3212	52.41	-1	protein_coding	Mus musculus transmembrane protein 25 (Tmem25), transcript variant 5, mRNA. [Source:RefSeq mRNA;Acc:NM_001357386]
ENSMUSG00000002033	Cd3g	8.4	4.6	-0.15	0.546211	1	8.4	4.6	-0.16	0.563539	1	9	44969572	44980431	3269	44.36	-1	protein_coding	T-cell surface glycoprotein CD3 gamma chain [Source:UniProtKB/Swiss-Prot;Acc:P11942]
ENSMUSG00000002043	Trappc6a	636.2	728.2	0.17	0.425463	0.759323	636.2	728.2	0.23	0.239435	0.606162	7	19508395	19516145	1589	52.91	1	protein_coding	trafficking protein particle complex 6A [Source:MGI Symbol;Acc:MGI:1914341]
ENSMUSG00000002052	Supt6	466.4	570	0.26	0.15312	0.528513	466.4	570	0.28	0.156807	0.465884	11	78206746	78245987	7095	46.39	-1	protein_coding	Transcription elongation factor SPT6 [Source:UniProtKB/Swiss-Prot;Acc:Q62383]
ENSMUSG00000002055	Spag5	437	588.5	0.37	0.0849501	0.416668	437	588.5	0.47	0.0145628	0.160759	11	78301529	78322457	5624	45.73	1	protein_coding	Sperm-associated antigen 5 [Source:UniProtKB/Swiss-Prot;Acc:Q7TME2]
ENSMUSG00000002058	Unc119	46	54.2	0.16	0.617806	1	46	54.2	0.17	0.622679	0.996947	11	78343482	78349164	2448	56.47	1	protein_coding	unc-119 lipid binding chaperone [Source:MGI Symbol;Acc:MGI:1328357]
ENSMUSG00000002059	Rab34	13	28.1	0.37	0.227328	1	13	28.1	0.62	0.0835859	0.711143	11	78188430	78192193	2385	56.64	1	protein_coding	RAB34, member RAS oncogene family [Source:HGNC Symbol;Acc:HGNC:16519]
ENSMUSG00000002064	Sdf2	870.9	751.9	-0.2	0.233881	0.604529	870.9	751.9	-0.19	0.292328	0.655737	11	78245746	78255496	1515	44.57	1	protein_coding	stromal cell derived factor 2 [Source:HGNC Symbol;Acc:HGNC:10675]
ENSMUSG00000002068	Ccne1	139.7	282.5	0.78	0.00501253	0.124035	139.7	282.5	0.84	0.00384884	0.0769043	7	38097984	38107534	2662	47.45	-1	protein_coding	G1/S-specific cyclin-E1 [Source:UniProtKB/Swiss-Prot;Acc:Q61457]
ENSMUSG00000002076	Hsf2bp	8.3	10.5	0.03	0.877982	1	8.3	10.5	0.03	0.894365	1	17	31944769	32034508	2973	44.55	-1	protein_coding	Heat shock factor 2-binding protein [Source:UniProtKB/Swiss-Prot;Acc:Q9D4G2]
ENSMUSG00000002083	Bbc3	17.7	29.1	0.39	0.232512	1	17.7	29.1	0.39	0.265915	1	7	16308393	16318205	2124	57.65	1	protein_coding	Bcl-2-binding component 3 [Source:UniProtKB/Swiss-Prot;Acc:Q99ML1]
ENSMUSG00000002100	Mybpc3	0.3	3.2	0.17	0.296471	1	0.3	3.2	0.19	0.320482	1	2	91118144	91136516	4163	53.08	1	protein_coding	myosin binding protein C, cardiac [Source:HGNC Symbol;Acc:HGNC:7551]
ENSMUSG00000002102	Psmc3	2691.1	3191.8	0.22	0.224721	0.626987	2691.1	3191.8	0.25	0.192371	0.551884	2	91054009	91066369	2607	51.95	1	protein_coding	proteasome (prosome, macropain) 26S subunit, ATPase 3 [Source:MGI Symbol;Acc:MGI:1098754]
ENSMUSG00000002103	Acp2	239	272.6	0.14	0.608633	0.977363	239	272.6	0.22	0.451226	0.609264	2	91202885	91214098	5186	45.84	1	protein_coding	Mus musculus acid phosphatase 2, lysosomal (Acp2), transcript variant 1, mRNA. [Source:RefSeq mRNA;Acc:NM_001357067]
ENSMUSG00000002105	Slc39a13	41.4	57.4	0.28	0.380513	1	41.4	57.4	0.29	0.392605	0.864468	2	91061791	91070417	4869	53.74	-1	protein_coding	solute carrier family 39 (metal ion transporter), member 13 [Source:MGI Symbol;Acc:MGI:1915677]
ENSMUSG00000002107	Celf2	64.3	11.8	-1.11	0.00064286	0.0581596	64.3	11.8	-1.13	0.00148116	0.0942828	2	6539694	7509563	25884	40.13	-1	protein_coding	CUGBP Elav-like family member 2 [Source:UniProtKB/Swiss-Prot;Acc:Q9Z0H4]
ENSMUSG00000002108	Nr1h3	130.1	190.5	0.42	0.129278	0.528875	130.1	190.5	0.46	0.118172	0.51865	2	91184061	91202834	2515	46.51	-1	protein_coding	Mus musculus nuclear receptor subfamily 1, group H, member 3 (Nr1h3), transcript variant 3, mRNA. [Source:RefSeq mRNA;Acc:NM_001355279]
ENSMUSG00000002109	Ddb2	167.7	160.1	-0.05	0.86837	0.995033	167.7	160.1	-0.03	0.925082	0.994681	2	91211572	91236982	2736	42.01	-1	protein_coding	DNA damage-binding protein 2 [Source:UniProtKB/Swiss-Prot;Acc:Q99J79]
ENSMUSG00000002111	Spi1	1.7	1.5	-0.03	0.881522	1	1.7	1.5	-0.03	0.889788	1	2	91082390	91115756	2695	49.89	1	protein_coding	spleen focus forming virus (SFFV) proviral integration oncogene [Source:MGI Symbol;Acc:MGI:98282]
ENSMUSG00000002129	Sf3a1	661.6	707.7	0.09	0.631155	0.845273	661.6	707.7	0.08	0.680379	0.889327	11	4160350	4182541	6147	46.56	1	protein_coding	Splicing factor 3A subunit 1 [Source:UniProtKB/Swiss-Prot;Acc:Q8K4Z5]
ENSMUSG00000002147	Stat6	882.1	1004.3	0.17	0.333295	0.687725	882.1	1004.3	0.15	0.445561	0.733652	10	127642986	127660957	4402	50.23	1	protein_coding	Signal transducer and transcription activator 6 [Source:UniProtKB/Swiss-Prot;Acc:P52633]
ENSMUSG00000002190	Clgn	3.8	2.5	-0.04	0.806023	1	3.8	2.5	-0.04	0.820851	1	8	83389867	83428552	4025	44.3	1	protein_coding	Mus musculus calmegin (Clgn), transcript variant 2, mRNA. [Source:RefSeq mRNA;Acc:NM_001329627]
ENSMUSG00000002204	Napsa	3.8	1.1	-0.21	0.333795	1	3.8	1.1	-0.21	0.378814	1	7	44572380	44586862	2660	47.77	1	protein_coding	Napsin-A [Source:UniProtKB/Swiss-Prot;Acc:O09043]
ENSMUSG00000002205	Vrk3	794.5	1011.6	0.29	0.23586	0.619553	794.5	1011.6	0.35	0.156588	0.485561	7	44748413	44777515	6744	49.01	1	protein_coding	vaccinia related kinase 3 [Source:MGI Symbol;Acc:MGI:2182465]
ENSMUSG00000002210	Smg9	113.5	105.9	-0.08	0.74525	0.835371	113.5	105.9	-0.06	0.818865	1	7	24399619	24422778	3702	52.74	1	protein_coding	Protein SMG9 [Source:UniProtKB/Swiss-Prot;Acc:Q9DB90]
ENSMUSG00000002221	Paxip1	545.9	528.1	-0.04	0.827389	1	545.9	528.1	-0.12	0.521765	0.809807	5	27740080	27791691	10271	46.06	-1	protein_coding	PAX-interacting protein 1 [Source:UniProtKB/Swiss-Prot;Acc:Q6NZQ4]
ENSMUSG00000002222	Rmnd5a	922.9	1008.3	0.12	0.482267	0.759126	922.9	1008.3	0.18	0.2958	0.659238	6	71388634	71440637	6783	40.99	-1	protein_coding	A [Source:UniProtKB/Swiss-Prot;Acc:Q80YQ8]
ENSMUSG00000002227	Mov10	108.7	135.2	0.26	0.318509	0.72227	108.7	135.2	0.32	0.232791	0.60026	3	104794836	104818563	5607	48.62	-1	protein_coding	Putative helicase MOV-10 [Source:UniProtKB/Swiss-Prot;Acc:P23249]
ENSMUSG00000002228	Ppm1j	5.4	3.6	-0.09	0.708257	1	5.4	3.6	-0.12	0.666506	1	3	104781056	104786018	1814	55.89	1	protein_coding	Protein phosphatase 1J [Source:UniProtKB/Swiss-Prot;Acc:Q149T7]
ENSMUSG00000002233	Rhoc	69.8	65.1	-0.05	0.887395	1	69.8	65.1	0.04	0.905274	1	3	104788375	104794459	1618	55.27	1	protein_coding	Rho-related GTP-binding protein RhoC [Source:UniProtKB/Swiss-Prot;Acc:Q62159]
ENSMUSG00000002249	Tead3	65.5	68.7	0.04	0.890122	1	65.5	68.7	0.06	0.870508	1	17	28331671	28350805	4398	56.35	-1	protein_coding	TEA domain family member 3 [Source:MGI Symbol;Acc:MGI:109241]
ENSMUSG00000002250	Ppard	132.2	154.8	0.19	0.459805	0.828615	132.2	154.8	0.23	0.38039	0.723104	17	28232754	28301469	4631	52.87	1	protein_coding	Peroxisome proliferator-activated receptor delta [Source:UniProtKB/Swiss-Prot;Acc:P35396]
ENSMUSG00000002257	Def6	4.6	2.8	-0.18	0.528883	1	4.6	2.8	-0.17	0.589747	1	17	28207778	28228608	2524	50.73	1	protein_coding	DEF6, guanine nucleotide exchange factor [Source:HGNC Symbol;Acc:HGNC:2760]
ENSMUSG00000002265	Peg3	28	33.2	0.07	0.810852	1	28	33.2	0.08	0.820382	1	7	6703892	6730431	13324	44.95	-1	protein_coding	Paternally-expressed 3 protein [Source:UniProtKB/Swiss-Prot;Acc:Q3URU2]
ENSMUSG00000002266	Zim1	2.4	1.8	-0.04	0.841897	1	2.4	1.8	-0.04	0.870811	1	7	6671269	6696450	8086	43.87	-1	protein_coding	zinc finger, imprinted 1 [Source:MGI Symbol;Acc:MGI:1341879]
ENSMUSG00000002279	Lmf1	161.5	146.1	-0.12	0.569877	0.86049	161.5	146.1	-0.14	0.55195	0.827823	17	25579174	25662826	13471	51.65	1	protein_coding	Lipase maturation factor 1 [Source:UniProtKB/Swiss-Prot;Acc:Q3U3R4]
ENSMUSG00000002280	Narfl	222.6	269.6	0.23	0.336914	0.789423	222.6	269.6	0.28	0.245471	0.611325	17	25773776	25783332	3826	54.7	1	protein_coding	Cytosolic Fe-S cluster assembly factor NARFL [Source:UniProtKB/Swiss-Prot;Acc:Q7TMW6]
ENSMUSG00000002289	Angptl4	34.1	47.6	0.21	0.519148	1	34.1	47.6	0.22	0.533609	1	17	33773750	33781575	3286	48.77	-1	protein_coding	Angiopoietin-related protein 4 [Source:UniProtKB/Swiss-Prot;Acc:Q9Z1P8]
ENSMUSG00000002297	Dbf4	711.3	634	-0.12	0.692127	0.987766	711.3	634	-0.28	0.3568	0.705158	5	8396973	8422716	8728	39.01	-1	protein_coding	A [Source:UniProtKB/Swiss-Prot;Acc:Q9QZ41]
ENSMUSG00000002307	Daxx	169	260.3	0.4	0.19694	0.691032	169	260.3	0.42	0.202468	0.564856	17	33909414	33915589	3058	53.63	1	protein_coding	Mus musculus Fas death domain-associated protein (Daxx), transcript variant 3, mRNA. [Source:RefSeq mRNA;Acc:NM_001355704]
ENSMUSG00000002308	Cd320	978.4	1106.4	0.16	0.397329	0.722759	978.4	1106.4	0.21	0.271816	0.637944	17	33843091	33849774	2592	49.84	1	protein_coding	CD320 antigen [Source:UniProtKB/Swiss-Prot;Acc:Q9Z1P5]
ENSMUSG00000002319	Ipo4	292.3	313.4	0.08	0.723044	1	292.3	313.4	0.1	0.699165	0.899889	14	55625400	55635957	4669	54.41	-1	protein_coding	Importin-4 [Source:UniProtKB/Swiss-Prot;Acc:Q8VI75]
ENSMUSG00000002320	Tm9sf1	262.9	424	0.52	0.0641112	0.378782	262.9	424	0.55	0.0669753	0.306414	14	55635965	55643806	3880	48.75	-1	protein_coding	Transmembrane 9 superfamily member 1 [Source:UniProtKB/Swiss-Prot;Acc:Q9DBU0]
ENSMUSG00000002324	Rec8	334.9	239.5	-0.3	0.352271	0.726626	334.9	239.5	-0.36	0.281876	0.647164	14	55618037	55625395	2935	52.05	1	protein_coding	Meiotic recombination [Source:UniProtKB/Swiss-Prot;Acc:Q8C5S7]
ENSMUSG00000002325	Irf9	576.9	931.8	0.57	0.0211418	0.230924	576.9	931.8	0.63	0.0146326	0.161275	14	55603571	55610030	5386	50.48	1	protein_coding	Interferon regulatory factor 9 [Source:UniProtKB/Swiss-Prot;Acc:Q61179]
ENSMUSG00000002326	Gmpr2	184.8	143.9	-0.23	0.463048	0.814265	184.8	143.9	-0.11	0.719952	0.910006	14	55671941	55679200	3925	43.87	1	protein_coding	guanosine monophosphate reductase 2 [Source:MGI Symbol;Acc:MGI:1917903]
ENSMUSG00000002329	Mdp1	931.2	767.9	-0.25	0.178307	0.545085	931.2	767.9	-0.3	0.113007	0.439956	14	55657879	55660508	2032	48.52	-1	protein_coding	Magnesium-dependent phosphatase 1 [Source:UniProtKB/Swiss-Prot;Acc:Q9D967]
ENSMUSG00000002332	Dhrs1	728.5	608.8	-0.24	0.196979	0.582179	728.5	608.8	-0.26	0.185249	0.501978	14	55739020	55745690	2760	49.3	-1	protein_coding	Dehydrogenase/reductase SDR family member 1 [Source:UniProtKB/Swiss-Prot;Acc:Q99L04]
ENSMUSG00000002341	Ncan	7.2	5.8	-0.12	0.704681	1	7.2	5.8	-0.12	0.730255	1	8	70093085	70120873	7195	50.75	-1	protein_coding	neurocan [Source:HGNC Symbol;Acc:HGNC:2465]
ENSMUSG00000002342	Tmem161a	158.1	208.4	0.33	0.167791	0.591242	158.1	208.4	0.37	0.151933	0.501669	8	70172356	70183681	3673	51.57	1	protein_coding	Transmembrane protein 161A [Source:UniProtKB/Swiss-Prot;Acc:Q8VCA6]
ENSMUSG00000002343	Armc6	28.2	59.4	0.64	0.0443847	0.582179	28.2	59.4	0.79	0.0189322	0.353437	8	70220172	70234466	3262	49.74	-1	protein_coding	Armadillo repeat-containing protein 6 [Source:UniProtKB/Swiss-Prot;Acc:Q8BNU0]
ENSMUSG00000002345	Borcs8	276.2	288.6	0.05	0.820096	1	276.2	288.6	0.03	0.893647	0.784856	8	70139499	70147319	1468	51.16	1	protein_coding	BLOC-1-related complex subunit 8 [Source:UniProtKB/Swiss-Prot;Acc:Q9D6Y4]
ENSMUSG00000002346	Slc25a42	60.8	53	-0.09	0.782275	1	60.8	53	-0.09	0.793602	1	8	70184340	70212305	5996	50.79	-1	protein_coding	Mitochondrial coenzyme A transporter SLC25A42 [Source:UniProtKB/Swiss-Prot;Acc:Q8R0Y8]
ENSMUSG00000002365	Snx9	226.6	300.5	0.3	0.288887	0.93131	226.6	300.5	0.44	0.101754	0.420243	17	5841328	5931033	2411	47.21	1	protein_coding	sorting nexin 9 [Source:MGI Symbol;Acc:MGI:1913866]
ENSMUSG00000002372	Ranbp3	280	463.1	0.57	0.0327461	0.282987	280	463.1	0.65	0.0124935	0.147952	17	56673225	56711769	2511	51.66	1	protein_coding	Ran-binding protein 3 [Source:UniProtKB/Swiss-Prot;Acc:Q9CT10]
ENSMUSG00000002379	Ndufa11	2001.3	1913.2	-0.06	0.540484	0.829529	2001.3	1913.2	-0.08	0.48036	0.784856	17	56717762	56724248	2661	56.24	1	protein_coding
ENSMUSG00000002384	Bmp8b	4.1	28.8	0.51	0.0573501	0.868894	4.1	28.8	0.62	0.0457287	0.694311	4	123105165	123132099	3880	51.54	1	protein_coding	Bone morphotic protein 8B [Source:UniProtKB/Swiss-Prot;Acc:P55105]
ENSMUSG00000002393	Nr2f6	148.4	152.3	0.03	0.879294	1	148.4	152.3	-0.02	0.914499	1	8	71374123	71381960	2983	59.82	-1	protein_coding	Nuclear receptor subfamily 2 group F member 6 [Source:UniProtKB/Swiss-Prot;Acc:P43136]
ENSMUSG00000002395	Use1	2078.4	2061.1	-0.01	0.94065	0.985286	2078.4	2061.1	0	0.984468	1	8	71366848	71369732	2203	54.63	1	protein_coding	unconventional SNARE in the ER 1 homolog (S. cerevisiae) [Source:MGI Symbol;Acc:MGI:1914273]
ENSMUSG00000002396	Ocel1	35.2	32.1	-0.05	0.871511	1	35.2	32.1	-0.14	0.685877	1	8	71371298	71379361	7133	56.76	1	protein_coding	occludin/ELL domain containing 1 [Source:MGI Symbol;Acc:MGI:1924340]
ENSMUSG00000002409	Dyrk1b	10.4	31.6	0.56	0.0738107	0.932256	10.4	31.6	0.61	0.0813525	0.703815	7	28179469	28187294	2695	58.19	1	protein_coding	Dual specificity tyrosine-phosphorylation-regulated kinase 1B [Source:UniProtKB/Swiss-Prot;Acc:Q9Z188]
ENSMUSG00000002413	Braf	451.9	372.6	-0.23	0.344961	0.701116	451.9	372.6	-0.37	0.132398	0.472961	6	39603237	39725463	13862	38.7	-1	protein_coding	Serine/threonine-protein kinase B-raf [Source:UniProtKB/Swiss-Prot;Acc:P28028]
ENSMUSG00000002416	Ndufb2	1360.6	1243.3	-0.13	0.224984	0.595683	1360.6	1243.3	-0.14	0.243592	0.61017	6	39592574	39603382	5628	44.57	1	protein_coding	NADH dehydrogenase [ubiquinone] 1 beta subcomplex subunit 2, mitochondrial [Source:UniProtKB/Swiss-Prot;Acc:Q9CPU2]
ENSMUSG00000002428	Hltf	760.6	785.7	0.04	0.799582	0.903724	760.6	785.7	0.12	0.470008	0.779693	3	20057811	20118490	5931	38.41	1	protein_coding	Helicase-like transcription factor [Source:UniProtKB/Swiss-Prot;Acc:Q6PCN7]
ENSMUSG00000002455	Prpf6	439.7	717.7	0.66	6.48427e-05	0.00549004	439.7	717.7	0.67	0.000270438	0.011516	2	181591868	181655660	3859	44	1	protein_coding	Pre-mRNA-processing factor 6 [Source:UniProtKB/Swiss-Prot;Acc:Q91YR7]
ENSMUSG00000002458	Rgs19	140.6	265.4	0.73	0.0053582	0.127975	140.6	265.4	0.72	0.010657	0.137371	2	181688419	181693977	2230	53.91	-1	protein_coding	regulator of G-protein signaling 19 [Source:MGI Symbol;Acc:MGI:1915153]
ENSMUSG00000002475	Abhd3	412.7	198.8	-0.73	0.0160131	0.211054	412.7	198.8	-0.81	0.0106525	0.137371	18	10644411	10706771	1962	41.05	-1	protein_coding	abhydrolase domain containing 3 [Source:MGI Symbol;Acc:MGI:2147183]
ENSMUSG00000002477	Snrpd1	4025.4	4082.1	0.02	0.904142	1	4025.4	4082.1	-0.05	0.705083	1	18	10617796	10628230	837	42.05	1	protein_coding	Small nuclear ribonucleoprotein Sm D1 [Source:UniProtKB/Swiss-Prot;Acc:P62315]
ENSMUSG00000002486	Tchp	80.6	89.9	0.13	0.612787	0.786336	80.6	89.9	0.15	0.58984	0.955936	5	114707760	114722327	7397	53.74	1	protein_coding	Trichoplein keratin filament-binding protein [Source:UniProtKB/Swiss-Prot;Acc:Q3TVW5]
ENSMUSG00000002489	Tiam1	202.7	282.2	0.42	0.0378561	0.362534	202.7	282.2	0.46	0.0367787	0.187675	16	89787111	89980080	9911	47.61	-1	protein_coding	T cell lymphoma invasion and metastasis 1 [Source:MGI Symbol;Acc:MGI:103306]
ENSMUSG00000002496	Tsc2	287	244.4	-0.21	0.300653	0.941266	287	244.4	-0.15	0.416715	0.743684	17	24595816	24632630	9620	52.47	-1	protein_coding	tuberous sclerosis 2 [Source:MGI Symbol;Acc:MGI:102548]
ENSMUSG00000002500	Rpl3l	2.3	5.8	0.14	0.500691	1	2.3	5.8	0.21	0.423604	1	17	24727820	24736143	1643	50.56	1	protein_coding	ribosomal protein L3-like [Source:MGI Symbol;Acc:MGI:1913461]
ENSMUSG00000002504	Slc9a3r2	13.1	18.1	0.13	0.6586	1	13.1	18.1	0.13	0.690275	1	17	24639282	24650305	2257	56.16	-1	protein_coding	solute carrier family 9 (sodium/hydrogen exchanger), member 3 regulator 2 [Source:MGI Symbol;Acc:MGI:1890662]
ENSMUSG00000002524	Puf60	774.1	1068.3	0.38	0.125964	0.487022	774.1	1068.3	0.47	0.0408171	0.268434	15	76070182	76080924	4748	54.34	-1	protein_coding	Poly(U)-binding-splicing factor PUF60 [Source:UniProtKB/Swiss-Prot;Acc:Q3UEB3]
ENSMUSG00000002546	Golga2	185.1	254.3	0.37	0.14574	0.53887	185.1	254.3	0.41	0.115834	0.445285	2	32287384	32307921	5500	51.59	1	protein_coding	golgi autoantigen, golgin subfamily a, 2 [Source:MGI Symbol;Acc:MGI:2139395]
ENSMUSG00000002550	Uck1	193	312.8	0.57	0.0245364	0.25989	193	312.8	0.6	0.0223235	0.144741	2	32255002	32260159	2751	55.8	-1	protein_coding	uridine-cytidine kinase 1 [Source:MGI Symbol;Acc:MGI:98904]
ENSMUSG00000002565	Scin	11.5	7.3	-0.11	0.645771	1	11.5	7.3	-0.12	0.673402	1	12	40059769	40134228	2999	40.33	-1	protein_coding	scinderin [Source:MGI Symbol;Acc:MGI:1306794]
ENSMUSG00000002578	Ikzf4	13.4	7.6	-0.2	0.484839	1	13.4	7.6	-0.23	0.470272	1	10	128630843	128645991	5995	49.83	-1	protein_coding	Mus musculus IKAROS family zinc finger 4 (Ikzf4), transcript variant 3, mRNA. [Source:RefSeq mRNA;Acc:NM_001358537]
ENSMUSG00000002580	Mien1	619.8	619.8	0	0.99835	1	619.8	619.8	0.03	0.876818	0.974402	11	98437708	98438991	747	54.21	-1	protein_coding	Migration and invasion enhancer 1 [Source:UniProtKB/Swiss-Prot;Acc:Q9CQ86]
ENSMUSG00000002603	Tgfb1	6.6	9.8	0.19	0.536324	1	6.6	9.8	0.2	0.561399	1	7	25687002	25705077	5042	51.08	1	protein_coding	transforming growth factor, beta 1 [Source:MGI Symbol;Acc:MGI:98725]
ENSMUSG00000002608	Ccdc97	117.5	103.1	-0.15	0.556886	0.759452	117.5	103.1	-0.25	0.329232	0.794869	7	25711106	25719088	3939	53.23	-1	protein_coding	Coiled-coil domain-containing protein 97 [Source:UniProtKB/Swiss-Prot;Acc:Q9DBT3]
ENSMUSG00000002617	Zfp40	92	65	-0.24	0.465046	0.814265	92	65	-0.23	0.509929	0.838807	17	23173869	23193252	4482	36.73	-1	protein_coding	zinc finger protein 40 [Source:MGI Symbol;Acc:MGI:99185]
ENSMUSG00000002625	Akap8l	307.4	463.7	0.46	0.0934519	0.486233	307.4	463.7	0.54	0.0395317	0.263711	17	32321425	32350581	2075	45.85	-1	protein_coding	A-kinase anchoring protein 8 like [Source:HGNC Symbol;Acc:HGNC:29857]
ENSMUSG00000002633	Shh	1.4	3.7	0.14	0.486093	1	1.4	3.7	0.14	0.541492	1	5	28456815	28467256	2847	55.67	-1	protein_coding	Sonic hedgehog protein Sonic hedgehog protein N-product [Source:UniProtKB/Swiss-Prot;Acc:Q62226]
ENSMUSG00000002635	Pdcd2l	453.6	495	0.1	0.682912	0.94281	453.6	495	0.14	0.5671	0.836379	7	34184499	34196661	1549	46.76	-1	protein_coding	Programmed cell death protein 2-like [Source:UniProtKB/Swiss-Prot;Acc:Q8C5N5]
ENSMUSG00000002658	Gtf2f1	552	764.9	0.39	0.112428	0.545085	552	764.9	0.42	0.103653	0.423117	17	57003405	57011288	1717	51.22	-1	protein_coding	ral transcription factor IIF subunit 1 [Source:UniProtKB/Swiss-Prot;Acc:Q3THK3]
ENSMUSG00000002660	Clpp	1102.6	1104.5	0	0.989554	0.949498	1102.6	1104.5	0.01	0.956122	1	17	56990264	56996371	1207	50.8	1	protein_coding	ATP-dependent Clp protease proteolytic subunit, mitochondrial [Source:UniProtKB/Swiss-Prot;Acc:O88696]
ENSMUSG00000002661	Alkbh7	420.7	474.4	0.15	0.51681	0.811108	420.7	474.4	0.15	0.548933	0.82528	17	56997339	56999322	1029	54.89	1	protein_coding	Alpha-ketoglutarate-dependent dioxygenase alkB homolog 7, mitochondrial [Source:UniProtKB/Swiss-Prot;Acc:Q9D6Z0]
ENSMUSG00000002664	Pspn	2.2	2.3	0	0.974347	1	2.2	2.3	0.01	0.970754	1	17	56999457	57000018	474	58.36	-1	protein_coding	persephin [Source:MGI Symbol;Acc:MGI:1201684]
ENSMUSG00000002668	Dennd1c	22.2	37.3	0.35	0.277012	0.900766	22.2	37.3	0.41	0.247386	0.951804	17	57066056	57078510	2520	50.57	-1	protein_coding	DENN domain-containing protein 1C [Source:UniProtKB/Swiss-Prot;Acc:Q8CFK6]
ENSMUSG00000002679	Med6	861.1	961	0.15	0.328208	0.685122	861.1	961	0.16	0.339753	0.693128	12	81573557	81595008	1447	40.58	-1	protein_coding	Mus musculus mediator complex subunit 6 (Med6), transcript variant 1, mRNA. [Source:RefSeq mRNA;Acc:NM_001347384]
ENSMUSG00000002688	Prkd1	8.9	2.3	-0.16	0.387219	1	8.9	2.3	-0.2	0.369831	1	12	50341231	50649098	3653	39.21	-1	protein_coding	protein kinase D1 [Source:MGI Symbol;Acc:MGI:99879]
ENSMUSG00000002699	Lcp2	5.8	0.7	-0.32	0.143936	1	5.8	0.7	-0.33	0.179276	1	11	34046920	34092295	4459	44.94	1	protein_coding	Lymphocyte cytosolic protein 2 [Source:UniProtKB/Swiss-Prot;Acc:Q60787]
ENSMUSG00000002718	Cse1l	2040.9	2121.3	0.05	0.795801	0.92734	2040.9	2121.3	-0.01	0.965172	1	2	166906040	166946389	5273	42.76	1	protein_coding	Exportin-2 [Source:UniProtKB/Swiss-Prot;Acc:Q9ERK4]
ENSMUSG00000002728	Naa20	1580.6	1513.5	-0.06	0.685257	1	1580.6	1513.5	-0.04	0.780247	0.935725	2	145902099	145916425	3705	42.17	1	protein_coding	N-alpha-acetyltransferase 20 [Source:UniProtKB/Swiss-Prot;Acc:P61600]
ENSMUSG00000002731	Prkra	917.6	758.9	-0.23	0.305839	0.668802	917.6	758.9	-0.29	0.220553	0.585558	2	76629898	76648015	2028	42.86	-1	protein_coding	Interferon-inducible double-stranded RNA-dependent protein kinase activator A [Source:UniProtKB/Swiss-Prot;Acc:Q9WTX2]
ENSMUSG00000002732	Fkbp7	112.5	89.3	-0.24	0.405605	0.860102	112.5	89.3	-0.2	0.482715	0.995811	2	76663044	76673116	1485	40.84	-1	protein_coding	Mus musculus FK506 binding protein 7 (Fkbp7), transcript variant 2, mRNA. [Source:RefSeq mRNA;Acc:NM_001355079]
ENSMUSG00000002733	Plekha3	375.2	328.3	-0.18	0.280369	0.683386	375.2	328.3	-0.16	0.393246	0.730266	2	76675281	76696828	3126	44.29	1	protein_coding	Pleckstrin homology domain-containing family A member 3 [Source:UniProtKB/Swiss-Prot;Acc:Q9ERS4]
ENSMUSG00000002741	Ykt6	311.6	280.7	-0.11	0.68515	1	311.6	280.7	-0.18	0.532455	0.814112	11	5955693	5967780	2984	47.93	1	protein_coding	YKT6 v-SNARE homolog (S. cerevisiae) [Source:MGI Symbol;Acc:MGI:1927550]
ENSMUSG00000002748	Baz1b	1484	1931.8	0.35	0.0452876	0.333582	1484	1931.8	0.38	0.0360773	0.250148	5	135187264	135246129	13667	43.16	1	protein_coding	Tyrosine-protein kinase BAZ1B [Source:UniProtKB/Swiss-Prot;Acc:Q9Z277]
ENSMUSG00000002763	Pex6	206.7	335.7	0.57	0.0279974	0.321254	206.7	335.7	0.59	0.0312182	0.172057	17	46711463	46725541	3796	53.43	1	protein_coding	Peroxisome assembly factor 2 [Source:UniProtKB/Swiss-Prot;Acc:Q99LC9]
ENSMUSG00000002767	Mrpl2	922.8	1163.9	0.31	0.049266	0.332505	922.8	1163.9	0.33	0.0580432	0.318026	17	46646229	46650139	1170	49.68	1	protein_coding	mitochondrial ribosomal protein L2 [Source:MGI Symbol;Acc:MGI:1351622]
ENSMUSG00000002768	Mea1	745.7	723.2	-0.04	0.830738	0.914139	745.7	723.2	-0.03	0.882043	0.912311	17	46681137	46683105	840	54.44	1	protein_coding	Male-enhanced antigen 1 [Source:UniProtKB/Swiss-Prot;Acc:Q64327]
ENSMUSG00000002769	Gnmt	3.3	4.5	0.03	0.844599	1	3.3	4.5	0.03	0.869054	1	17	46725664	46729168	1206	53.24	-1	protein_coding	glycine N-methyltransferase [Source:MGI Symbol;Acc:MGI:1202304]
ENSMUSG00000002771	Grin2d	9.7	8.5	-0.08	0.809147	1	9.7	8.5	-0.08	0.829127	1	7	45831883	45878378	6658	52.01	-1	protein_coding	Glutamate receptor ionotropic, NMDA 2D [Source:UniProtKB/Swiss-Prot;Acc:Q03391]
ENSMUSG00000002778	Kdelr1	356.3	460.8	0.3	0.22796	0.624714	356.3	460.8	0.17	0.494003	0.792797	7	45872772	45883732	1874	49.36	1	protein_coding	KDEL (Lys-Asp-Glu-Leu) endoplasmic reticulum protein retention receptor 1 [Source:MGI Symbol;Acc:MGI:1915387]
ENSMUSG00000002781	Tmem143	58.7	73	0.24	0.40357	0.902734	58.7	73	0.24	0.438891	0.879159	7	45896941	45917413	7518	50.09	1	protein_coding	transmembrane protein 143 [Source:HGNC Symbol;Acc:HGNC:25603]
ENSMUSG00000002791	Pdxk-ps	2.2	1.4	-0.09	0.701401	1	2.2	1.4	-0.09	0.726078	1	17	32076083	32107350	2804	50.58	-1	transcribed_unprocessed_pseudogene	pyridoxal (pyridoxine, vitamin B6) kinase, pseudogene [Source:MGI Symbol;Acc:MGI:1933201]
ENSMUSG00000002797	Ggct	198.3	263.6	0.36	0.0868541	0.443331	198.3	263.6	0.44	0.042093	0.273055	6	54982580	54992950	7745	43.86	-1	protein_coding	Gamma-glutamylcyclotransferase [Source:UniProtKB/Swiss-Prot;Acc:Q9D7X8]
ENSMUSG00000002799	Jag2	5.4	13.8	0.46	0.141412	1	5.4	13.8	0.45	0.187831	1	12	112907819	112929776	6965	59.59	-1	protein_coding	Protein jagged-2 [Source:UniProtKB/Swiss-Prot;Acc:Q9QYE5]
ENSMUSG00000002803	Btbd6	163.7	171	0.05	0.866927	1	163.7	171	0.03	0.908976	1	12	112976482	112978945	2324	58.85	1	protein_coding	BTB/POZ domain-containing protein 6 [Source:UniProtKB/Swiss-Prot;Acc:Q8K2J9]
ENSMUSG00000002804	Nudt14	445.1	660.2	0.46	0.0813026	0.479348	445.1	660.2	0.47	0.0879089	0.353697	12	112934291	112942124	1587	54.67	-1	protein_coding	Uridine diphosphate glucose pyrophosphatase [Source:UniProtKB/Swiss-Prot;Acc:Q9D142]
ENSMUSG00000002808	Epdr1	76.3	51	-0.26	0.415575	1	76.3	51	-0.27	0.446423	0.884623	13	19591706	19619927	2745	40.58	-1	protein_coding	Mammalian ependymin-related protein 1 [Source:UniProtKB/Swiss-Prot;Acc:Q99M71]
ENSMUSG00000002812	Flii	493	601.1	0.24	0.290087	0.666402	493	601.1	0.35	0.0681525	0.342816	11	60714123	60727263	5039	54.04	-1	protein_coding	isoform 2 [Source:RefSeq peptide;Acc:NP_001289136]
ENSMUSG00000002814	Top3a	108.8	164	0.39	0.212998	0.640349	108.8	164	0.4	0.229555	0.597262	11	60740058	60777365	4599	45.35	-1	protein_coding	topoisomerase (DNA) III alpha [Source:MGI Symbol;Acc:MGI:1197527]
ENSMUSG00000002820	Atg4d	90.6	173.4	0.65	0.0323032	0.314616	90.6	173.4	0.7	0.0285408	0.250732	9	21265293	21277772	7264	51.54	1	protein_coding	Cysteine protease ATG4D Cysteine protease ATG4D, mitochondrial [Source:UniProtKB/Swiss-Prot;Acc:Q8BGV9]
ENSMUSG00000002825	Qtrt1	619.6	613.4	-0.01	0.952985	0.954425	619.6	613.4	0	0.993656	1	9	21411837	21420274	1973	51.14	1	protein_coding	Queuine tRNA-ribosyltransferase catalytic subunit 1 [Source:UniProtKB/Swiss-Prot;Acc:Q9JMA2]
ENSMUSG00000002833	Hdgfl2	189.4	245.9	0.3	0.27458	0.74549	189.4	245.9	0.3	0.305377	0.667727	17	56079634	56100607	4876	49.89	1	protein_coding	Mus musculus HDGF like 2 (Hdgfl2), transcript variant 4, mRNA. [Source:RefSeq mRNA;Acc:NM_001331053]
ENSMUSG00000002835	Chaf1a	64.1	117.5	0.54	0.0894371	0.461686	64.1	117.5	0.57	0.0941434	0.489267	17	56040416	56068026	3308	48.05	1	protein_coding	Chromatin assembly factor 1 subunit A [Source:UniProtKB/Swiss-Prot;Acc:Q9QWF0]
ENSMUSG00000002844	Adprh	132.5	147.9	0.12	0.647955	0.902795	132.5	147.9	0.16	0.582342	0.918181	16	38445399	38452689	1583	48.96	-1	protein_coding	[Protein ADP-ribosylarginine] hydrolase [Source:UniProtKB/Swiss-Prot;Acc:P54923]
ENSMUSG00000002845	Tmem39a	358.3	350	-0.03	0.877762	0.845047	358.3	350	-0.05	0.81118	0.948003	16	38558698	38592162	4094	42.06	1	protein_coding	Transmembrane protein 39A [Source:UniProtKB/Swiss-Prot;Acc:Q9CYC3]
ENSMUSG00000002846	Timmdc1	127.4	175.7	0.29	0.366528	0.757637	127.4	175.7	0.31	0.357719	0.770175	16	38498347	38522663	1784	45.02	-1	protein_coding	Complex I assembly factor TIMMDC1, mitochondrial [Source:UniProtKB/Swiss-Prot;Acc:Q8BUY5]
ENSMUSG00000002847	Pla1a	8.7	7.7	-0.04	0.886235	1	8.7	7.7	-0.04	0.900918	1	16	38396119	38433145	1972	45.28	-1	protein_coding	Phospholipase A1 member A [Source:UniProtKB/Swiss-Prot;Acc:Q8VI78]
ENSMUSG00000002870	Mcm2	991.2	1097.5	0.14	0.295013	0.655089	991.2	1097.5	0.1	0.476883	0.783141	6	88883474	88898780	6956	51.93	-1	protein_coding	DNA replication licensing factor MCM2 [Source:UniProtKB/Swiss-Prot;Acc:P97310]
ENSMUSG00000002871	Tpra1	448.8	483.1	0.1	0.516549	0.795349	448.8	483.1	0.14	0.363591	0.710347	6	88902251	88912238	4171	55.51	1	protein_coding	Transmembrane protein adipocyte-associated 1 [Source:UniProtKB/Swiss-Prot;Acc:Q99MU1]
ENSMUSG00000002881	Nab1	521.5	308.6	-0.56	0.0499213	0.356059	521.5	308.6	-0.73	0.0115236	0.142302	1	52457294	52500679	4100	41.06	-1	protein_coding	NGFI-A-binding protein 1 [Source:UniProtKB/Swiss-Prot;Acc:Q61122]
ENSMUSG00000002885	Adgre5	75.2	100	0.3	0.308914	0.781216	75.2	100	0.36	0.249783	0.615827	8	83723251	83741326	3757	50.98	-1	protein_coding	adhesion G protein-coupled receptor E5 [Source:MGI Symbol;Acc:MGI:1347095]
ENSMUSG00000002897	Il17ra	69.6	114.9	0.44	0.168478	0.585507	69.6	114.9	0.49	0.141031	0.637409	6	120463247	120487559	8662	49.53	1	protein_coding	Interleukin-17 receptor A [Source:UniProtKB/Swiss-Prot;Acc:Q60943]
ENSMUSG00000002900	Lamb1	6.7	3.5	-0.24	0.40429	1	6.7	3.5	-0.26	0.415137	1	12	31265234	31329644	9917	45.81	1	protein_coding	Laminin subunit beta-1 [Source:UniProtKB/Swiss-Prot;Acc:P02469]
ENSMUSG00000002910	Arrdc2	76.8	84.3	0.11	0.681538	1	76.8	84.3	0.12	0.672573	1	8	70835129	70839720	3232	54.86	-1	protein_coding	Arrestin domain-containing protein 2 [Source:UniProtKB/Swiss-Prot;Acc:Q9D668]
ENSMUSG00000002944	Cd36	5.8	0.3	-0.38	0.0821258	1	5.8	0.3	-0.41	0.0977067	1	5	17781690	17888801	3590	37.16	-1	protein_coding	Platelet glycoprotein 4 [Source:UniProtKB/Swiss-Prot;Acc:Q08857]
ENSMUSG00000002948	Map2k7	164.8	137.9	-0.14	0.662493	0.90712	164.8	137.9	-0.15	0.673676	1	8	4238740	4247897	3829	54.41	1	protein_coding	Dual specificity mitogen-activated protein kinase kinase 7 [Source:UniProtKB/Swiss-Prot;Acc:Q8CE90]
ENSMUSG00000002949	Timm44	1372.8	1346.8	-0.03	0.865021	0.926937	1372.8	1346.8	0.02	0.870341	0.971786	8	4259731	4275913	3664	48.06	-1	protein_coding	translocase of inner mitochondrial membrane 44 [Source:MGI Symbol;Acc:MGI:1343262]
ENSMUSG00000002957	Ap2a2	397.9	464.1	0.21	0.177059	0.582859	397.9	464.1	0.22	0.203865	0.566383	7	141562173	141633011	5663	47.67	1	protein_coding	Mus musculus adaptor-related protein complex 2, alpha 2 subunit (Ap2a2), transcript variant 1, mRNA. [Source:RefSeq mRNA;Acc:NM_001357068]
ENSMUSG00000002963	Pnkp	144.6	173	0.14	0.664088	0.902378	144.6	173	0.14	0.687782	0.893419	7	44857139	44862992	3250	55.55	1	protein_coding	polynucleotide kinase 3'- phosphatase [Source:MGI Symbol;Acc:MGI:1891698]
ENSMUSG00000002968	Med25	294.5	337	0.15	0.564646	0.949498	294.5	337	0.18	0.53828	0.819188	7	44876765	44892712	7629	54.75	-1	protein_coding	Mus musculus mediator complex subunit 25 (Med25), transcript variant 3, mRNA. [Source:RefSeq mRNA;Acc:NM_001331207]
ENSMUSG00000002980	Bcam	14.6	16.7	0.07	0.823089	1	14.6	16.7	0.09	0.795543	1	7	19756131	19771016	3199	53.87	-1	protein_coding	Basal cell adhesion molecule [Source:UniProtKB/Swiss-Prot;Acc:Q9R069]
ENSMUSG00000002981	Clptm1	478.7	647.5	0.39	0.0522016	0.353846	478.7	647.5	0.43	0.0399219	0.264822	7	19631571	19665033	6210	50.59	-1	protein_coding	Cleft lip and palate transmembrane [Source:UniProtKB/Swiss-Prot;Acc:Q8VBZ3]
ENSMUSG00000002983	Relb	295.5	456.5	0.5	0.0574122	0.408668	295.5	456.5	0.59	0.0246426	0.188706	7	19606217	19629438	3885	49.94	-1	protein_coding	avian reticuloendotheliosis viral (v-rel) oncogene related B [Source:MGI Symbol;Acc:MGI:103289]
ENSMUSG00000002984	Tomm40	362.7	637.6	0.66	0.0100908	0.182417	362.7	637.6	0.75	0.00231353	0.0564112	7	19701313	19715438	4513	51.8	-1	protein_coding	Mitochondrial import receptor subunit TOM40 homolog [Source:UniProtKB/Swiss-Prot;Acc:Q9QYA2]
ENSMUSG00000002985	Apoe	65.2	106.1	0.46	0.137373	0.612784	65.2	106.1	0.48	0.148845	0.591747	7	19696109	19699188	2138	54.64	-1	protein_coding	Apolipoprotein E [Source:UniProtKB/Swiss-Prot;Acc:P08226]
ENSMUSG00000002996	Hbp1	739.6	835.8	0.16	0.445793	0.855393	739.6	835.8	0.15	0.496236	0.738907	12	31926254	31950535	6167	40.21	-1	protein_coding	HMG-box transcription factor 1 [Source:HGNC Symbol;Acc:HGNC:23200]
ENSMUSG00000002997	Prkar2b	24.2	118.5	0.83	0.00916292	0.2902	24.2	118.5	1.29	0.000270306	0.0180215	12	31958476	32061296	3652	42.71	-1	protein_coding	protein kinase, cAMP dependent regulatory, type II beta [Source:MGI Symbol;Acc:MGI:97760]
ENSMUSG00000003031	Cdkn1b	455.5	313.6	-0.42	0.114325	0.474456	455.5	313.6	-0.37	0.196266	0.509693	6	134920401	134925513	4552	43.81	1	protein_coding	Cyclin-dependent kinase inhibitor 1B [Source:UniProtKB/Swiss-Prot;Acc:P46414]
ENSMUSG00000003032	Klf4	200.4	461.1	1	4.14635e-05	0.00406762	200.4	461.1	1	0.000145303	0.00869493	4	55527143	55532466	3049	52.76	-1	protein_coding	Krueppel-like factor 4 [Source:UniProtKB/Swiss-Prot;Acc:Q60793]
ENSMUSG00000003033	Ap1m1	212.1	263.8	0.27	0.235713	0.705106	212.1	263.8	0.27	0.280809	0.646592	8	72240018	72257385	3184	51.96	1	protein_coding	AP-1 complex subunit mu-1 [Source:UniProtKB/Swiss-Prot;Acc:P35585]
ENSMUSG00000003037	Rab8a	933.1	1167.9	0.27	0.244215	0.619776	933.1	1167.9	0.29	0.237709	0.604663	8	72161200	72183904	4678	49.27	1	protein_coding	RAB8A, member RAS oncogene family [Source:MGI Symbol;Acc:MGI:96960]
ENSMUSG00000003038	Hmgn2	1553.6	1884.5	0.12	0.71762	1	1553.6	1884.5	0.12	0.727189	0.913327	4	133964738	133968650	3060	52.59	-1	protein_coding	Non-histone chromosomal protein HMG-17 [Source:UniProtKB/Swiss-Prot;Acc:P09602]
ENSMUSG00000003039	Fam32a	1638.7	1807.2	0.13	0.408634	0.755659	1638.7	1807.2	0.13	0.449746	1	8	72219730	72224418	4409	49.22	1	protein_coding	Protein FAM32A [Source:UniProtKB/Swiss-Prot;Acc:Q9CR80]
ENSMUSG00000003051	Elf3	3563.9	3270.6	-0.11	0.534843	0.823778	3563.9	3270.6	-0.04	0.819412	0.950687	1	135253575	135258568	2217	54.75	-1	protein_coding	ETS-related transcription factor Elf-3 [Source:UniProtKB/Swiss-Prot;Acc:Q3UPW2]
ENSMUSG00000003062	Stard3nl	1573.7	1735.2	0.14	0.261298	0.772668	1573.7	1735.2	0.12	0.372255	0.717352	13	19357676	19395795	5600	42.85	-1	protein_coding	Mus musculus STARD3 N-terminal like (Stard3nl), transcript variant 2, mRNA. [Source:RefSeq mRNA;Acc:NM_001347485]
ENSMUSG00000003068	Stk11	263.8	375.9	0.41	0.117896	0.556758	263.8	375.9	0.43	0.117591	0.447534	10	80115803	80130682	4580	55.15	1	protein_coding	Serine/threonine-protein kinase STK11 [Source:UniProtKB/Swiss-Prot;Acc:Q9WTK7]
ENSMUSG00000003070	Efna2	11.5	22.5	0.46	0.158247	1	11.5	22.5	0.5	0.158074	1	10	80179482	80190010	2131	55.51	1	protein_coding	Ephrin-A2 [Source:UniProtKB/Swiss-Prot;Acc:P52801]
ENSMUSG00000003072	Atp5d	3782.2	4580.4	0.26	0.0527631	0.44472	3782.2	4580.4	0.31	0.0203945	0.190313	10	80138632	80145818	1928	55.93	1	protein_coding	ATP synthase subunit delta, mitochondrial [Source:UniProtKB/Swiss-Prot;Acc:Q9D3D9]
ENSMUSG00000003099	Ppp5c	211	420	0.66	0.0338239	0.30068	211	420	0.72	0.0239346	0.208033	7	17004640	17027924	3136	52.91	-1	protein_coding	Serine/threonine-protein phosphatase 5 [Source:UniProtKB/Swiss-Prot;Acc:Q60676]
ENSMUSG00000003119	Cdk12	485.9	401.1	-0.22	0.385487	0.655089	485.9	401.1	-0.28	0.300624	0.663949	11	98203059	98278504	11730	39.95	1	protein_coding	Cyclin-dependent kinase 12 [Source:UniProtKB/Swiss-Prot;Acc:Q14AX6]
ENSMUSG00000003123	Lipe	49.9	80	0.37	0.252788	0.878272	49.9	80	0.38	0.275874	0.727207	7	25379527	25398710	5886	52.42	-1	protein_coding	Hormone-sensitive lipase [Source:UniProtKB/Swiss-Prot;Acc:P54310]
ENSMUSG00000003131	Pafah1b2	1028.5	1096.5	0.08	0.662424	0.845712	1028.5	1096.5	0.07	0.747054	0.921713	9	45962859	46012690	8266	44.08	-1	protein_coding	Platelet-activating factor acetylhydrolase IB subunit beta [Source:UniProtKB/Swiss-Prot;Acc:Q61206]
ENSMUSG00000003134	Tbc1d8	153.6	158	0.03	0.915695	1	153.6	158	0.19	0.480372	0.78521	1	39371492	39478755	5239	47.3	-1	protein_coding	Mus musculus TBC1 domain family, member 8 (Tbc1d8), transcript variant 3, mRNA. [Source:RefSeq mRNA;Acc:NM_001357522]
ENSMUSG00000003135	Cnot11	221.8	165.6	-0.36	0.110873	0.50215	221.8	165.6	-0.42	0.0780068	0.370712	1	39534992	39546889	3508	45.97	1	protein_coding	CCR4-NOT transcription complex subunit 11 [Source:UniProtKB/Swiss-Prot;Acc:Q9CWN7]
ENSMUSG00000003154	Foxj2	45.7	53.4	0.14	0.653935	1	45.7	53.4	0.11	0.758717	1	6	122819914	122845366	5346	49.31	1	protein_coding	Forkhead box protein J2 [Source:UniProtKB/Swiss-Prot;Acc:Q9ES18]
ENSMUSG00000003161	Sri	5290.4	4415.1	-0.25	0.0640754	0.475689	5290.4	4415.1	-0.28	0.0502071	0.430164	5	8046078	8069379	4852	42.84	1	protein_coding	Sorcin [Source:UniProtKB/Swiss-Prot;Acc:Q6P069]
ENSMUSG00000003166	Dgcr2	671.7	629.5	-0.08	0.680533	0.84541	671.7	629.5	-0.08	0.712912	0.906497	16	17839482	17894145	6638	46.44	-1	protein_coding
ENSMUSG00000003184	Irf3	429.8	726.7	0.58	0.0387937	0.31463	429.8	726.7	0.66	0.0151872	0.164234	7	44997648	45002848	3442	53.76	1	protein_coding	interferon regulatory factor 3 [Source:MGI Symbol;Acc:MGI:1859179]
ENSMUSG00000003190	Bcl2l12	93.4	143.8	0.51	0.0396686	0.332286	93.4	143.8	0.5	0.0677197	0.406883	7	44991222	44998712	1976	53.16	-1	protein_coding	BCL2-like 12 (proline rich) [Source:MGI Symbol;Acc:MGI:1922986]
ENSMUSG00000003198	Zfp959	209.2	293.1	0.34	0.262549	0.736471	209.2	293.1	0.32	0.309299	0.669115	17	55892093	55898928	2448	39.45	1	protein_coding	zinc finger protein 959 [Source:MGI Symbol;Acc:MGI:2385058]
ENSMUSG00000003199	Mpnd	388.9	434.2	0.13	0.57827	0.896062	388.9	434.2	0.16	0.509688	0.74181	17	56005711	56016790	2305	51.53	1	protein_coding	MPN domain-containing protein [Source:UniProtKB/Swiss-Prot;Acc:Q3TV65]
ENSMUSG00000003200	Sh3gl1	171.3	260.3	0.5	0.0425168	0.390425	171.3	260.3	0.54	0.0337069	0.178959	17	56016753	56036637	2072	53.59	-1	protein_coding	SH3-domain GRB2-like 1 [Source:MGI Symbol;Acc:MGI:700010]
ENSMUSG00000003206	Ebi3	3.4	0.5	-0.19	0.289595	1	3.4	0.5	-0.18	0.345599	1	17	55952623	55957021	1170	51.38	1	protein_coding	Interleukin-27 subunit beta [Source:UniProtKB/Swiss-Prot;Acc:O35228]
ENSMUSG00000003208	Ccdc94	52.5	56.2	0.06	0.847462	1	52.5	56.2	0.15	0.646864	1	17	55959187	55967949	1311	52.98	1	protein_coding	Coiled-coil domain-containing protein 94 [Source:UniProtKB/Swiss-Prot;Acc:Q9D6J3]
ENSMUSG00000003226	Ranbp2	1396.1	1219.9	-0.16	0.547458	0.791629	1396.1	1219.9	-0.22	0.427065	0.752975	10	58446920	58494356	11728	37.16	1	protein_coding	E3 SUMO-protein ligase RanBP2 [Source:UniProtKB/Swiss-Prot;Acc:Q9ERU9]
ENSMUSG00000003227	Edar	20.6	10.8	-0.16	0.514868	1	20.6	10.8	-0.19	0.504369	1	10	58600789	58675654	3637	47.66	-1	protein_coding	Tumor necrosis factor receptor superfamily member EDAR [Source:UniProtKB/Swiss-Prot;Acc:Q9R187]
ENSMUSG00000003228	Grk5	35.3	14.3	-0.41	0.179592	0.795201	35.3	14.3	-0.44	0.190753	0.867847	19	60889749	61092553	3165	43.59	1	protein_coding	G protein-coupled receptor kinase 5 [Source:UniProtKB/Swiss-Prot;Acc:Q8VEB1]
ENSMUSG00000003233	Dvl3	46	87.1	0.58	0.0628502	0.561757	46	87.1	0.84	0.00341269	0.090189	16	20516982	20532520	4899	51.95	1	protein_coding	Segment polarity DVL-3 [Source:UniProtKB/Swiss-Prot;Acc:Q61062]
ENSMUSG00000003234	Abcf3	293.9	447.8	0.42	0.16925	0.559797	293.9	447.8	0.5	0.0800651	0.375071	16	20548577	20561379	3557	47.96	1	protein_coding	ATP-binding cassette, sub-family F (GCN20), member 3 [Source:MGI Symbol;Acc:MGI:1351656]
ENSMUSG00000003235	Eif2b5	541.3	651.6	0.24	0.261201	0.642339	541.3	651.6	0.24	0.289185	0.652579	16	20498817	20509955	3209	48.31	1	protein_coding	Translation initiation factor eIF-2B subunit epsilon [Source:UniProtKB/Swiss-Prot;Acc:Q8CHW4]
ENSMUSG00000003269	Cyth2	331.9	664	0.78	0.00421404	0.117268	331.9	664	0.94	0.000223489	0.0115165	7	45806637	45814581	3445	55.27	-1	protein_coding	Cytohesin-2 [Source:UniProtKB/Swiss-Prot;Acc:P63034]
ENSMUSG00000003271	Sult2b1	60.9	41.1	-0.33	0.307429	1	60.9	41.1	-0.36	0.305192	0.787686	7	45729983	45784669	3950	49.4	-1	protein_coding	Sulfotransferase family cytosolic 2B member 1 [Source:UniProtKB/Swiss-Prot;Acc:O35400]
ENSMUSG00000003273	Car11	1.7	8.4	0.24	0.257655	1	1.7	8.4	0.24	0.295697	1	7	45699843	45704682	1926	55.52	1	protein_coding	Carbonic anhydrase-related protein 11 [Source:UniProtKB/Swiss-Prot;Acc:O70354]
ENSMUSG00000003279	Dlgap1	315.6	545	0.65	0.00888364	0.161776	315.6	545	0.6	0.0224501	0.200232	17	69969073	70821413	16992	41.58	1	protein_coding	Mus musculus DLG associated protein 1 (Dlgap1), transcript variant 6, mRNA. [Source:RefSeq mRNA;Acc:NM_001347412]
ENSMUSG00000003282	Plag1	21.5	19.1	-0.06	0.849364	1	21.5	19.1	-0.08	0.812878	1	4	3900996	3938423	8487	39.19	-1	protein_coding	Zinc finger protein PLAG1 [Source:UniProtKB/Swiss-Prot;Acc:Q9QYE0]
ENSMUSG00000003283	Hck	1.3	1.6	0.03	0.868831	1	1.3	1.6	0.03	0.888437	1	2	153108468	153151441	2092	47.81	1	protein_coding	Tyrosine-protein kinase HCK [Source:UniProtKB/Swiss-Prot;Acc:P08103]
ENSMUSG00000003299	Mrpl4	713.4	696	-0.03	0.854902	0.923387	713.4	696	-0.06	0.741395	0.855709	9	21002738	21008839	2617	51.39	1	protein_coding	39S ribosomal protein L4, mitochondrial [Source:UniProtKB/Swiss-Prot;Acc:Q9DCU6]
ENSMUSG00000003308	Keap1	157.7	222.9	0.4	0.122955	0.527438	157.7	222.9	0.5	0.038808	0.276979	9	21229730	21239361	4693	53.48	-1	protein_coding	Kelch-like ECH-associated protein 1 [Source:UniProtKB/Swiss-Prot;Acc:Q9Z2X8]
ENSMUSG00000003309	Ap1m2	953.3	1270.5	0.36	0.0916916	0.430697	953.3	1270.5	0.42	0.0543116	0.306472	9	21294275	21312337	3140	48.39	-1	protein_coding	adaptor related protein complex 1 mu 2 subunit [Source:HGNC Symbol;Acc:HGNC:558]
ENSMUSG00000003316	Glg1	1051.1	1290	0.27	0.145346	0.502962	1051.1	1290	0.3	0.125873	0.460279	8	111154421	111259216	7090	41.82	-1	protein_coding	Golgi apparatus protein 1 [Source:UniProtKB/Swiss-Prot;Acc:Q61543]
ENSMUSG00000003341	Atp8b3	0.9	2	0.07	0.65489	1	0.9	2	0.07	0.674372	1	10	80519584	80539124	4713	54.32	-1	protein_coding	Phospholipid-transporting ATPase IK [Source:UniProtKB/Swiss-Prot;Acc:Q6UQ17]
ENSMUSG00000003344	Btbd2	256.2	322.8	0.3	0.090825	0.502219	256.2	322.8	0.33	0.103114	0.422655	10	80642617	80657071	3586	55.69	-1	protein_coding	BTB (POZ) domain containing 2 [Source:MGI Symbol;Acc:MGI:1933831]
ENSMUSG00000003345	Csnk1g2	340.1	602.9	0.72	0.00130152	0.0562663	340.1	602.9	0.83	1.9599e-05	0.0021321	10	80622838	80640749	4835	55.64	1	protein_coding	Casein kinase I isoform gamma-2 [Source:UniProtKB/Swiss-Prot;Acc:Q8BVP5]
ENSMUSG00000003346	Abhd17a	370.6	514.6	0.41	0.0593389	0.375524	370.6	514.6	0.43	0.0626194	0.33044	10	80583654	80590341	1547	57.79	-1	protein_coding	abhydrolase domain containing 17A [Source:MGI Symbol;Acc:MGI:106388]
ENSMUSG00000003348	Mob3a	16	7.5	-0.29	0.315918	1	16	7.5	-0.29	0.368293	1	10	80685253	80701977	3254	51.81	-1	protein_coding	MOB kinase activator 3A [Source:UniProtKB/Swiss-Prot;Acc:Q8BSU7]
ENSMUSG00000003352	Cacnb3	58.8	83.4	0.33	0.289253	0.916404	58.8	83.4	0.35	0.291796	0.655191	15	98630840	98644529	4010	56.19	1	protein_coding	Mus musculus calcium channel, voltage-dependent, beta 3 subunit (Cacnb3), transcript variant 4, mRNA. [Source:RefSeq mRNA;Acc:NM_001356543]
ENSMUSG00000003355	Fkbp11	214.8	278.7	0.28	0.319804	0.801876	214.8	278.7	0.22	0.442572	0.763224	15	98724366	98728198	2706	52.54	-1	protein_coding	Peptidyl-prolyl cis-trans isomerase FKBP11 [Source:UniProtKB/Swiss-Prot;Acc:Q9D1M7]
ENSMUSG00000003360	Ddx23	268.7	294.9	0.11	0.638346	0.8687	268.7	294.9	0.12	0.645435	0.875079	15	98645134	98662894	6229	50.34	-1	protein_coding	DEAD-box helicase 23 [Source:HGNC Symbol;Acc:HGNC:17347]
ENSMUSG00000003363	Pld3	142.7	147.8	0.04	0.879744	1	142.7	147.8	0.08	0.784861	0.937971	7	27532000	27553218	2924	49.75	-1	protein_coding	Phospholipase D3 [Source:UniProtKB/Swiss-Prot;Acc:O35405]
ENSMUSG00000003378	Grik5	31	64.4	0.68	0.0302321	0.468609	31	64.4	0.78	0.0162345	0.328225	7	25009849	25072346	5168	51.49	-1	protein_coding	Glutamate receptor ionotropic, kainate 5 [Source:UniProtKB/Swiss-Prot;Acc:Q61626]
ENSMUSG00000003380	Rabac1	638.5	569.7	-0.15	0.331627	0.703777	638.5	569.7	-0.23	0.0709016	0.31834	7	24969752	24972754	1523	55.88	-1	protein_coding	Prenylated Rab acceptor protein 1 [Source:UniProtKB/Swiss-Prot;Acc:Q9Z0S9]
ENSMUSG00000003382	Etv3	615.5	439.1	-0.42	0.0561397	0.357235	615.5	439.1	-0.36	0.119704	0.451321	3	87525407	87540156	10274	47.97	1	protein_coding	ETS translocation variant 3 [Source:UniProtKB/Swiss-Prot;Acc:Q8R4Z4]
ENSMUSG00000003402	Prkcsh	673.9	828.2	0.27	0.115539	0.463932	673.9	828.2	0.34	0.0313197	0.234492	9	22002806	22014222	4275	53.91	1	protein_coding	protein kinase C substrate 80K-H [Source:MGI Symbol;Acc:MGI:107877]
ENSMUSG00000003410	Elavl3	21.6	24.5	0.1	0.753743	1	21.6	24.5	0.13	0.70978	1	9	22015005	22052023	6890	50.42	-1	protein_coding	ELAV-like protein 3 [Source:UniProtKB/Swiss-Prot;Acc:Q60900]
ENSMUSG00000003411	Rab3b	2.2	0.9	-0.11	0.560286	1	2.2	0.9	-0.11	0.584066	1	4	108879063	108943324	3524	45.34	1	protein_coding	RAB3B, member RAS oncogene family [Source:MGI Symbol;Acc:MGI:1917158]
ENSMUSG00000003420	Fcgrt	73.4	123.6	0.55	0.0601271	0.404244	73.4	123.6	0.6	0.0508868	0.297934	7	45092990	45103851	2102	50.36	-1	protein_coding	Mus musculus Fc receptor, IgG, alpha chain transporter (Fcgrt), transcript variant 2, mRNA. [Source:RefSeq mRNA;Acc:NM_001357117]
ENSMUSG00000003421	Nosip	182.8	310.9	0.63	0.0111638	0.286668	182.8	310.9	0.8	0.000147268	0.00871825	7	45062429	45078210	2800	50.28	1	protein_coding	Nitric oxide synthase-interacting protein [Source:UniProtKB/Swiss-Prot;Acc:Q9D6T0]
ENSMUSG00000003423	Pih1d1	572.6	793.8	0.39	0.110424	0.542839	572.6	793.8	0.47	0.036561	0.230552	7	45154303	45160065	2020	53.27	1	protein_coding	PIH1 domain-containing protein 1 [Source:UniProtKB/Swiss-Prot;Acc:Q9CQJ2]
ENSMUSG00000003429	Rps11	9157.8	8459.2	-0.11	0.235629	0.637043	9157.8	8459.2	-0.12	0.252418	0.619152	7	45122379	45124439	865	54.73	-1	protein_coding	ribosomal protein S11 [Source:MGI Symbol;Acc:MGI:1351329]
ENSMUSG00000003435	Supt5	473.2	563	0.22	0.318033	0.772878	473.2	563	0.23	0.323638	0.679755	7	28314891	28338746	5764	49.71	-1	protein_coding	Transcription elongation factor SPT5 [Source:UniProtKB/Swiss-Prot;Acc:O55201]
ENSMUSG00000003436	Dll3	2.5	9.6	0.5	0.0856465	1	2.5	9.6	0.54	0.0977672	1	7	28293553	28302238	2850	53.73	-1	protein_coding	Delta-like protein 3 [Source:UniProtKB/Swiss-Prot;Acc:O88516]
ENSMUSG00000003437	Paf1	496.4	561.3	0.15	0.510037	0.776781	496.4	561.3	0.22	0.327062	0.634521	7	28392951	28399388	3438	48.59	1	protein_coding	RNA polymerase II-associated factor 1 homolog [Source:UniProtKB/Swiss-Prot;Acc:Q8K2T8]
ENSMUSG00000003438	Timm50	1087.1	1576.6	0.42	0.120487	0.475098	1087.1	1576.6	0.47	0.091588	0.398835	7	28305516	28312072	2684	53.97	-1	protein_coding	Mitochondrial import inner membrane translocase subunit TIM50 [Source:UniProtKB/Swiss-Prot;Acc:Q9D880]
ENSMUSG00000003444	Med29	188.7	172.8	-0.11	0.613971	0.898125	188.7	172.8	-0.11	0.654409	0.878089	7	28386146	28392708	1281	51.27	-1	protein_coding	Mediator of RNA polymerase II transcription subunit 29 [Source:UniProtKB/Swiss-Prot;Acc:Q9DB91]
ENSMUSG00000003452	Bicd1	598.6	589.2	-0.02	0.910387	1	598.6	589.2	0.03	0.884194	0.977975	6	149408886	149563329	27373	37.2	1	protein_coding	Protein bicaudal D homolog 1 [Source:UniProtKB/Swiss-Prot;Acc:Q8BR07]
ENSMUSG00000003458	Ncstn	253.7	390.7	0.46	0.107461	0.691032	253.7	390.7	0.51	0.0860603	0.387033	1	172066013	172082795	3975	46.95	-1	protein_coding	Nicastrin [Source:UniProtKB/Swiss-Prot;Acc:P57716]
ENSMUSG00000003464	Pex19	518.5	664.2	0.32	0.105173	0.468609	518.5	664.2	0.32	0.134487	0.435932	1	172126755	172136493	3815	46.76	1	protein_coding	Peroxisomal biosis factor 19 [Source:UniProtKB/Swiss-Prot;Acc:Q8VCI5]
ENSMUSG00000003477	Inmt	19.1	2.6	-0.48	0.0651696	1	19.1	2.6	-0.51	0.0774355	0.741341	6	55170626	55175043	1600	51.24	-1	protein_coding	Indolethylamine N-methyltransferase [Source:UniProtKB/Swiss-Prot;Acc:P40936]
ENSMUSG00000003500	Impdh1	59	95.1	0.43	0.170749	0.647649	59	95.1	0.44	0.198829	0.664487	6	29200434	29216364	3294	53.52	-1	protein_coding	Inosine-5'-monophosphate dehydrogenase 1 [Source:UniProtKB/Swiss-Prot;Acc:P50096]
ENSMUSG00000003518	Dusp3	35.1	26.5	-0.26	0.412099	1	35.1	26.5	-0.25	0.476601	1	11	101971143	101987013	4682	50.03	-1	protein_coding	Dual specificity protein phosphatase 3 [Source:UniProtKB/Swiss-Prot;Acc:Q9D7X3]
ENSMUSG00000003526	Prodh	529.2	719.1	0.34	0.223126	0.62016	529.2	719.1	0.36	0.205661	0.567576	16	18060357	18090203	3461	51.19	-1	protein_coding	Proline dehydrogenase 1, mitochondrial [Source:UniProtKB/Swiss-Prot;Acc:Q9WU79]
ENSMUSG00000003527	Dgcr14	119.8	228.6	0.64	0.033931	0.320689	119.8	228.6	0.82	0.00500083	0.0888343	16	17900711	17911348	2819	50.86	-1	protein_coding	protein DGCR14 isoform 2 [Source:RefSeq peptide;Acc:NP_001075102]
ENSMUSG00000003528	Slc25a1	690.2	1105.7	0.53	0.0516274	0.338872	690.2	1105.7	0.58	0.0364396	0.251341	16	17925211	17928219	2176	59.26	-1	protein_coding	Tricarboxylate transport protein, mitochondrial [Source:UniProtKB/Swiss-Prot;Acc:Q8JZU2]
ENSMUSG00000003531	Dgcr6	299.7	486.2	0.51	0.0778868	0.428504	299.7	486.2	0.61	0.0204464	0.190419	16	18052860	18071632	2985	47.41	1	protein_coding
ENSMUSG00000003534	Ddr1	272	432	0.58	0.00686782	0.130168	272	432	0.67	0.0012506	0.0337443	17	35681567	35704621	4774	53	-1	protein_coding	Epithelial discoidin domain-containing receptor 1 [Source:UniProtKB/Swiss-Prot;Acc:Q03146]
ENSMUSG00000003541	Ier3	143.3	159.6	0.11	0.694439	0.922588	143.3	159.6	0.09	0.773148	0.933245	17	35821684	35822923	1131	54.52	1	protein_coding	immediate early response 3 [Source:HGNC Symbol;Acc:HGNC:5392]
ENSMUSG00000003545	Fosb	902.2	841.1	-0.08	0.761412	0.890838	902.2	841.1	-0.01	0.973186	0.972265	7	19302696	19310051	6243	54.81	-1	protein_coding	Protein fosB [Source:UniProtKB/Swiss-Prot;Acc:P13346]
ENSMUSG00000003546	Klc4	165.2	251.3	0.34	0.297019	0.712699	165.2	251.3	0.34	0.334745	0.53733	17	46630631	46645144	2322	51.48	-1	protein_coding	Mus musculus kinesin light chain 4 (Klc4), transcript variant 2, mRNA. [Source:RefSeq mRNA;Acc:NM_001357130]
ENSMUSG00000003549	Ercc1	189.5	237	0.26	0.293921	0.689796	189.5	237	0.29	0.286428	0.651448	7	19344778	19356524	3111	52.67	1	protein_coding	DNA excision repair protein ERCC-1 [Source:UniProtKB/Swiss-Prot;Acc:P07903]
ENSMUSG00000003559	As3mt	860.7	748.9	-0.18	0.411898	0.724727	860.7	748.9	-0.18	0.448461	0.766535	19	46707443	46741095	1751	45.19	1	protein_coding	Arsenite methyltransferase [Source:UniProtKB/Swiss-Prot;Acc:Q91WU5]
ENSMUSG00000003573	Homer3	6.8	26.3	0.74	0.0205829	0.715741	6.8	26.3	0.76	0.0287798	0.578664	8	70282827	70294361	3440	53.45	1	protein_coding	Homer protein homolog 3 [Source:UniProtKB/Swiss-Prot;Acc:Q99JP6]
ENSMUSG00000003575	Crtc1	53.9	202.1	0.87	#N/A	#N/A	53.9	202.1	0.95	0.0072499	0.118017	8	70382355	70439579	11182	53.17	-1	protein_coding	CREB-regulated transcription coactivator 1 [Source:UniProtKB/Swiss-Prot;Acc:Q68ED7]
ENSMUSG00000003581	Rnf215	65.7	103.1	0.5	0.0729167	0.480924	65.7	103.1	0.5	0.102965	0.491613	11	4135202	4141172	2232	54.46	1	protein_coding	RING finger protein 215 [Source:UniProtKB/Swiss-Prot;Acc:Q5SPX3]
ENSMUSG00000003585	Sec14l2	16.3	23.1	0.23	0.487297	1	16.3	23.1	0.25	0.486545	1	11	4097039	4123415	3505	50.96	-1	protein_coding	SEC14-like protein 2 [Source:UniProtKB/Swiss-Prot;Acc:Q99J08]
ENSMUSG00000003604	Aven	213.4	262.4	0.24	0.338238	0.790053	213.4	262.4	0.32	0.184996	0.543583	2	112492964	112634573	5001	42.31	1	protein_coding	Cell death regulator Aven [Source:UniProtKB/Swiss-Prot;Acc:Q9D9K3]
ENSMUSG00000003617	Cp	5.4	3.2	-0.13	0.606655	1	5.4	3.2	-0.17	0.556202	1	3	19957054	20009145	9566	39.46	1	protein_coding	Ceruloplasmin [Source:UniProtKB/Swiss-Prot;Acc:Q61147]
ENSMUSG00000003623	Crot	1157.9	847	-0.36	0.16724	0.539994	1157.9	847	-0.41	0.142449	0.489072	5	8966033	8997324	5456	40.8	-1	protein_coding	Peroxisomal carnitine O-octanoyltransferase [Source:UniProtKB/Swiss-Prot;Acc:Q9DC50]
ENSMUSG00000003644	Rps6ka1	863.5	924.1	0.09	0.53798	0.794796	863.5	924.1	0.13	0.376056	0.719251	4	133847290	133887797	4258	52.31	-1	protein_coding	ribosomal protein S6 kinase polypeptide 1 [Source:MGI Symbol;Acc:MGI:104558]
ENSMUSG00000003660	Snrnp200	1060.4	1111.5	0.06	0.732131	0.862309	1060.4	1111.5	0.04	0.821043	0.915892	2	127208386	127240451	7819	45.13	1	protein_coding	U5 small nuclear ribonucleoprotein 200 kDa helicase [Source:UniProtKB/Swiss-Prot;Acc:Q6P4T2]
ENSMUSG00000003662	Ciao1	421.5	575	0.39	0.0644105	0.386508	421.5	575	0.46	0.0263121	0.218021	2	127240938	127247816	3197	44.64	-1	protein_coding	Probable cytosolic iron-sulfur protein assembly protein CIAO1 [Source:UniProtKB/Swiss-Prot;Acc:Q99KN2]
ENSMUSG00000003665	Has1	1.3	1.5	0.01	0.934638	1	1.3	1.5	0.01	0.941318	1	17	17843328	17855188	2090	44.84	-1	protein_coding	Hyaluronan synthase 1 [Source:UniProtKB/Swiss-Prot;Acc:Q61647]
ENSMUSG00000003680	Taf6l	1072	1051.2	-0.03	0.863799	0.926341	1072	1051.2	-0.04	0.798811	0.942316	19	8772522	8786417	5884	48.71	-1	protein_coding	TATA-box binding protein associated factor 6 like [Source:MGI Symbol;Acc:MGI:2444957]
ENSMUSG00000003721	Insig2	408.7	339	-0.22	0.408689	0.738763	408.7	339	-0.18	0.529059	0.812708	1	121304353	121332589	3473	42.61	-1	protein_coding	Insulin-induced 2 protein [Source:UniProtKB/Swiss-Prot;Acc:Q91WG1]
ENSMUSG00000003731	Kpna6	259.6	240.8	-0.09	0.726191	0.902734	259.6	240.8	-0.04	0.896624	0.983078	4	129643980	129672767	6729	45.62	-1	protein_coding	Importin subunit alpha-7 [Source:UniProtKB/Swiss-Prot;Acc:O35345]
ENSMUSG00000003746	Man1a	1365.1	942.8	-0.43	0.0925717	0.430697	1365.1	942.8	-0.4	0.138699	0.48346	10	53904785	54076609	9647	39.94	-1	protein_coding	mannosidase 1, alpha [Source:MGI Symbol;Acc:MGI:104677]
ENSMUSG00000003752	Itpkc	6.8	10.8	0.24	0.44064	1	6.8	10.8	0.25	0.472186	1	7	27207172	27228661	5285	49.05	-1	protein_coding	Inositol-trisphosphate 3-kinase C [Source:UniProtKB/Swiss-Prot;Acc:Q7TS72]
ENSMUSG00000003762	Coq8b	21.9	49.9	0.52	0.106869	0.693458	21.9	49.9	0.59	0.0992719	0.733652	7	27233023	27257950	5586	48.84	1	protein_coding	coenzyme Q8B [Source:HGNC Symbol;Acc:HGNC:19041]
ENSMUSG00000003778	Brd8	1627.3	1985.8	0.27	0.0515971	0.353846	1627.3	1985.8	0.31	0.0310596	0.233938	18	34598615	34624601	10633	42.14	-1	protein_coding	Bromodomain-containing protein 8 [Source:UniProtKB/Swiss-Prot;Acc:Q8R3B7]
ENSMUSG00000003779	Kif20a	250.1	420.7	0.58	0.034707	0.298146	250.1	420.7	0.73	0.00692392	0.107077	18	34624624	34633265	3796	46.89	1	protein_coding	Kinesin-like protein KIF20A [Source:UniProtKB/Swiss-Prot;Acc:P97329]
ENSMUSG00000003808	Farsa	394.5	583.5	0.48	0.0393112	0.315168	394.5	583.5	0.55	0.0192878	0.184721	8	84856989	84869257	4538	48.51	1	protein_coding	Phenylalanine--tRNA ligase alpha subunit [Source:UniProtKB/Swiss-Prot;Acc:Q8C0C7]
ENSMUSG00000003809	Gcdh	658.5	543.4	-0.21	0.438014	0.769538	658.5	543.4	-0.21	0.47097	0.780171	8	84886393	84893921	2754	48.67	-1	protein_coding	Glutaryl-CoA dehydrogenase, mitochondrial [Source:UniProtKB/Swiss-Prot;Acc:Q60759]
ENSMUSG00000003810	Mast2	208.6	289.6	0.42	0.045794	0.386773	208.6	289.6	0.41	0.0764127	0.366555	4	116306762	116464183	7645	40.52	-1	protein_coding	microtubule associated serine/threonine kinase 2 [Source:HGNC Symbol;Acc:HGNC:19035]
ENSMUSG00000003812	Dnase2a	149.6	170.3	0.15	0.554864	0.857054	149.6	170.3	0.25	0.329553	0.773828	8	84908560	84922915	5389	52.04	1	protein_coding	Deoxyribonuclease-2-alpha [Source:UniProtKB/Swiss-Prot;Acc:P56542]
ENSMUSG00000003813	Rad23a	507.2	1057.6	0.77	0.0086663	0.148638	507.2	1057.6	0.91	0.00136317	0.0406334	8	84834019	84840665	2577	52.22	-1	protein_coding	RAD23 homolog A, nucleotide excision repair protein [Source:MGI Symbol;Acc:MGI:105126]
ENSMUSG00000003814	Calr	2134.6	2486	0.2	0.229867	0.630412	2134.6	2486	0.26	0.119063	0.62188	8	84841850	84846934	2880	48.79	-1	protein_coding	Calreticulin [Source:UniProtKB/Swiss-Prot;Acc:P14211]
ENSMUSG00000003824	Syce2	521.4	652.1	0.29	0.125097	0.485539	521.4	652.1	0.31	0.132652	0.473459	8	84872111	84888221	1968	45.12	1	protein_coding	Synaptonemal complex central element protein 2 [Source:UniProtKB/Swiss-Prot;Acc:Q505B8]
ENSMUSG00000003847	Nfat5	1100.4	829.2	-0.33	0.213	0.591323	1100.4	829.2	-0.35	0.205635	0.567576	8	107293470	107379517	18378	38.09	1	protein_coding	nuclear factor of activated T cells 5 [Source:MGI Symbol;Acc:MGI:1859333]
ENSMUSG00000003848	Nob1	713	652.5	-0.12	0.476933	0.776537	713	652.5	-0.14	0.43487	0.758119	8	107412486	107425051	3486	48.72	-1	protein_coding	NIN1/RPN12 binding protein 1 homolog [Source:MGI Symbol;Acc:MGI:1914869]
ENSMUSG00000003849	Nqo1	169.5	215.4	0.14	0.664515	0.900833	169.5	215.4	0.12	0.739346	1	8	107388225	107403206	1553	46.88	-1	protein_coding	NAD(P)H dehydrogenase [quinone] 1 [Source:UniProtKB/Swiss-Prot;Acc:Q64669]
ENSMUSG00000003863	Ppfia3	7.3	17.8	0.34	0.241994	1	7.3	17.8	0.34	0.292678	1	7	45339122	45367019	7899	51.64	-1	protein_coding	protein tyrosine phosphatase, receptor type, f polypeptide (PTPRF), interacting protein (liprin), alpha 3 [Source:MGI Symbol;Acc:MGI:1924037]
ENSMUSG00000003865	Gys1	65.4	64.1	-0.02	0.943726	1	65.4	64.1	0	0.989468	1	7	45434844	45456619	4789	49.63	1	protein_coding	Glycogen [starch] synthase, muscle [Source:UniProtKB/Swiss-Prot;Acc:Q9Z1E4]
ENSMUSG00000003868	Ruvbl2	1058.5	1243.5	0.22	0.120158	0.471394	1058.5	1243.5	0.24	0.126346	0.440369	7	45421760	45438096	2902	54.18	-1	protein_coding	RuvB-like protein 2 [Source:MGI Symbol;Acc:MGI:1342299]
ENSMUSG00000003873	Bax	261	375.7	0.42	0.100889	0.675821	261	375.7	0.47	0.081356	0.276979	7	45461697	45466898	1576	51.6	-1	protein_coding	Apoptosis regulator BAX [Source:UniProtKB/Swiss-Prot;Acc:Q07813]
ENSMUSG00000003923	Tfam	2122.9	1767.6	-0.25	0.0627602	0.464765	2122.9	1767.6	-0.22	0.128395	0.640652	10	71225464	71238280	4438	43.75	-1	protein_coding	transcription factor A, mitochondrial [Source:MGI Symbol;Acc:MGI:107810]
ENSMUSG00000003929	Zfp81	407.5	370.2	-0.12	0.602461	0.905272	407.5	370.2	-0.09	0.719446	0.908984	17	33329342	33358878	6639	38.89	-1	protein_coding	zinc finger protein 81 [Source:MGI Symbol;Acc:MGI:1890752]
ENSMUSG00000003934	Efnb3	13.7	3.9	-0.68	0.0331887	0.680682	13.7	3.9	-0.77	0.0285827	0.501816	11	69554092	69560205	3183	56	-1	protein_coding	Ephrin-B3 [Source:UniProtKB/Swiss-Prot;Acc:O35393]
ENSMUSG00000003948	Mmd	458.6	562.7	0.25	0.276699	0.653118	458.6	562.7	0.24	0.342479	0.69578	11	90249456	90278589	3581	45.33	1	protein_coding	Monocyte to macrophage differentiation factor [Source:UniProtKB/Swiss-Prot;Acc:Q9CQY7]
ENSMUSG00000003949	Hlf	1.3	4.6	0.11	0.497442	1	1.3	4.6	0.14	0.48644	1	11	90336536	90390895	6681	46.73	-1	protein_coding	Hepatic leukemia factor [Source:UniProtKB/Swiss-Prot;Acc:Q8BW74]
ENSMUSG00000003955	Fam162a	1999.4	1668.7	-0.25	0.100673	0.565279	1999.4	1668.7	-0.27	0.100138	0.416931	16	36043844	36071515	635	45.69	-1	protein_coding	Protein FAM162A [Source:UniProtKB/Swiss-Prot;Acc:Q9D6U8]
ENSMUSG00000003970	Rpl8	12710.6	13778.6	0.11	0.261056	0.760522	12710.6	13778.6	0.11	0.328914	0.68427	15	76904078	76906314	1359	53.02	1	protein_coding	60S ribosomal protein L8 [Source:UniProtKB/Swiss-Prot;Acc:P62918]
ENSMUSG00000003974	Grm3	2.7	1.6	-0.07	0.714611	1	2.7	1.6	-0.08	0.73183	1	5	9485541	9725170	3049	38.58	-1	protein_coding	Metabotropic glutamate receptor 3 [Source:UniProtKB/Swiss-Prot;Acc:Q9QYS2]
ENSMUSG00000003992	Ssbp2	67.3	125.4	0.6	0.0527926	0.382868	67.3	125.4	0.59	0.0761195	0.429458	13	91460283	91703429	7961	39.64	1	protein_coding	Single-stranded DNA-binding protein 2 [Source:UniProtKB/Swiss-Prot;Acc:Q9CYZ8]
ENSMUSG00000004018	Fancl	559.7	446	-0.29	0.152388	0.466195	559.7	446	-0.32	0.142505	0.44716	11	26386135	26471876	3372	39.12	1	protein_coding	E3 ubiquitin-protein ligase FANCL [Source:UniProtKB/Swiss-Prot;Acc:Q9CR14]
ENSMUSG00000004031	Brinp2	2.1	2.1	0	0.985879	1	2.1	2.1	0	0.984668	1	1	158245269	158356326	8767	43.28	-1	protein_coding	BMP/retinoic acid-inducible neural-specific protein 2 [Source:UniProtKB/Swiss-Prot;Acc:Q6DFY8]
ENSMUSG00000004032	Gstm5	1884.5	1811.9	-0.05	0.66915	1	1884.5	1811.9	-0.05	0.731723	1	3	107895821	107898686	1278	49.37	1	protein_coding	Glutathione S-transferase Mu 5 [Source:UniProtKB/Swiss-Prot;Acc:P48774]
ENSMUSG00000004035	Gstm7	479.3	276.5	-0.7	0.0010696	0.0317763	479.3	276.5	-0.69	0.00278213	0.0645893	3	107926334	107931817	1601	50.53	-1	protein_coding	Glutathione S-transferase Mu 7 [Source:UniProtKB/Swiss-Prot;Acc:Q80W21]
ENSMUSG00000004038	Gstm3	784.4	644.5	-0.26	0.158238	0.534409	784.4	644.5	-0.3	0.109663	0.39611	3	107963696	107969283	1311	49.61	-1	protein_coding	Glutathione S-transferase Mu 3 [Source:UniProtKB/Swiss-Prot;Acc:P19639]
ENSMUSG00000004040	Stat3	479.9	406.3	-0.22	0.260156	0.666675	479.9	406.3	-0.18	0.363528	0.710347	11	100885098	100939540	9527	46.51	-1	protein_coding	Signal transducer and activator of transcription 3 [Source:UniProtKB/Swiss-Prot;Acc:P42227]
ENSMUSG00000004043	Stat5a	44.2	64.6	0.36	0.247527	1	44.2	64.6	0.39	0.238216	0.721781	11	100859351	100885169	7133	49.86	1	protein_coding	signal transducer and activator of transcription 5A [Source:MGI Symbol;Acc:MGI:103036]
ENSMUSG00000004044	Cavin1	6.3	12.1	0.25	0.396376	1	6.3	12.1	0.28	0.388939	1	11	100956733	100970887	3587	52.87	-1	protein_coding	Caveolae-associated protein 1 [Source:UniProtKB/Swiss-Prot;Acc:O54724]
ENSMUSG00000004054	Map3k11	116	221.6	0.66	0.0261441	0.284196	116	221.6	0.7	0.0272869	0.222405	19	5689131	5702862	3801	55.05	1	protein_coding	Mitogen-activated protein kinase kinase kinase 11 [Source:UniProtKB/Swiss-Prot;Acc:Q80XI6]
ENSMUSG00000004056	Akt2	106.7	112.9	0.07	0.78442	1	106.7	112.9	0.08	0.777661	0.935028	7	27591552	27640826	7131	50.71	1	protein_coding	Mus musculus thymoma viral proto-onco 2 (Akt2), transcript variant 4, mRNA. [Source:RefSeq mRNA;Acc:NM_001331109]
ENSMUSG00000004069	Dnaja3	819.4	942.1	0.19	0.204378	0.576784	819.4	942.1	0.24	0.0982009	0.414529	16	4639989	4707695	3912	48.34	1	protein_coding	DnaJ homolog subfamily A member 3, mitochondrial [Source:UniProtKB/Swiss-Prot;Acc:Q99M87]
ENSMUSG00000004070	Hmox2	550.3	522.2	-0.07	0.715059	0.871047	550.3	522.2	-0.09	0.635557	0.86917	16	4726361	4766742	2217	43.62	1	protein_coding	Mus musculus heme oxygenase 2 (Hmox2), transcript variant 3, mRNA. [Source:RefSeq mRNA;Acc:NM_001357050]
ENSMUSG00000004071	Cdip1	582	467.7	-0.29	0.11211	0.545085	582	467.7	-0.26	0.167454	0.521114	16	4750348	4790292	10094	44.69	-1	protein_coding	Mus musculus cell death inducing Trp53 target 1 (Cdip1), transcript variant 5, mRNA. [Source:RefSeq mRNA;Acc:NM_001358078]
ENSMUSG00000004085	Map3k20	1093	983.8	-0.14	0.356645	0.700607	1093	983.8	-0.12	0.488591	0.789749	2	72285637	72442610	10175	43.11	1	protein_coding	Mitogen-activated protein kinase kinase kinase 20 [Source:UniProtKB/Swiss-Prot;Acc:Q9ESL4]
ENSMUSG00000004096	Cwc15	1956	1834.7	-0.09	0.623893	1	1956	1834.7	-0.16	0.34665	0.699318	9	14500617	14510577	1571	41.46	1	protein_coding	Spliceosome-associated [Source:UniProtKB/Swiss-Prot;Acc:Q9JHS9]
ENSMUSG00000004099	Dnmt1	1176	1539.8	0.37	0.0188388	0.214044	1176	1539.8	0.37	0.0284579	0.224909	9	20907209	20959888	7377	50.27	-1	protein_coding	DNA (cytosine-5)-methyltransferase 1 [Source:UniProtKB/Swiss-Prot;Acc:P13864]
ENSMUSG00000004100	Ppan	470.2	735.7	0.5	0.0712654	0.383089	470.2	735.7	0.54	0.0507807	0.297851	9	20888175	20892178	4004	55.97	1	protein_coding	Suppressor of SWI4 1 homolog [Source:UniProtKB/Swiss-Prot;Acc:Q91YU8]
ENSMUSG00000004105	Angptl2	1.1	2.8	0.15	0.480827	1	1.1	2.8	0.15	0.510232	1	2	33216069	33247717	6286	50.79	1	protein_coding	Angiopoietin-related protein 2 [Source:UniProtKB/Swiss-Prot;Acc:Q9R045]
ENSMUSG00000004110	Cacna1e	7.4	2	-0.26	0.258397	1	7.4	2	-0.31	0.26069	1	1	154390731	154884501	25228	43.34	-1	protein_coding	calcium voltage-gated channel subunit alpha1 E [Source:HGNC Symbol;Acc:HGNC:1392]
ENSMUSG00000004113	Cacna1b	3.8	3.4	-0.02	0.923552	1	3.8	3.4	-0.02	0.95504	1	2	24603887	24763152	9942	46.66	-1	protein_coding	Voltage-dependent N-type calcium channel subunit alpha-1B [Source:UniProtKB/Swiss-Prot;Acc:O55017]
ENSMUSG00000004127	Trmt10a	254.8	221.2	-0.16	0.538048	0.831586	254.8	221.2	-0.21	0.451274	0.609264	3	138143448	138159821	7976	41.35	1	protein_coding	tRNA methyltransferase 10A [Source:MGI Symbol;Acc:MGI:1920421]
ENSMUSG00000004151	Etv1	1.4	2.3	0.12	0.622666	1	1.4	2.3	0.11	0.653399	1	12	38779380	38870484	13296	38.39	1	protein_coding	ETS translocation variant 1 [Source:UniProtKB/Swiss-Prot;Acc:P41164]
ENSMUSG00000004187	Kifc2	6.7	6	-0.03	0.912207	1	6.7	6	-0.03	0.914305	1	15	76659858	76668196	3932	54.43	1	protein_coding	Mus musculus kinesin family member C2 (Kifc2), transcript variant 5, mRNA. [Source:RefSeq mRNA;Acc:NM_001358909]
ENSMUSG00000004207	Psap	207.2	250.1	0.23	0.329662	0.784414	207.2	250.1	0.35	0.0925343	0.401789	10	60277627	60302597	2744	50.99	1	protein_coding	prosaposin [Source:MGI Symbol;Acc:MGI:97783]
ENSMUSG00000004221	Ikbkg	357.6	326.3	-0.11	0.687952	0.878052	357.6	326.3	0	0.985914	1	X	74393290	74453854	8110	43.62	1	protein_coding	NF-kappa-B essential modulator [Source:UniProtKB/Swiss-Prot;Acc:O88522]
ENSMUSG00000004233	Wars2	266.9	191.4	-0.37	0.18848	0.681225	266.9	191.4	-0.39	0.192091	0.551884	3	99141068	99239186	5946	42.31	1	protein_coding	tryptophanyl tRNA synthetase 2 (mitochondrial) [Source:MGI Symbol;Acc:MGI:1917810]
ENSMUSG00000004263	Atn1	68.7	75.8	0.12	0.630488	1	68.7	75.8	0.09	0.730052	0.914258	6	124742544	124756524	4600	53.11	-1	protein_coding	Atrophin-1 [Source:UniProtKB/Swiss-Prot;Acc:O35126]
ENSMUSG00000004264	Phb2	2324.4	2936.8	0.29	0.219898	0.62016	2324.4	2936.8	0.34	0.144967	0.492039	6	124712336	124716950	3718	53.26	1	protein_coding	Prohibitin-2 [Source:UniProtKB/Swiss-Prot;Acc:O35129]
ENSMUSG00000004266	Ptpn6	140.9	187.8	0.31	0.275714	0.702979	140.9	187.8	0.33	0.280712	0.729814	6	124720707	124738714	2802	50.61	-1	protein_coding	protein tyrosine phosphatase, non-receptor type 6 [Source:MGI Symbol;Acc:MGI:96055]
ENSMUSG00000004268	Emg1	3564.7	3594	0.01	0.924057	0.976035	3564.7	3594	0.02	0.892655	0.981319	6	124704085	124712178	4632	46.38	-1	protein_coding	Ribosomal RNA small subunit methyltransferase NEP1 [Source:UniProtKB/Swiss-Prot;Acc:O35130]
ENSMUSG00000004270	Lpcat3	395.4	362.1	-0.11	0.584402	0.853377	395.4	362.1	-0.12	0.60602	0.853915	6	124663027	124704418	3268	47.24	1	protein_coding	Lysophospholipid acyltransferase 5 [Source:UniProtKB/Swiss-Prot;Acc:Q91V01]
ENSMUSG00000004285	Atp6v1f	2626.6	2551.2	-0.04	0.734746	0.900833	2626.6	2551.2	-0.08	0.434721	0.758119	6	29467718	29470512	1063	49.98	1	protein_coding	ATPase, H+ transporting, lysosomal V1 subunit F [Source:MGI Symbol;Acc:MGI:1913394]
ENSMUSG00000004317	Clcn5	230.9	211.8	-0.09	0.774911	1	230.9	211.8	-0.21	0.49286	0.792239	X	7153810	7319358	11452	40.82	-1	protein_coding	H(+)/Cl(-) exchange transporter 5 [Source:UniProtKB/Swiss-Prot;Acc:Q9WVD4]
ENSMUSG00000004319	Clcn3	1847.4	1746.4	-0.07	0.776394	0.916204	1847.4	1746.4	-0.17	0.49731	0.794329	8	60910389	60983300	17071	37.97	-1	protein_coding	H(+)/Cl(-) exchange transporter 3 [Source:UniProtKB/Swiss-Prot;Acc:P51791]
ENSMUSG00000004328	Hif3a	16.3	2.6	-0.7	0.0182169	1	16.3	2.6	-0.73	0.0265283	0.581396	7	17031507	17062427	6710	49.79	-1	protein_coding	Hypoxia-inducible factor 3-alpha [Source:UniProtKB/Swiss-Prot;Acc:Q0VBL6]
ENSMUSG00000004347	Pde1c	73.4	28.4	-0.87	0.00591196	0.206755	73.4	28.4	-0.84	0.0141169	0.188094	6	56069804	56569103	20067	40.4	-1	protein_coding	phosphodiesterase 1C [Source:MGI Symbol;Acc:MGI:108413]
ENSMUSG00000004356	Utp20	610.7	592.4	-0.04	0.750138	0.901597	610.7	592.4	-0.06	0.70321	0.901206	10	88746607	88826804	10199	43.7	-1	protein_coding	UTP20 small subunit processome component [Source:MGI Symbol;Acc:MGI:1917933]
ENSMUSG00000004364	Cul3	1607.6	1467.1	-0.12	0.46819	0.924066	1607.6	1467.1	-0.14	0.435713	0.758476	1	80264923	80340480	4873	35.79	-1	protein_coding	Cullin-3 [Source:UniProtKB/Swiss-Prot;Acc:Q9JLV5]
ENSMUSG00000004366	Sst	3.9	0.5	-0.18	0.304341	1	3.9	0.5	-0.18	0.342317	1	16	23889573	23890958	721	51.37	-1	protein_coding	somatostatin [Source:MGI Symbol;Acc:MGI:98326]
ENSMUSG00000004371	Il11	1.8	19.8	0.5	0.0484609	0.712699	1.8	19.8	0.74	0.0173886	0.467092	7	4772373	4782857	2012	53.62	-1	protein_coding	Interleukin-11 [Source:UniProtKB/Swiss-Prot;Acc:P47873]
ENSMUSG00000004383	Large1	304	233.8	-0.32	0.200277	0.836868	304	233.8	-0.24	0.351941	0.702497	8	72814599	73353540	7976	41.55	-1	protein_coding	LARGE xylosyl- and glucuronyltransferase 1 Xylosyltransferase LARGE Beta-1,3-glucuronyltransferase LARGE [Source:UniProtKB/Swiss-Prot;Acc:Q9Z1M7]
ENSMUSG00000004393	Ddx56	616	707.3	0.16	0.542451	0.790411	616	707.3	0.16	0.565015	0.835551	11	6258919	6267772	2533	50.47	-1	protein_coding	Probable ATP-dependent RNA helicase DDX56 [Source:UniProtKB/Swiss-Prot;Acc:Q9D0R4]
ENSMUSG00000004394	Tmed4	1351.5	1141.7	-0.22	0.190768	0.565658	1351.5	1141.7	-0.25	0.185068	0.543583	11	6270369	6274870	2178	47.29	-1	protein_coding	Transmembrane emp24 domain-containing protein 4 [Source:UniProtKB/Swiss-Prot;Acc:Q8R1V4]
ENSMUSG00000004415	Col26a1	1.2	1.3	0.01	0.965264	1	1.2	1.3	0.01	0.960974	1	5	136741759	136883209	8176	49.72	-1	protein_coding	Mus musculus collagen, type XXVI, alpha 1 (Col26a1), transcript variant 2, mRNA. [Source:RefSeq mRNA;Acc:NM_001346699]
ENSMUSG00000004446	Bid	305.5	328.4	0.09	0.73904	1	305.5	328.4	0.02	0.941845	0.799145	6	120891930	120916853	3550	49.71	-1	protein_coding	BH3-interacting domain death agonist BH3-interacting domain death agonist p15 BH3-interacting domain death agonist p13 BH3-interacting domain death agonist p11 [Source:UniProtKB/Swiss-Prot;Acc:P70444]
ENSMUSG00000004451	Ralb	355.5	377.1	0.07	0.737292	0.881561	355.5	377.1	0.15	0.480015	0.784856	1	119470305	119504794	4930	48.16	-1	protein_coding	Ras-related protein Ral-B [Source:UniProtKB/Swiss-Prot;Acc:Q9JIW9]
ENSMUSG00000004455	Ppp1cc	158.8	136.7	-0.19	0.354184	0.744191	158.8	136.7	-0.23	0.315791	0.673129	5	122158278	122175273	3424	48.96	1	protein_coding	Serine/threonine-protein phosphatase PP1-gamma catalytic subunit [Source:UniProtKB/Swiss-Prot;Acc:P63087]
ENSMUSG00000004460	Dnajb11	766.9	789.1	0.04	0.862514	0.904252	766.9	789.1	-0.05	0.772157	0.932184	16	22857845	22879634	3236	44.76	1	protein_coding	DnaJ homolog subfamily B member 11 [Source:UniProtKB/Swiss-Prot;Acc:Q99KV1]
ENSMUSG00000004462	Tbccd1	267.3	245.1	-0.11	0.599014	0.947475	267.3	245.1	-0.14	0.542197	0.821077	16	22813215	22857569	2702	43.23	-1	protein_coding	TBCC domain-containing protein 1 [Source:UniProtKB/Swiss-Prot;Acc:Q640P7]
ENSMUSG00000004473	Clec11a	44.5	55.7	0.18	0.58111	1	44.5	55.7	0.18	0.610275	1	7	44302687	44306902	2978	53.84	-1	protein_coding	C-type lectin domain family 11 member A [Source:UniProtKB/Swiss-Prot;Acc:O88200]
ENSMUSG00000004500	Zfp324	15.2	28	0.32	0.313408	1	15.2	28	0.31	0.36489	1	7	12965838	12974236	4776	50.58	1	protein_coding	zinc finger protein 324 [Source:MGI Symbol;Acc:MGI:2444641]
ENSMUSG00000004508	Gab2	135.3	169.9	0.24	0.415517	0.784494	135.3	169.9	0.22	0.488387	0.789699	7	97081586	97308946	6168	40.36	1	protein_coding
ENSMUSG00000004530	Coro1c	251.4	396.9	0.52	0.0559507	0.437951	251.4	396.9	0.54	0.0632089	0.330893	5	113842436	113908758	9664	49.8	-1	protein_coding	Coronin-1C [Source:UniProtKB/Swiss-Prot;Acc:Q9WUM4]
ENSMUSG00000004535	Tax1bp1	8346.1	7811.4	-0.09	0.392612	0.744405	8346.1	7811.4	-0.09	0.454723	0.770175	6	52713729	52766780	9991	38.65	1	protein_coding	Tax1-binding [Source:UniProtKB/Swiss-Prot;Acc:Q3UKC1]
ENSMUSG00000004540	Psg17	18.4	0.3	-0.72	0.00665557	0.424146	18.4	0.3	-0.79	0.00802145	0.27399	7	18813937	18821607	2100	47.46	-1	protein_coding
ENSMUSG00000004558	Ndrg2	194.5	191.5	-0.01	0.961736	1	194.5	191.5	-0.01	0.966929	1	14	51905271	51914158	3397	52.51	-1	protein_coding	Protein NDRG2 Protein NDRG2, N-terminally processed [Source:UniProtKB/Swiss-Prot;Acc:Q9QYG0]
ENSMUSG00000004561	Mettl17	424.9	597.5	0.41	0.099222	0.438434	424.9	597.5	0.54	0.0138593	0.141395	14	51884842	51893039	3970	47.32	1	protein_coding	Methyltransferase-like protein 17, mitochondrial [Source:UniProtKB/Swiss-Prot;Acc:Q3U2U7]
ENSMUSG00000004562	Arhgef40	51.5	87.4	0.48	0.12716	0.780272	51.5	87.4	0.47	0.159653	0.608584	14	51984719	52006251	10366	51.09	1	protein_coding	Rho guanine nucleotide exchange factor 40 [Source:UniProtKB/Swiss-Prot;Acc:Q3UPH7]
ENSMUSG00000004565	Pnpla6	214.8	194.8	-0.12	0.595919	0.871985	214.8	194.8	-0.06	0.793516	1	8	3515384	3544267	9698	48.2	1	protein_coding	Mus musculus patatin-like phospholipase domain containing 6 (Pnpla6), transcript variant 4, mRNA. [Source:RefSeq mRNA;Acc:NM_001359122]
ENSMUSG00000004567	Mcoln1	123.3	84.3	-0.36	0.249097	0.682063	123.3	84.3	-0.42	0.209158	0.673976	8	3500457	3515232	7555	49.43	1	protein_coding	Mucolipin-1 [Source:UniProtKB/Swiss-Prot;Acc:Q99J21]
ENSMUSG00000004568	Arhgef18	151.4	263	0.55	0.0662186	0.42415	151.4	263	0.63	0.0440727	0.277504	8	3393006	3456601	8395	47.89	1	protein_coding	Rho guanine nucleotide exchange factor 18 [Source:UniProtKB/Swiss-Prot;Acc:Q6P9R4]
ENSMUSG00000004591	Pkn2	1766.8	1576.5	-0.15	0.456079	0.916201	1766.8	1576.5	-0.25	0.18024	0.537555	3	142790902	142882004	12877	36.64	-1	protein_coding	Serine/threonine-protein kinase N2 [Source:UniProtKB/Swiss-Prot;Acc:Q8BWW9]
ENSMUSG00000004610	Etfb	395.9	443.8	0.15	0.423677	0.757605	395.9	443.8	0.18	0.336877	0.691575	7	43444083	43457800	1164	49.83	1	protein_coding	Electron transfer flavoprotein subunit beta [Source:UniProtKB/Swiss-Prot;Acc:Q9DCW4]
ENSMUSG00000004612	Nkg7	7.4	0	-0.12	#N/A	#N/A	7.4	0	-0.14	0.3541	1	7	43437073	43438249	914	54.46	1	protein_coding	natural killer cell granule protein 7 [Source:HGNC Symbol;Acc:HGNC:7830]
ENSMUSG00000004626	Stxbp2	581.8	1004	0.63	0.0176289	0.210724	581.8	1004	0.67	0.0138776	0.141395	8	3630955	3643644	4159	51.32	1	protein_coding	syntaxin binding protein 2 [Source:MGI Symbol;Acc:MGI:107370]
ENSMUSG00000004631	Sgce	31.2	25.5	-0.15	0.635801	1	31.2	25.5	-0.14	0.695974	1	6	4674350	4747207	10612	39.94	-1	protein_coding	Epsilon-sarcoglycan [Source:UniProtKB/Swiss-Prot;Acc:O70258]
ENSMUSG00000004633	Chn2	364.4	359.3	-0.02	0.948829	0.976626	364.4	359.3	0.04	0.8873	0.978814	6	54039554	54301810	5812	45.02	1	protein_coding	Beta-chimaerin [Source:UniProtKB/Swiss-Prot;Acc:Q80XD1]
ENSMUSG00000004637	Wwox	281.1	245.1	-0.18	0.329209	0.790984	281.1	245.1	-0.18	0.39551	0.576056	8	114439655	115352708	10173	45.83	1	protein_coding	WW domain-containing oxidoreductase [Source:MGI Symbol;Acc:MGI:1931237]
ENSMUSG00000004642	Slbp	2571.8	2418.4	-0.08	0.60181	1	2571.8	2418.4	-0.09	0.588898	0.845505	5	33634952	33652574	6076	44.11	-1	protein_coding	stem-loop binding protein [Source:MGI Symbol;Acc:MGI:108402]
ENSMUSG00000004654	Ghrhr	5.8	13.7	0.18	0.44549	1	5.8	13.7	0.17	0.509428	1	6	55376295	55388530	3487	50.52	1	protein_coding	Growth hormone-releasing hormone receptor [Source:UniProtKB/Swiss-Prot;Acc:P32082]
ENSMUSG00000004655	Aqp1	545.1	490.4	-0.14	0.42885	0.747938	545.1	490.4	-0.1	0.576021	0.840141	6	55336432	55348555	2627	52.91	1	protein_coding	Aquaporin-1 [Source:UniProtKB/Swiss-Prot;Acc:Q02013]
ENSMUSG00000004661	Arid3b	40.1	13.2	-0.47	0.119893	0.701116	40.1	13.2	-0.61	0.0776564	0.625218	9	57790353	57836793	7976	46.71	-1	protein_coding	AT-rich interactive domain-containing protein 3B [Source:UniProtKB/Swiss-Prot;Acc:Q9Z1N7]
ENSMUSG00000004665	Cnn2	18.4	32.2	0.25	0.410293	1	18.4	32.2	0.28	0.407871	1	10	79988584	79996062	2460	53.91	1	protein_coding	Calponin-2 [Source:UniProtKB/Swiss-Prot;Acc:Q08093]
ENSMUSG00000004667	Polr2e	1362.2	1473.9	0.1	0.635257	0.833841	1362.2	1473.9	0.12	0.596907	0.848819	10	80035949	80039795	2670	55.6	-1	protein_coding	polymerase (RNA) II (DNA directed) polypeptide E [Source:MGI Symbol;Acc:MGI:1913670]
ENSMUSG00000004668	Abca13	9.7	2	-0.36	0.147279	1	9.7	2	-0.42	0.147932	1	11	9191942	9684259	19737	40.03	1	protein_coding	ATP-binding cassette, sub-family A (ABC1), member 13 [Source:MGI Symbol;Acc:MGI:2388707]
ENSMUSG00000004677	Myo9b	191.8	186.8	-0.03	0.89184	1	191.8	186.8	-0.02	0.927713	1	8	71272714	71360713	7496	49.85	1	protein_coding	myosin IXB [Source:HGNC Symbol;Acc:HGNC:7609]
ENSMUSG00000004698	Hdac9	2.3	2.1	-0.03	0.902096	1	2.3	2.1	-0.04	0.892845	1	12	34047580	34917095	14665	38.96	-1	protein_coding	histone deacetylase 9 [Source:MGI Symbol;Acc:MGI:1931221]
ENSMUSG00000004709	Cd244	9.4	16.6	0.28	0.370949	1	9.4	16.6	0.3	0.382981	1	1	171559193	171609746	4876	44.26	1	protein_coding	Natural killer cell receptor 2B4 [Source:UniProtKB/Swiss-Prot;Acc:Q07763]
ENSMUSG00000004748	Mtfp1	344.5	338.7	-0.02	0.941104	0.972702	344.5	338.7	0	0.995748	1	11	4091480	4095445	1738	52.29	-1	protein_coding	Mitochondrial fission process protein 1 [Source:UniProtKB/Swiss-Prot;Acc:Q9CRB8]
ENSMUSG00000004768	Rab23	127.3	84.8	-0.35	0.281237	0.705917	127.3	84.8	-0.36	0.306896	0.696974	1	33719887	33742564	8285	46	1	protein_coding	RAB23, member RAS oncogene family [Source:MGI Symbol;Acc:MGI:99833]
ENSMUSG00000004771	Rab11a	2480.7	2634.2	0.08	0.620444	1	2480.7	2634.2	0.08	0.652258	0.87781	9	64715299	64737758	2992	39.5	-1	protein_coding	RAB11A, member RAS oncogene family [Source:MGI Symbol;Acc:MGI:1858202]
ENSMUSG00000004788	Eif2b2	413	632.3	0.54	0.0108442	0.164637	413	632.3	0.56	0.0157336	0.167851	12	85219481	85226628	1885	49.44	1	protein_coding	Translation initiation factor eIF-2B subunit beta [Source:UniProtKB/Swiss-Prot;Acc:Q99LD9]
ENSMUSG00000004789	Dlst	664.4	938.8	0.46	0.0141578	0.192602	664.4	938.8	0.45	0.0249205	0.212441	12	85110833	85134845	9559	44.8	1	protein_coding	Dihydrolipoyllysine-residue succinyltransferase component of 2-oxoglutarate dehydrogenase complex, mitochondrial [Source:UniProtKB/Swiss-Prot;Acc:Q9D2G2]
ENSMUSG00000004791	Pgf	6.1	6.1	0	0.997558	1	6.1	6.1	-0.01	0.971445	1	12	85166635	85177790	2903	54.32	-1	protein_coding	placental growth factor [Source:MGI Symbol;Acc:MGI:105095]
ENSMUSG00000004798	Ulk2	158	212.2	0.31	0.28416	0.703777	158	212.2	0.34	0.275039	0.669115	11	61775649	61855073	5977	39.55	-1	protein_coding	unc-51 like kinase 2 [Source:MGI Symbol;Acc:MGI:1352758]
ENSMUSG00000004815	Dgkq	13.2	7.4	-0.2	0.476498	1	13.2	7.4	-0.21	0.496647	1	5	108646693	108669672	7189	49.32	-1	protein_coding	Diacylglycerol kinase theta [Source:UniProtKB/Swiss-Prot;Acc:Q6P5E8]
ENSMUSG00000004837	Grap	14.8	31.9	0.36	0.238084	0.864017	14.8	31.9	0.42	0.224314	0.926789	11	61653265	61672784	1793	52.85	1	protein_coding	GRB2-related adapter protein [Source:UniProtKB/Swiss-Prot;Acc:Q9CX99]
ENSMUSG00000004842	Pou1f1	13.7	12.3	-0.03	0.908575	1	13.7	12.3	-0.03	0.921661	1	16	65520511	65535005	3891	35.75	1	protein_coding	POU domain, class 1, transcription factor 1 [Source:MGI Symbol;Acc:MGI:97588]
ENSMUSG00000004843	Chmp2b	1318.3	1130.2	-0.2	0.341809	0.692228	1318.3	1130.2	-0.32	0.0835932	0.381688	16	65539133	65562697	1838	40.06	-1	protein_coding	Charged multivesicular body protein 2b [Source:UniProtKB/Swiss-Prot;Acc:Q8BJF9]
ENSMUSG00000004846	Plod3	231.7	241.3	0.05	0.790176	1	231.7	241.3	0.11	0.576526	0.840141	5	136987019	136996648	4519	56.15	1	protein_coding	Procollagen-lysine,2-oxoglutarate 5-dioxygenase 3 [Source:UniProtKB/Swiss-Prot;Acc:Q9R0E1]
ENSMUSG00000004849	Ap1s1	399.9	679.8	0.58	0.0384144	0.303892	399.9	679.8	0.68	0.0149826	0.163149	5	137034993	137046135	2198	51.29	-1	protein_coding	AP-1 complex subunit sigma-1A [Source:UniProtKB/Swiss-Prot;Acc:P61967]
ENSMUSG00000004864	Mapk13	2740	2903.9	0.07	0.756465	0.907873	2740	2903.9	0.12	0.580712	0.84145	17	28769307	28778698	1512	53.29	1	protein_coding	Mitogen-activated protein kinase 13 [Source:UniProtKB/Swiss-Prot;Acc:Q9Z1B7]
ENSMUSG00000004865	Srpk1	1988.5	2311.4	0.21	0.0848166	0.520464	1988.5	2311.4	0.22	0.099527	0.416172	17	28587648	28622521	9647	46.47	-1	protein_coding	SRSF protein kinase 1 [Source:UniProtKB/Swiss-Prot;Acc:O70551]
ENSMUSG00000004872	Pax3	4.2	4.1	-0.02	0.956057	1	4.2	4.1	-0.02	0.955928	1	1	78101267	78197134	6187	42.51	-1	protein_coding	paired box 3 [Source:MGI Symbol;Acc:MGI:97487]
ENSMUSG00000004880	Lbr	1777.6	2236.2	0.3	0.0849762	0.520706	1777.6	2236.2	0.25	0.168486	0.522665	1	181815335	181843046	4761	45.66	-1	protein_coding	Lamin-B receptor [Source:UniProtKB/Swiss-Prot;Acc:Q3U9G9]
ENSMUSG00000004885	Crabp2	5.4	5.5	0	0.993074	1	5.4	5.5	0	0.987666	1	3	87948666	87953376	1322	52.45	1	protein_coding	Cellular retinoic acid-binding protein 2 [Source:UniProtKB/Swiss-Prot;Acc:P22935]
ENSMUSG00000004891	Nes	0.5	5.9	0.32	0.134801	1	0.5	5.9	0.33	0.168296	1	3	87971078	87980451	6416	54.7	1	protein_coding	Nestin [Source:UniProtKB/Swiss-Prot;Acc:Q6P5H2]
ENSMUSG00000004895	Prcc	136.6	249.9	0.68	0.0111296	0.182207	136.6	249.9	0.75	0.00839311	0.137467	3	87858903	87885608	2099	45.23	-1	protein_coding	papillary renal cell carcinoma (translocation-associated) [Source:MGI Symbol;Acc:MGI:2137738]
ENSMUSG00000004896	Rrnad1	198.8	231.2	0.17	0.512155	0.818491	198.8	231.2	0.33	0.0745568	0.265458	3	87922601	87930717	6342	49.59	-1	protein_coding	ribosomal RNA adenine dimethylase domain containing 1 [Source:HGNC Symbol;Acc:HGNC:24273]
ENSMUSG00000004897	Hdgf	3508.9	4002.6	0.18	0.130219	0.619214	3508.9	4002.6	0.2	0.133927	0.475089	3	87906321	87916132	2873	52.15	1	protein_coding	Hepatoma-derived growth factor [Source:UniProtKB/Swiss-Prot;Acc:P51859]
ENSMUSG00000004902	Slc25a18	1.2	1.9	0.07	0.749572	1	1.2	1.9	0.06	0.779066	1	6	120773578	120794336	1911	48.11	1	protein_coding	solute carrier family 25 (mitochondrial carrier), member 18 [Source:MGI Symbol;Acc:MGI:1919053]
ENSMUSG00000004929	Thop1	88.1	161.7	0.73	0.00313078	0.111581	88.1	161.7	0.77	0.00309609	0.0692075	10	81070035	81082559	5059	56.78	1	protein_coding	thimet oligopeptidase 1 [Source:MGI Symbol;Acc:MGI:1354165]
ENSMUSG00000004931	Apba3	68.6	80.1	0.15	0.623592	0.993095	68.6	80.1	0.18	0.575504	1	10	81266960	81273246	2890	54.7	1	protein_coding	Amyloid-beta A4 protein-binding family A member 3 [Source:UniProtKB/Swiss-Prot;Acc:O88888]
ENSMUSG00000004933	Matk	5.6	12.5	0.16	0.480753	1	5.6	12.5	0.17	0.500147	1	10	81252935	81263365	4594	55.55	1	protein_coding	megakaryocyte-associated tyrosine kinase [Source:HGNC Symbol;Acc:HGNC:6906]
ENSMUSG00000004934	Pias4	107.8	161.9	0.46	0.0820947	0.449734	107.8	161.9	0.53	0.0507994	0.33397	10	81153266	81167923	3695	56.39	-1	protein_coding	protein inhibitor of activated STAT 4 [Source:MGI Symbol;Acc:MGI:2136940]
ENSMUSG00000004936	Map2k1	519.4	505	-0.03	0.908753	0.940081	519.4	505	-0.16	0.582224	0.841775	9	64185770	64253631	3391	45.23	-1	protein_coding	Dual specificity mitogen-activated protein kinase kinase 1 [Source:UniProtKB/Swiss-Prot;Acc:P31938]
ENSMUSG00000004937	Sgta	333.5	670.4	0.75	0.00777822	0.139518	333.5	670.4	0.83	0.00384521	0.0769043	10	81044075	81060181	2876	54.49	-1	protein_coding	small glutamine-rich tetratricopeptide repeat (TPR)-containing, alpha [Source:MGI Symbol;Acc:MGI:1098703]
ENSMUSG00000004939	Nmrk2	2	0.9	-0.09	0.604069	1	2	0.9	-0.09	0.650033	1	10	81198170	81202051	1854	53.43	-1	protein_coding	Nicotinamide riboside kinase 2 [Source:UniProtKB/Swiss-Prot;Acc:Q9D7C9]
ENSMUSG00000004945	Tmem242	2042.7	1854.6	-0.13	0.306014	0.693458	2042.7	1854.6	-0.14	0.331132	0.685269	17	5410870	5440259	1837	45.76	-1	protein_coding	Transmembrane protein 242 [Source:UniProtKB/Swiss-Prot;Acc:Q8VCR3]
ENSMUSG00000004947	Dtx2	38.2	75.9	0.69	0.0223713	0.448908	38.2	75.9	0.91	0.00113025	0.0469469	5	135994800	136032872	7032	50.66	1	protein_coding	Probable E3 ubiquitin-protein ligase DTX2 [Source:UniProtKB/Swiss-Prot;Acc:Q8R3P2]
ENSMUSG00000004951	Hspb1	0.5	3.9	0.18	0.304634	1	0.5	3.9	0.18	0.353588	1	5	135887919	135889563	1031	59.64	1	protein_coding	Heat shock protein beta-1 [Source:UniProtKB/Swiss-Prot;Acc:P14602]
ENSMUSG00000004952	Rasa4	76.9	263.6	1.04	0.00115452	0.047484	76.9	263.6	1.42	3.9901e-06	0.000861721	5	136083916	136111860	7485	52.04	1	protein_coding	RAS p21 protein activator 4 [Source:MGI Symbol;Acc:MGI:1858600]
ENSMUSG00000004961	Syt5	6.6	15.7	0.23	0.374845	1	6.6	15.7	0.26	0.375294	1	7	4539765	4547541	2380	50.28	-1	protein_coding	Synaptotagmin-5 [Source:UniProtKB/Swiss-Prot;Acc:Q9R0N5]
ENSMUSG00000004980	Hnrnpa2b1	15114.6	17255.9	0.19	0.017947	0.222511	15114.6	17255.9	0.19	0.0468757	0.417105	6	51460932	51469894	6584	38.3	-1	protein_coding	Heteroous nuclear ribonucleoproteins A2/B1 [Source:UniProtKB/Swiss-Prot;Acc:O88569]
ENSMUSG00000004988	Fxyd4	10.4	5.9	-0.25	0.408888	1	10.4	5.9	-0.25	0.458453	1	6	117933559	117937692	1957	47.65	-1	protein_coding	FXYD domain-containing ion transport regulator 4 [Source:UniProtKB/Swiss-Prot;Acc:Q9D2W0]
ENSMUSG00000004994	Ccdc130	122	121.6	-0.01	0.985282	0.902431	122	121.6	0	0.987328	1	8	84257795	84270380	2694	51.23	-1	protein_coding	Coiled-coil domain-containing protein 130 [Source:UniProtKB/Swiss-Prot;Acc:Q9D516]
ENSMUSG00000004996	Mri1	480.1	603	0.3	0.0748765	0.390425	480.1	603	0.26	0.137184	0.480406	8	84249906	84257326	3273	49.7	-1	protein_coding	Methylthioribose-1-phosphate isomerase [Source:UniProtKB/Swiss-Prot;Acc:Q9CQT1]
ENSMUSG00000005034	Prkacb	591.2	441.4	-0.31	0.273284	0.636393	591.2	441.4	-0.56	0.042506	0.245461	3	146729574	146812990	8772	40.73	-1	protein_coding	protein kinase, cAMP dependent, catalytic, beta [Source:MGI Symbol;Acc:MGI:97594]
ENSMUSG00000005043	Sgsh	38	78.4	0.58	0.0753814	0.524308	38	78.4	0.6	0.0911108	0.464794	11	119343425	119355536	4414	53.91	-1	protein_coding	N-sulfoglucosamine sulfohydrolase (sulfamidase) [Source:MGI Symbol;Acc:MGI:1350341]
ENSMUSG00000005045	Chd5	0.8	1.8	0.16	0.467926	1	0.8	1.8	0.17	0.493507	1	4	152338651	152390194	9583	55.65	1	protein_coding	Chromodomain-helicase-DNA-binding protein 5 [Source:UniProtKB/Swiss-Prot;Acc:A2A8L1]
ENSMUSG00000005054	Cstb	2202.9	1898.4	-0.2	0.235398	0.636671	2202.9	1898.4	-0.27	0.0712873	0.351671	10	78425669	78427622	603	52.71	1	protein_coding	Cystatin-B [Source:UniProtKB/Swiss-Prot;Acc:Q62426]
ENSMUSG00000005057	Sh2b2	1.2	11.6	0.34	#N/A	#N/A	1.2	11.6	0.49	0.078387	1	5	136218147	136246556	5406	53.12	-1	protein_coding	SH2B adaptor protein 2 [Source:MGI Symbol;Acc:MGI:1345171]
ENSMUSG00000005069	Pex5	216.6	242	0.12	0.672059	0.881561	216.6	242	0.17	0.552426	0.660677	6	124396816	124415067	3943	47.32	-1	protein_coding	Peroxisomal targeting signal 1 receptor [Source:UniProtKB/Swiss-Prot;Acc:O09012]
ENSMUSG00000005078	Jkamp	441.2	353.4	-0.27	0.259554	0.652303	441.2	353.4	-0.28	0.282834	0.595923	12	72085589	72101461	2692	44.7	1	protein_coding	JNK1/MAPK8-associated membrane protein [Source:UniProtKB/Swiss-Prot;Acc:Q8BI36]
ENSMUSG00000005087	Cd44	3714.7	4166.4	0.14	0.581852	0.979184	3714.7	4166.4	0.01	0.954322	1	2	102811141	102901665	6776	42.2	-1	protein_coding	CD44 molecule (Indian blood group) [Source:HGNC Symbol;Acc:HGNC:1681]
ENSMUSG00000005089	Slc1a2	343.3	365.9	0.06	0.830483	0.949426	343.3	365.9	0.12	0.696184	0.898356	2	102658659	102790784	13133	43.96	1	protein_coding	solute carrier family 1 (glial high affinity glutamate transporter), member 2 [Source:MGI Symbol;Acc:MGI:101931]
ENSMUSG00000005102	Eif2ak4	288.6	341.8	0.18	0.52825	0.82759	288.6	341.8	0.24	0.402741	0.735393	2	118388618	118475234	7457	44.79	1	protein_coding	eIF-2-alpha kinase GCN2 [Source:UniProtKB/Swiss-Prot;Acc:Q9QZ05]
ENSMUSG00000005103	Wdr1	1568.1	1936.5	0.28	0.139664	0.634388	1568.1	1936.5	0.25	0.210506	0.57324	5	38526813	38563221	8899	49.74	-1	protein_coding	WD repeat domain 1 [Source:MGI Symbol;Acc:MGI:1337100]
ENSMUSG00000005107	Slc2a9	4.3	33.6	0.71	0.0153615	0.556758	4.3	33.6	0.75	0.0202064	0.392355	5	38349273	38503143	5083	47.6	-1	protein_coding	solute carrier family 2 (facilitated glucose transporter), member 9 [Source:MGI Symbol;Acc:MGI:2152844]
ENSMUSG00000005124	Wisp1	2.1	2.7	0.05	0.830948	1	2.1	2.7	0.04	0.881916	1	15	66891320	66923201	5565	46.87	1	protein_coding	WNT1 inducible signaling pathway protein 1 [Source:MGI Symbol;Acc:MGI:1197008]
ENSMUSG00000005125	Ndrg1	387.8	393.1	0.01	0.965558	0.986392	387.8	393.1	0.12	0.660646	0.881239	15	66929318	66969640	6596	48.95	-1	protein_coding	Protein NDRG1 [Source:UniProtKB/Swiss-Prot;Acc:Q62433]
ENSMUSG00000005131	4930550C14Rik	45.6	45.3	0	0.990686	1	45.6	45.3	-0.01	0.98544	1	9	53402325	53434402	3539	42.47	1	protein_coding	Uncharacterized [Source:UniProtKB/Swiss-Prot;Acc:Q9D4W2]
ENSMUSG00000005142	Man2b1	687.1	722.1	0.06	0.825501	0.930859	687.1	722.1	0.12	0.628779	0.866324	8	85083270	85098282	8026	50.26	1	protein_coding	Lysosomal alpha-mannosidase [Source:UniProtKB/Swiss-Prot;Acc:O09159]
ENSMUSG00000005148	Klf5	4247.9	3657.9	-0.2	0.230704	0.744191	4247.9	3657.9	-0.19	0.289091	0.652579	14	99298691	99315036	5201	44.32	1	protein_coding	Krueppel-like factor 5 [Source:UniProtKB/Swiss-Prot;Acc:Q9Z0Z7]
ENSMUSG00000005150	Wdr83	208.1	331.8	0.58	0.0121244	0.214044	208.1	331.8	0.69	0.00125473	0.0384825	8	85075035	85081306	2818	49.74	-1	protein_coding	WD repeat domain containing 83 [Source:MGI Symbol;Acc:MGI:1915086]
ENSMUSG00000005161	Prdx2	5292.6	5216.5	-0.02	0.832573	1	5292.6	5216.5	-0.03	0.758455	0.927615	8	84969587	84974834	3050	48.61	1	protein_coding	Peroxiredoxin-2 [Source:UniProtKB/Swiss-Prot;Acc:Q61171]
ENSMUSG00000005198	Polr2a	448.9	698.3	0.57	0.00396426	0.119892	448.9	698.3	0.61	0.00419099	0.0729201	11	69733997	69758637	7067	45.41	-1	protein_coding	DNA-directed RNA polymerase II subunit RPB1 [Source:UniProtKB/Swiss-Prot;Acc:P08775]
ENSMUSG00000005204	Senp3	588.8	510.5	-0.19	0.317684	0.686942	588.8	510.5	-0.19	0.365744	0.663863	11	69673115	69682084	3632	47.84	-1	protein_coding	Sentrin-specific protease 3 [Source:UniProtKB/Swiss-Prot;Acc:Q9EP97]
ENSMUSG00000005225	Plekha8	349.2	338.1	-0.04	0.880845	1	349.2	338.1	-0.05	0.858133	0.897721	6	54595111	54645839	7005	42.8	1	protein_coding	Pleckstrin homology domain-containing family A member 8 [Source:UniProtKB/Swiss-Prot;Acc:Q80W71]
ENSMUSG00000005232	G6pc2	0.8	17.1	0.23	0.201711	1	0.8	17.1	0.25	0.215219	0.97443	2	69211073	69227841	1974	41.62	1	protein_coding	Glucose-6-phosphatase 2 [Source:UniProtKB/Swiss-Prot;Acc:Q9Z186]
ENSMUSG00000005233	Spc25	1825.7	2340.7	0.32	0.132437	0.62475	1825.7	2340.7	0.28	0.212725	0.770224	2	69193895	69206194	3188	39.94	-1	protein_coding	Kinetochore protein Spc25 [Source:UniProtKB/Swiss-Prot;Acc:Q3UA16]
ENSMUSG00000005237	Dnah2	16.4	9.2	-0.22	0.441287	1	16.4	9.2	-0.28	0.395928	1	11	69420809	69549110	14968	48.59	-1	protein_coding	Dynein heavy chain 2, axonemal [Source:UniProtKB/Swiss-Prot;Acc:P0C6F1]
ENSMUSG00000005251	Ripk4	421.4	416.5	-0.02	0.946451	0.975592	421.4	416.5	0.02	0.943417	0.929821	16	97741933	97763737	3953	48.64	-1	protein_coding	Receptor-interacting serine/threonine-protein kinase 4 [Source:UniProtKB/Swiss-Prot;Acc:Q9ERK0]
ENSMUSG00000005262	Ufd1	1048.6	1087.7	0.05	0.750862	0.868119	1048.6	1087.7	0.06	0.723244	0.911812	16	18811779	18835261	4336	45.1	1	protein_coding	ubiquitin recognition factor in ER-associated degradation 1 [Source:MGI Symbol;Acc:MGI:109353]
ENSMUSG00000005267	Zfp287	12.4	27.9	0.21	0.40719	1	12.4	27.9	0.21	0.491293	1	11	62700356	62731905	7632	44.14	-1	protein_coding	zinc finger protein 287 [Source:MGI Symbol;Acc:MGI:2176561]
ENSMUSG00000005268	Prlr	2421.2	1403.7	-0.71	0.000264097	0.0152004	2421.2	1403.7	-0.63	0.000152475	0.00894333	15	10177238	10349180	15339	40.18	1	protein_coding	prolactin receptor [Source:MGI Symbol;Acc:MGI:97763]
ENSMUSG00000005299	Letm1	590.7	698.2	0.23	0.156989	0.545085	590.7	698.2	0.28	0.0605849	0.294941	5	33739673	33782817	9650	46.98	-1	protein_coding	Mitochondrial proton/calcium exchanger protein [Source:UniProtKB/Swiss-Prot;Acc:Q9Z2I0]
ENSMUSG00000005312	Ubqln1	2000.8	1544.2	-0.35	0.0156035	0.25989	2000.8	1544.2	-0.36	0.0269301	0.316913	13	58176156	58215653	4406	43.1	-1	protein_coding	ubiquilin 1 [Source:MGI Symbol;Acc:MGI:1860276]
ENSMUSG00000005320	Fgfr4	91.8	115.3	0.23	0.42855	0.792535	91.8	115.3	0.29	0.335793	0.690177	13	55152640	55168759	3542	51.58	1	protein_coding	fibroblast growth factor receptor 4 [Source:HGNC Symbol;Acc:HGNC:3691]
ENSMUSG00000005354	Txn2	2479	2543.9	0.03	0.832587	0.936148	2479	2543.9	0	0.984134	1	15	77915047	77929006	4208	50.39	-1	protein_coding	thioredoxin 2 [Source:MGI Symbol;Acc:MGI:1929468]
ENSMUSG00000005355	Casp14	28.1	17.5	-0.16	0.566764	1	28.1	17.5	-0.31	0.35653	1	10	78711991	78718294	2394	45.7	-1	protein_coding	Caspase-14 Caspase-14 subunit p17, mature form Caspase-14 subunit p10, mature form Caspase-14 subunit p20, intermediate form Caspase-14 subunit p8, intermediate form [Source:UniProtKB/Swiss-Prot;Acc:O89094]
ENSMUSG00000005360	Slc1a3	601.1	234.6	-0.7	0.0326007	0.282229	601.1	234.6	-0.75	0.0338301	0.242961	15	8634124	8710764	8537	43.59	-1	protein_coding	solute carrier family 1 (glial high affinity glutamate transporter), member 3 [Source:MGI Symbol;Acc:MGI:99917]
ENSMUSG00000005362	Crbn	529.9	429.7	-0.25	0.303695	0.675797	529.9	429.7	-0.29	0.267132	0.632921	6	106780201	106800077	6982	38.95	-1	protein_coding	Protein cereblon [Source:UniProtKB/Swiss-Prot;Acc:Q8C7D2]
ENSMUSG00000005370	Msh6	855.7	1187.7	0.45	0.00189215	0.0575626	855.7	1187.7	0.47	0.00348061	0.0733094	17	87975050	87990883	4254	45.16	1	protein_coding	DNA mismatch repair protein Msh6 [Source:UniProtKB/Swiss-Prot;Acc:P54276]
ENSMUSG00000005371	Fbxo11	1177.1	1002.9	-0.21	0.276649	0.653118	1177.1	1002.9	-0.28	0.150362	0.499518	17	87990859	88065291	4144	40.4	-1	protein_coding	Mus musculus F-box protein 11 (Fbxo11), transcript variant 2, mRNA. [Source:RefSeq mRNA;Acc:NM_001348248]
ENSMUSG00000005373	Mlxipl	756.2	740.6	-0.03	0.85461	1	756.2	740.6	-0.01	0.960212	1	5	135089890	135138382	5538	49.94	1	protein_coding	Carbohydrate-responsive element-binding protein [Source:UniProtKB/Swiss-Prot;Acc:Q99MZ3]
ENSMUSG00000005374	Tbl2	214.8	230	0.08	0.700948	1	214.8	230	0.15	0.498681	0.794869	5	135149657	135165760	7855	47.45	1	protein_coding	Transducin beta-like protein 2 [Source:UniProtKB/Swiss-Prot;Acc:Q9R099]
ENSMUSG00000005378	Bud23	676.2	645.9	-0.06	0.791316	0.881363	676.2	645.9	-0.12	0.567033	0.836389	5	135052957	135064959	3386	50.93	-1	protein_coding	Probable 18S rRNA (guanine-N(7))-methyltransferase [Source:UniProtKB/Swiss-Prot;Acc:Q9CY21]
ENSMUSG00000005410	Mcm5	905.3	1557.2	0.7	0.000482882	0.0217269	905.3	1557.2	0.72	0.000726284	0.0266402	8	75109569	75128439	3993	46.5	1	protein_coding	minichromosome maintenance complex component 5 [Source:MGI Symbol;Acc:MGI:103197]
ENSMUSG00000005417	Mprip	742.1	954.4	0.33	0.103445	0.448908	742.1	954.4	0.38	0.0513694	0.29951	11	59661305	59780860	13327	46.1	1	protein_coding	Myosin phosphatase Rho-interacting protein [Source:UniProtKB/Swiss-Prot;Acc:P97434]
ENSMUSG00000005442	Cic	120.8	158.2	0.32	0.207406	0.637055	120.8	158.2	0.37	0.155662	0.505615	7	25267704	25294159	10294	57.09	1	protein_coding	capicua transcriptional repressor [Source:HGNC Symbol;Acc:HGNC:14214]
ENSMUSG00000005447	Pafah1b3	1047.3	1235.9	0.23	0.02319	0.233993	1047.3	1235.9	0.23	0.0530166	0.288699	7	25295049	25297986	2107	53.2	-1	protein_coding	Platelet-activating factor acetylhydrolase IB subunit gamma [Source:UniProtKB/Swiss-Prot;Acc:Q61205]
ENSMUSG00000005469	Prkaca	155.7	208.9	0.34	0.180729	0.597156	155.7	208.9	0.34	0.222127	0.670384	8	83972993	83996443	2488	50.11	1	protein_coding	protein kinase, cAMP dependent, catalytic, alpha [Source:MGI Symbol;Acc:MGI:97592]
ENSMUSG00000005470	Asf1b	663.3	578.9	-0.17	0.419445	0.743373	663.3	578.9	-0.21	0.334706	0.640838	8	83955507	83970197	2338	44.79	1	protein_coding	Histone chaperone ASF1B [Source:UniProtKB/Swiss-Prot;Acc:Q9DAP7]
ENSMUSG00000005481	Ddx39	2148.4	2703	0.3	0.0972336	0.554922	2148.4	2703	0.3	0.126814	0.637409	8	83715177	83726892	5155	52.01	1	protein_coding	ATP-dependent RNA helicase DDX39A [Source:UniProtKB/Swiss-Prot;Acc:Q8VDW0]
ENSMUSG00000005483	Dnajb1	1191.3	1175.8	-0.02	0.93279	0.949268	1191.3	1175.8	-0.01	0.957024	1	8	83608193	83612653	3204	52.57	1	protein_coding	DnaJ homolog subfamily B member 1 [Source:UniProtKB/Swiss-Prot;Acc:Q9QYJ3]
ENSMUSG00000005493	Msh4	2.5	2.7	0.01	0.959093	1	2.5	2.7	0.01	0.973661	1	3	153857149	153906138	6895	42.18	-1	protein_coding	MutS protein homolog 4 [Source:UniProtKB/Swiss-Prot;Acc:Q99MT2]
ENSMUSG00000005501	Usp40	465.5	356.9	-0.32	0.195277	0.602913	465.5	356.9	-0.34	0.181993	0.539565	1	87945119	88008551	11871	41.52	-1	protein_coding	ubiquitin specific peptidase 40 [Source:MGI Symbol;Acc:MGI:2443184]
ENSMUSG00000005503	Evx1	5.8	1.1	-0.16	0.360309	1	5.8	1.1	-0.17	0.400173	1	6	52313498	52318378	2877	58.84	1	protein_coding	Homeobox even-skipped homolog protein 1 [Source:UniProtKB/Swiss-Prot;Acc:P23683]
ENSMUSG00000005505	Kbtbd4	37.6	52.2	0.18	0.576498	1	37.6	52.2	0.18	0.60015	0.961823	2	90904740	90911626	3139	45.65	1	protein_coding	Kelch repeat and BTB domain-containing protein 4 [Source:UniProtKB/Swiss-Prot;Acc:Q8R179]
ENSMUSG00000005506	Celf1	1526.5	1465.7	-0.05	0.749484	0.873699	1526.5	1465.7	-0.04	0.828639	0.918998	2	90940382	91019497	8446	40.91	1	protein_coding	CUGBP Elav-like family member 1 [Source:UniProtKB/Swiss-Prot;Acc:P28659]
ENSMUSG00000005510	Ndufs3	1177.1	1045.7	-0.16	0.292829	0.653118	1177.1	1045.7	-0.15	0.376007	0.719286	2	90894634	90904827	2178	44.59	-1	protein_coding	NADH dehydrogenase [ubiquinone] iron-sulfur protein 3, mitochondrial [Source:UniProtKB/Swiss-Prot;Acc:Q9DCT2]
ENSMUSG00000005514	Por	204.8	287.7	0.43	0.0386076	0.378215	204.8	287.7	0.52	0.00901472	0.125684	5	135670033	135735326	4021	49.75	1	protein_coding	P450 (cytochrome) oxidoreductase [Source:MGI Symbol;Acc:MGI:97744]
ENSMUSG00000005533	Igf1r	740.2	676.1	-0.12	0.575171	0.823637	740.2	676.1	-0.06	0.795565	0.877992	7	67952827	68233668	16791	46.28	1	protein_coding	insulin like growth factor 1 receptor [Source:HGNC Symbol;Acc:HGNC:5465]
ENSMUSG00000005534	Insr	781.2	688.7	-0.16	0.496681	0.769538	781.2	688.7	-0.19	0.442631	0.763224	8	3122061	3279617	13746	43.1	-1	protein_coding	Insulin receptor Insulin receptor subunit alpha Insulin receptor subunit beta [Source:UniProtKB/Swiss-Prot;Acc:P15208]
ENSMUSG00000005553	Atp4a	17.7	18.9	0.02	0.933986	1	17.7	18.9	0.03	0.918223	1	7	30712209	30725534	3761	52.93	1	protein_coding	ATPase H+/K+ transporting alpha subunit [Source:HGNC Symbol;Acc:HGNC:819]
ENSMUSG00000005566	Trim28	2113	2466	0.21	0.0983885	0.461686	2113	2466	0.21	0.15083	0.499992	7	12999114	13031035	4158	48.13	1	protein_coding	tripartite motif-containing 28 [Source:MGI Symbol;Acc:MGI:109274]
ENSMUSG00000005575	Ube2m	71.7	107.9	0.38	0.216912	0.649904	71.7	107.9	0.39	0.247793	0.719251	7	13035120	13038275	2357	56.24	-1	protein_coding	ubiquitin-conjugating enzyme E2M [Source:MGI Symbol;Acc:MGI:108278]
ENSMUSG00000005580	Adcy9	35.8	101.2	0.76	0.0204762	0.412788	35.8	101.2	0.89	0.0112869	0.167961	16	4287529	4420498	5197	44.13	-1	protein_coding	Adenylate cyclase type 9 [Source:UniProtKB/Swiss-Prot;Acc:P51830]
ENSMUSG00000005583	Mef2c	4.1	3.1	-0.07	0.772415	1	4.1	3.1	-0.08	0.7886	1	13	83504034	83667080	15715	37.5	1	protein_coding	Mus musculus myocyte enhancer factor 2C (Mef2c), transcript variant 14, mRNA. [Source:RefSeq mRNA;Acc:NM_001347577]
ENSMUSG00000005609	Ctr9	552	794.2	0.45	0.0472226	0.324173	552	794.2	0.47	0.0504854	0.296592	7	111028951	111056377	8000	43.74	1	protein_coding	RNA polymerase-associated [Source:UniProtKB/Swiss-Prot;Acc:Q62018]
ENSMUSG00000005610	Eif4g2	9715.4	9222.9	-0.07	0.647849	0.867271	9715.4	9222.9	-0.12	0.435381	0.758476	7	111067750	111083030	10166	41.86	-1	protein_coding	eukaryotic translation initiation factor 4 gamma 2 isoform 2 [Source:RefSeq peptide;Acc:NP_001035221]
ENSMUSG00000005615	Pcyt1a	188.6	79.6	-0.82	0.00761682	0.160615	188.6	79.6	-0.84	0.0116258	0.142867	16	32430921	32475070	5751	43.11	1	protein_coding	Choline-phosphate cytidylyltransferase A [Source:UniProtKB/Swiss-Prot;Acc:P49586]
ENSMUSG00000005621	Zfp592	306.8	301.7	-0.02	0.946923	1	306.8	301.7	0.02	0.944785	0.799954	7	80993681	81045164	7412	44.7	1	protein_coding	zinc finger protein 592 [Source:MGI Symbol;Acc:MGI:2443541]
ENSMUSG00000005625	Psmd4	1964.4	2175.2	0.13	0.463254	0.916404	1964.4	2175.2	0.15	0.455268	0.770224	3	95032694	95042614	2808	47.14	-1	protein_coding	26S proteasome non-ATPase regulatory subunit 4 [Source:UniProtKB/Swiss-Prot;Acc:O35226]
ENSMUSG00000005628	Tmod4	17.8	4.7	-0.5	0.0869397	0.852405	17.8	4.7	-0.53	0.100901	1	3	95124476	95129209	1717	51.33	1	protein_coding	tropomodulin 4 [Source:MGI Symbol;Acc:MGI:1355285]
ENSMUSG00000005640	Insrr	3.8	2.3	-0.09	0.6824	1	3.8	2.3	-0.09	0.708065	1	3	87796951	87816101	5714	52.64	1	protein_coding	Insulin receptor-related protein Insulin receptor-related protein alpha chain Insulin receptor-related protein beta chain [Source:UniProtKB/Swiss-Prot;Acc:Q9WTL4]
ENSMUSG00000005656	Snx6	4081.9	3578.3	-0.19	0.0539585	0.440356	4081.9	3578.3	-0.18	0.100802	0.580083	12	54746349	54795703	2998	44.51	-1	protein_coding	Sorting nexin-6 Sorting nexin-6, N-terminally processed [Source:UniProtKB/Swiss-Prot;Acc:Q6P8X1]
ENSMUSG00000005667	Mthfd2	422.7	544.8	0.27	0.333871	0.71903	422.7	544.8	0.3	0.316377	0.673735	6	83305691	83325908	3487	44.82	-1	protein_coding	Bifunctional methylenetetrahydrofolate dehydrogenase/cyclohydrolase, mitochondrial NAD-dependent methylenetetrahydrofolate dehydrogenase Methenyltetrahydrofolate cyclohydrolase [Source:UniProtKB/Swiss-Prot;Acc:P18155]
ENSMUSG00000005672	Kit	158.1	435.8	1.13	2.86875e-05	0.00455021	158.1	435.8	1.19	3.9824e-05	0.00362057	5	75574916	75656722	8911	46.01	1	protein_coding	Mast/stem cell growth factor receptor Kit [Source:UniProtKB/Swiss-Prot;Acc:P05532]
ENSMUSG00000005674	Tomm40l	25.3	49.1	0.4	0.212998	1	25.3	49.1	0.47	0.18919	0.87401	1	171216011	171222514	5135	52.18	-1	protein_coding	Mitochondrial import receptor subunit TOM40B [Source:UniProtKB/Swiss-Prot;Acc:Q9CZR3]
ENSMUSG00000005677	Nr1i3	1.6	6	0.12	#N/A	#N/A	1.6	6	0.16	0.441326	1	1	171213970	171220701	4414	50.51	1	protein_coding	Nuclear receptor subfamily 1 group I member 3 [Source:UniProtKB/Swiss-Prot;Acc:O35627]
ENSMUSG00000005681	Apoa2	12.7	10.3	-0.03	0.870112	1	12.7	10.3	-0.04	0.877016	1	1	171225054	171226379	537	51.73	1	protein_coding	Apolipoprotein A-II Proapolipoprotein A-II [Source:UniProtKB/Swiss-Prot;Acc:P09813]
ENSMUSG00000005682	Pan2	516.1	548	0.07	0.75448	1	516.1	548	0.12	0.614593	0.858537	10	128303335	128321358	8472	47.36	1	protein_coding	PAN2-PAN3 deadenylation complex catalytic subunit Pan2 [Source:UniProtKB/Swiss-Prot;Acc:Q8BGF7]
ENSMUSG00000005683	Cs	2677	2521.5	-0.08	0.615683	0.857653	2677	2521.5	-0.11	0.534343	1	10	128337734	128362479	5779	43.91	1	protein_coding	Citrate synthase, mitochondrial [Source:UniProtKB/Swiss-Prot;Acc:Q9CZU6]
ENSMUSG00000005686	Ampd3	266.2	160.5	-0.38	0.241271	0.71902	266.2	160.5	-0.37	0.290175	0.654166	7	110768206	110812405	5627	50.18	1	protein_coding	AMP deaminase 3 [Source:UniProtKB/Swiss-Prot;Acc:O08739]
ENSMUSG00000005687	Bcas2	5704.8	5322.2	-0.1	0.424729	0.763518	5704.8	5322.2	-0.12	0.350455	0.70156	3	103171655	103179166	4390	42.77	1	protein_coding	breast carcinoma amplified sequence 2 [Source:MGI Symbol;Acc:MGI:1915433]
ENSMUSG00000005696	Sh2d1a	4.8	5.4	0.01	0.941748	1	4.8	5.4	0.02	0.934018	1	X	42502453	42529330	5505	37.13	1	protein_coding	SH2 domain-containing protein 1A [Source:UniProtKB/Swiss-Prot;Acc:O88890]
ENSMUSG00000005698	Ctcf	1131	1221	0.1	0.497561	0.778293	1131	1221	0.14	0.39105	0.728916	8	105636568	105682922	4860	41.42	1	protein_coding	Mus musculus CCCTC-binding factor (Ctcf), transcript variant 2, mRNA. [Source:RefSeq mRNA;Acc:NM_001358924]
ENSMUSG00000005699	Pard6a	79.1	77	-0.02	0.958041	1	79.1	77	-0.01	0.97021	1	8	105701148	105703496	1582	57	1	protein_coding	Partitioning defective 6 homolog alpha [Source:UniProtKB/Swiss-Prot;Acc:Q9Z101]
ENSMUSG00000005705	Agrp	5	0	-0.13	0.32201	1	5	0	-0.14	0.357189	1	8	105566698	105637393	1013	48.37	-1	protein_coding	Agouti-related protein [Source:UniProtKB/Swiss-Prot;Acc:P56473]
ENSMUSG00000005716	Pvalb	2.4	1.4	-0.05	0.763399	1	2.4	1.4	-0.05	0.786642	1	15	78191114	78206400	1041	52.25	-1	protein_coding	parvalbumin [Source:MGI Symbol;Acc:MGI:97821]
ENSMUSG00000005718	Tfap4	206.9	217.9	0.06	0.762019	1	206.9	217.9	0.07	0.761645	0.92861	16	4544661	4559854	2541	50.64	-1	protein_coding	transcription factor AP4 [Source:MGI Symbol;Acc:MGI:103239]
ENSMUSG00000005732	Ranbp1	9631.7	9660	0	0.974141	1	9631.7	9660	-0.04	0.761124	1	16	18239784	18248732	1666	47.42	-1	protein_coding	Ran-specific GTPase-activating protein [Source:UniProtKB/Swiss-Prot;Acc:P34022]
ENSMUSG00000005763	Cd247	19.4	3.3	-0.44	0.0909537	0.868894	19.4	3.3	-0.46	0.113197	0.851561	1	165788681	165877277	5329	46.73	1	protein_coding	T-cell surface glycoprotein CD3 zeta chain [Source:UniProtKB/Swiss-Prot;Acc:P24161]
ENSMUSG00000005774	Rfx5	113.5	75.8	-0.37	0.234291	0.7275	113.5	75.8	-0.46	0.170304	0.68274	3	94954075	94961561	5497	50.06	1	protein_coding	Mus musculus regulatory factor X, 5 (influences HLA class II expression) (Rfx5), transcript variant 2, mRNA. [Source:RefSeq mRNA;Acc:NM_001355705]
ENSMUSG00000005779	Psmb4	3140.2	3410.2	0.12	0.301893	0.692144	3140.2	3410.2	0.1	0.406285	0.971264	3	94884093	94886961	1951	49.84	-1	protein_coding	Proteasome subunit beta type-4 [Source:UniProtKB/Swiss-Prot;Acc:P99026]
ENSMUSG00000005802	Slc30a4	506.1	357.9	-0.44	0.0360032	0.31123	506.1	357.9	-0.42	0.0660321	0.337262	2	122681233	122702663	5482	38.31	-1	protein_coding	Zinc transporter 4 [Source:UniProtKB/Swiss-Prot;Acc:O35149]
ENSMUSG00000005803	Sqor	437.8	574.7	0.36	0.050269	0.34097	437.8	574.7	0.34	0.0894975	0.394707	2	122765237	122809569	4084	42.3	1	protein_coding	Sulfide:quinone oxidoreductase, mitochondrial [Source:UniProtKB/Swiss-Prot;Acc:Q9R112]
ENSMUSG00000005804	Bloc1s6	618.4	427.9	-0.46	0.0349345	0.29941	618.4	427.9	-0.52	0.0249965	0.212955	2	122738503	122749475	3899	43.12	1	protein_coding	Biosis of lysosome-related organelles complex 1 subunit 6 [Source:UniProtKB/Swiss-Prot;Acc:Q9R0C0]
ENSMUSG00000005813	Metap1	1061.5	1009.9	-0.06	0.741153	0.86778	1061.5	1009.9	-0.1	0.649681	0.877469	3	138458956	138489515	7000	42.78	-1	protein_coding	Methionine aminopeptidase 1 [Source:UniProtKB/Swiss-Prot;Acc:Q8BP48]
ENSMUSG00000005823	Gpr108	337	451	0.33	0.226858	0.636393	337	451	0.33	0.253239	0.620385	17	57234914	57247641	2095	49.42	-1	protein_coding	G protein-coupled receptor 108 [Source:MGI Symbol;Acc:MGI:1925558]
ENSMUSG00000005836	Gata6	1786.9	1514.7	-0.22	0.180995	0.691405	1786.9	1514.7	-0.23	0.209241	0.766231	18	11052510	11085635	3194	44.85	1	protein_coding	Transcription factor GATA-6 [Source:UniProtKB/Swiss-Prot;Acc:Q61169]
ENSMUSG00000005846	Rsl1d1	5195.9	4164.2	-0.3	0.0262148	0.332114	5195.9	4164.2	-0.36	0.00697545	0.163083	16	11192970	11203331	2258	43.76	-1	protein_coding	Ribosomal L1 domain-containing protein 1 [Source:UniProtKB/Swiss-Prot;Acc:Q8BVY0]
ENSMUSG00000005871	Apc	1017.4	1025.7	0.01	0.952967	0.945294	1017.4	1025.7	0.03	0.877628	0.974402	18	34220924	34322189	15753	41.36	1	protein_coding	APC, WNT signaling pathway regulator [Source:HGNC Symbol;Acc:HGNC:583]
ENSMUSG00000005873	Reep5	52.2	172	1.29	5.25346e-06	0.000995012	52.2	172	1.38	4.23001e-06	0.000785159	18	34344889	34373415	2894	46.9	-1	protein_coding	receptor accessory protein 5 [Source:MGI Symbol;Acc:MGI:1270152]
ENSMUSG00000005881	Ergic3	1480.6	1459.1	-0.02	0.904163	0.938462	1480.6	1459.1	0.01	0.963077	1	2	156008045	156018279	2121	52.34	1	protein_coding	Mus musculus ERGIC and golgi 3 (Ergic3), transcript variant 2, mRNA. [Source:RefSeq mRNA;Acc:NM_001356414]
ENSMUSG00000005882	Uqcc1	497.8	627	0.28	0.243031	0.710579	497.8	627	0.32	0.192793	0.552673	2	155846894	155930310	6044	45.98	-1	protein_coding	ubiquinol-cytochrome c reductase complex assembly factor 1 [Source:MGI Symbol;Acc:MGI:1929472]
ENSMUSG00000005883	Spo11	43.2	108.1	0.58	0.072583	0.473733	43.2	108.1	0.7	0.0476304	0.339717	2	172977700	172993576	3921	46.43	1	protein_coding	Meiotic recombination protein SPO11 [Source:UniProtKB/Swiss-Prot;Acc:Q9WTK8]
ENSMUSG00000005886	Ncoa2	796.5	681.3	-0.2	0.289941	0.666356	796.5	681.3	-0.21	0.324204	0.680038	1	13139105	13374083	15642	44.28	-1	protein_coding	Nuclear receptor coactivator 2 [Source:UniProtKB/Swiss-Prot;Acc:Q61026]
ENSMUSG00000005893	Nr2c2	256.3	311	0.24	0.289205	0.686942	256.3	311	0.17	0.485518	0.78842	6	92091390	92174294	14935	41.02	1	protein_coding	nuclear receptor subfamily 2, group C, member 2 [Source:MGI Symbol;Acc:MGI:1352466]
ENSMUSG00000005897	Nr2c1	231.7	209.7	-0.12	0.626363	0.950715	231.7	209.7	-0.15	0.565826	0.666853	10	94148023	94197211	4607	42.2	1	protein_coding	Nuclear receptor subfamily 2 group C member 1 [Source:UniProtKB/Swiss-Prot;Acc:Q505F1]
ENSMUSG00000005899	Smpd4	384.3	528.2	0.42	0.0236907	0.250727	384.3	528.2	0.42	0.0410435	0.269034	16	17619354	17644828	4662	47.8	1	protein_coding	sphingomyelin phosphodiesterase 4 [Source:MGI Symbol;Acc:MGI:1924876]
ENSMUSG00000005907	Pex1	257.9	317.3	0.24	0.331847	0.713954	257.9	317.3	0.3	0.252157	0.478013	5	3596066	3637232	10356	42.41	1	protein_coding	Peroxisome biosis factor 1 [Source:UniProtKB/Swiss-Prot;Acc:Q5BL07]
ENSMUSG00000005917	Otx1	3.2	1.6	-0.18	0.479693	1	3.2	1.6	-0.18	0.518305	1	11	21994764	22002897	5422	56	-1	protein_coding	Homeobox protein OTX1 [Source:UniProtKB/Swiss-Prot;Acc:P80205]
ENSMUSG00000005936	Kctd20	254	319.6	0.28	0.239922	0.709253	254	319.6	0.33	0.163065	0.516191	17	28951950	28969549	4379	48.64	1	protein_coding	Mus musculus potassium channel tetramerisation domain containing 20 (Kctd20), transcript variant 3, mRNA. [Source:RefSeq mRNA;Acc:NM_001356299]
ENSMUSG00000005947	Itgae	18.8	37.1	0.28	0.345302	1	18.8	37.1	0.3	0.366952	1	11	73090583	73147446	4581	48.42	1	protein_coding	integrin alpha E, epithelial-associated [Source:MGI Symbol;Acc:MGI:1298377]
ENSMUSG00000005949	Ctns	103.4	57.2	-0.64	0.0227318	0.215134	103.4	57.2	-0.63	0.0424032	0.378301	11	73183596	73199042	3391	48.86	-1	protein_coding	Mus musculus cystinosis, nephropathic (Ctns), transcript variant 2, mRNA. [Source:RefSeq mRNA;Acc:NM_001357891]
ENSMUSG00000005951	Shpk	25.6	12.8	-0.18	0.478027	1	25.6	12.8	-0.24	0.431884	1	11	73199460	73224511	2985	46.36	1	protein_coding	Sedoheptulokinase [Source:UniProtKB/Swiss-Prot;Acc:Q9D5J6]
ENSMUSG00000005958	Ephb3	246.2	452.1	0.8	1.74707e-05	0.00271403	246.2	452.1	0.82	5.76305e-05	0.00479617	16	21204755	21223305	6289	53.68	1	protein_coding	Ephrin type-B receptor 3 [Source:UniProtKB/Swiss-Prot;Acc:P54754]
ENSMUSG00000005968	Tuft1	262.6	309.6	0.2	0.419666	0.768154	262.6	309.6	0.24	0.351582	0.702497	3	94612757	94658872	3117	45.45	-1	protein_coding	tuftelin 1 [Source:MGI Symbol;Acc:MGI:109572]
ENSMUSG00000005973	Rcn1	217.4	374.6	0.62	0.0213512	0.37959	217.4	374.6	0.63	0.0298216	0.229997	2	105386291	105399319	3196	47.93	-1	protein_coding	Reticulocalbin-1 [Source:UniProtKB/Swiss-Prot;Acc:Q05186]
ENSMUSG00000005980	Dnase1	40.1	39.4	-0.01	0.971604	1	40.1	39.4	-0.01	0.988354	1	16	4036942	4040024	3083	51.02	1	protein_coding	Mus musculus deoxyribonuclease I (Dnase1), transcript variant 2, mRNA. [Source:RefSeq mRNA;Acc:NM_001357143]
ENSMUSG00000005981	Trap1	1650.1	2075.3	0.28	0.242182	0.752383	1650.1	2075.3	0.35	0.126756	0.637409	16	4039971	4077827	2573	46.73	-1	protein_coding	Heat shock protein 75 kDa, mitochondrial [Source:UniProtKB/Swiss-Prot;Acc:Q9CQN1]
ENSMUSG00000005982	Naa60	140.6	132.1	-0.07	0.792317	0.954425	140.6	132.1	-0.1	0.721833	1	16	3872375	3904780	3815	45.19	1	protein_coding	N-alpha-acetyltransferase 60 [Source:UniProtKB/Swiss-Prot;Acc:Q9DBU2]
ENSMUSG00000005983	1700037C18Rik	20	56.3	0.46	0.13024	0.716417	20	56.3	0.52	0.128933	0.757642	16	3895179	3908689	3227	48.1	-1	protein_coding	RIKEN cDNA 1700037C18 gene [Source:MGI Symbol;Acc:MGI:1920511]
ENSMUSG00000005986	Ankrd13d	2.7	5	0.09	0.65686	1	2.7	5	0.09	0.702703	1	19	4270180	4283137	2460	49.24	-1	protein_coding	Ankyrin repeat domain-containing protein 13D [Source:UniProtKB/Swiss-Prot;Acc:Q6PD24]
ENSMUSG00000006005	Tpr	4904	4393.1	-0.15	0.356015	0.852072	4904	4393.1	-0.11	0.456243	0.771146	1	150392838	150449935	10496	37.73	1	protein_coding	translocated promoter region, nuclear basket protein [Source:MGI Symbol;Acc:MGI:1922066]
ENSMUSG00000006007	Pdc	0.5	2.2	0.11	0.46748	1	0.5	2.2	0.11	0.504921	1	1	150319417	150333906	3350	35.85	1	protein_coding	Phosducin [Source:UniProtKB/Swiss-Prot;Acc:Q9QW08]
ENSMUSG00000006010	BC003331	656.7	656.3	0	0.995282	0.999759	656.7	656.3	0.07	0.78133	0.935725	1	150361305	150393080	4100	38.55	-1	protein_coding	odr-4 GPCR localization factor homolog [Source:HGNC Symbol;Acc:HGNC:24299]
ENSMUSG00000006014	Prg4	33.8	31.7	-0.05	0.885144	1	33.8	31.7	-0.05	0.879726	1	1	150449412	150466165	4280	40.48	-1	protein_coding	proteoglycan 4 (megakaryocyte stimulating factor, articular superficial zone protein) [Source:MGI Symbol;Acc:MGI:1891344]
ENSMUSG00000006019	Dhx34	85	104.6	0.19	0.557908	0.932671	85	104.6	0.21	0.53198	0.946558	7	16197147	16222037	4596	54	-1	protein_coding	DExH-box helicase 34 [Source:HGNC Symbol;Acc:HGNC:16719]
ENSMUSG00000006021	Kptn	130.4	230.4	0.69	0.00333221	0.0961612	130.4	230.4	0.82	0.00018149	0.0108631	7	16119895	16127516	3341	51.26	1	protein_coding	kaptin, actin binding protein [Source:HGNC Symbol;Acc:HGNC:6404]
ENSMUSG00000006024	Napa	1466.7	1435.2	-0.03	0.891274	0.916201	1466.7	1435.2	-0.04	0.869216	0.971545	7	16098458	16117975	3786	53	1	protein_coding	Alpha-soluble NSF attachment protein [Source:UniProtKB/Swiss-Prot;Acc:Q9DB05]
ENSMUSG00000006050	Sra1	1804.6	1731	-0.05	0.796043	1	1804.6	1731	-0.06	0.768008	1	18	36666681	36679366	4684	46.79	-1	protein_coding	Mus musculus amyloid beta (A4) protein-binding, family B, member 3 (Apbb3), transcript variant 2, mRNA. [Source:RefSeq mRNA;Acc:NM_001357512]
ENSMUSG00000006057	Atp5g1	1856.5	1611.9	-0.2	0.0445724	0.332574	1856.5	1611.9	-0.21	0.06945	0.496956	11	96068852	96075670	4912	48.23	-1	protein_coding	ATP synthase F(0) complex subunit C1, mitochondrial [Source:UniProtKB/Swiss-Prot;Acc:Q9CR84]
ENSMUSG00000006058	Snf8	194.7	295.9	0.5	0.0418937	0.379814	194.7	295.9	0.52	0.0499405	0.220086	11	96034885	96047430	2677	45.02	1	protein_coding	Mus musculus SNF8, ESCRT-II complex subunit, homolog (S. cerevisiae) (Snf8), transcript variant 2, mRNA. [Source:RefSeq mRNA;Acc:NM_001356362]
ENSMUSG00000006095	Tbcb	667.4	750.2	0.16	0.387065	0.711349	667.4	750.2	0.11	0.549718	0.825484	7	30224131	30232272	1442	49.59	-1	protein_coding	Tubulin-folding cofactor B [Source:UniProtKB/Swiss-Prot;Acc:Q9D1E6]
ENSMUSG00000006127	Inpp5k	222.4	336	0.48	0.0662849	0.465579	222.4	336	0.46	0.0989017	0.415315	11	75630988	75648871	5728	49.04	1	protein_coding	inositol polyphosphate 5-phosphatase K [Source:MGI Symbol;Acc:MGI:1194899]
ENSMUSG00000006134	Crkl	117	85.9	-0.31	0.309485	0.727126	117	85.9	-0.4	0.206682	0.654098	16	17451987	17486255	3863	42.84	1	protein_coding	Crk-like protein [Source:UniProtKB/Swiss-Prot;Acc:P47941]
ENSMUSG00000006154	Eps8l1	24.3	21	-0.09	0.782252	1	24.3	21	-0.19	0.595054	1	7	4460674	4480487	6036	50.56	1	protein_coding	Epidermal growth factor receptor kinase substrate 8-like protein 1 [Source:UniProtKB/Swiss-Prot;Acc:Q8R5F8]
ENSMUSG00000006169	Clint1	1993.8	1556.7	-0.31	0.160427	0.551429	1993.8	1556.7	-0.44	0.0399775	0.386503	11	45852051	45910625	6946	42.84	1	protein_coding	Mus musculus clathrin interactor 1 (Clint1), transcript variant 2, mRNA. [Source:RefSeq mRNA;Acc:NM_001346760]
ENSMUSG00000006179	Prss16	21.3	7.4	-0.32	0.232146	1	21.3	7.4	-0.41	0.202201	1	13	22002173	22009742	4183	49.3	-1	protein_coding	protease, serine 16 (thymus) [Source:MGI Symbol;Acc:MGI:1859181]
ENSMUSG00000006191	Cdkal1	548	517.6	-0.07	0.699056	0.852831	548	517.6	-0.06	0.762054	0.86551	13	29191746	29855674	12799	41.89	-1	protein_coding	Threonylcarbamoyladenosine tRNA methylthiotransferase [Source:UniProtKB/Swiss-Prot;Acc:Q91WE6]
ENSMUSG00000006205	Htra1	24.7	113.1	0.74	0.0184885	0.348546	24.7	113.1	0.79	0.021525	0.240036	7	130936111	130985660	2879	48.47	1	protein_coding	Serine protease HTRA1 [Source:UniProtKB/Swiss-Prot;Acc:Q9R118]
ENSMUSG00000006215	Zbtb17	132.7	174.8	0.33	0.191444	0.619214	132.7	174.8	0.4	0.102649	0.421907	4	141444654	141467930	3877	53.48	1	protein_coding	zinc finger and BTB domain containing 17 [Source:MGI Symbol;Acc:MGI:107410]
ENSMUSG00000006219	Fblim1	629.7	637.3	0.02	0.924819	0.947894	629.7	637.3	0.02	0.909725	0.988097	4	141576062	141606096	4457	50.76	-1	protein_coding	Filamin-binding LIM protein 1 [Source:UniProtKB/Swiss-Prot;Acc:Q71FD7]
ENSMUSG00000006241	Ccdc159	4.8	8.3	0.06	0.73034	1	4.8	8.3	0.06	0.752692	1	9	21927471	21935872	2183	50.11	1	protein_coding	Coiled-coil domain-containing protein 159 [Source:UniProtKB/Swiss-Prot;Acc:Q8C963]
ENSMUSG00000006262	Mob1b	1247.7	1061.9	-0.2	0.410714	0.731766	1247.7	1061.9	-0.19	0.454729	0.770175	5	88720855	88764220	15033	39.53	1	protein_coding	MOB kinase activator 1B [Source:UniProtKB/Swiss-Prot;Acc:Q8BPB0]
ENSMUSG00000006269	Atp6v1b1	1.8	6.1	0.11	0.500081	1	1.8	6.1	0.13	0.514436	1	6	83742990	83758855	4381	52.92	1	protein_coding	ATPase, H+ transporting, lysosomal V1 subunit B1 [Source:MGI Symbol;Acc:MGI:103285]
ENSMUSG00000006273	Atp6v1b2	1011.8	1058.8	0.06	0.785621	0.900171	1011.8	1058.8	0.05	0.823603	0.916416	8	69088646	69113711	5305	41.53	1	protein_coding	V-type proton ATPase subunit B, brain isoform [Source:UniProtKB/Swiss-Prot;Acc:P62814]
ENSMUSG00000006276	Eps15l1	385.1	421.8	0.12	0.481859	0.701116	385.1	421.8	0.14	0.465932	0.720237	8	72340999	72421460	6739	48.21	-1	protein_coding	Epidermal growth factor receptor substrate 15-like 1 [Source:UniProtKB/Swiss-Prot;Acc:Q60902]
ENSMUSG00000006281	Tep1	502.4	373.5	-0.38	0.0773813	0.421344	502.4	373.5	-0.35	0.122831	0.456613	14	50824059	50870560	9568	46.39	-1	protein_coding	Telomerase protein component 1 [Source:UniProtKB/Swiss-Prot;Acc:P97499]
ENSMUSG00000006288	Ttc5	557	592.2	0.08	0.697912	0.868059	557	592.2	0.1	0.661228	0.881637	14	50765415	50785519	4065	44.52	-1	protein_coding	tetratricopeptide repeat domain 5 [Source:MGI Symbol;Acc:MGI:2683584]
ENSMUSG00000006289	Osgep	809.9	900.5	0.14	0.439233	0.738763	809.9	900.5	0.15	0.462451	0.775095	14	50906478	50924893	4933	45.04	-1	protein_coding	O-sialoglycoprotein endopeptidase [Source:MGI Symbol;Acc:MGI:1913496]
ENSMUSG00000006299	Aamp	1094.9	1589.3	0.45	0.0559399	0.346677	1094.9	1589.3	0.51	0.0274903	0.222948	1	74279840	74284738	3458	54.07	-1	protein_coding	angio-associated migratory protein [Source:MGI Symbol;Acc:MGI:107809]
ENSMUSG00000006301	Tmbim1	890.7	997.6	0.15	0.390874	0.715741	890.7	997.6	0.12	0.521168	0.809645	1	74288247	74305622	12659	51.34	-1	protein_coding	transmembrane BAX inhibitor motif containing 1 [Source:MGI Symbol;Acc:MGI:1916910]
ENSMUSG00000006304	Arpc2	3712.4	3168.5	-0.22	0.119512	0.48963	3712.4	3168.5	-0.29	0.00831806	0.119442	1	74236084	74268209	2033	44.47	1	protein_coding	Mus musculus actin related protein 2/3 complex, subunit 2 (Arpc2), transcript variant 2, mRNA. [Source:RefSeq mRNA;Acc:NM_001357387]
ENSMUSG00000006307	Kmt2b	447.3	438.3	-0.03	0.885799	0.934095	447.3	438.3	0.01	0.963138	0.935725	7	30568858	30588726	9596	54.6	-1	protein_coding	Histone-lysine N-methyltransferase 2B [Source:UniProtKB/Swiss-Prot;Acc:O08550]
ENSMUSG00000006310	Zbtb32	7.2	3.8	-0.11	0.617849	1	7.2	3.8	-0.15	0.568211	1	7	30589681	30598909	2357	49.41	-1	protein_coding	zinc finger and BTB domain containing 32 [Source:MGI Symbol;Acc:MGI:1891838]
ENSMUSG00000006311	Etv2	2.3	1.6	-0.03	0.851413	1	2.3	1.6	-0.03	0.842278	1	7	30633616	30635852	1048	56.24	-1	protein_coding	ETS translocation variant 2 [Source:UniProtKB/Swiss-Prot;Acc:P41163]
ENSMUSG00000006313	Upk1a	1.9	19.6	0.28	0.169415	1	1.9	19.6	0.34	0.161077	0.879542	7	30603092	30612847	1421	50.56	-1	protein_coding	uroplakin 1A [Source:MGI Symbol;Acc:MGI:98911]
ENSMUSG00000006315	Tmem147	2865.1	2224	-0.34	0.0371029	0.385426	2865.1	2224	-0.37	0.0337109	0.242726	7	30727701	30729540	1112	54.35	-1	protein_coding	transmembrane protein 147 [Source:MGI Symbol;Acc:MGI:1915011]
ENSMUSG00000006333	Rps9	18267.2	17227.9	-0.08	0.378395	0.865446	18267.2	17227.9	-0.09	0.393297	0.730266	7	3703993	3706897	2522	48.78	1	protein_coding	40S ribosomal protein S9 [Source:UniProtKB/Swiss-Prot;Acc:Q6ZWN5]
ENSMUSG00000006335	Tfpt	186.9	292.3	0.54	0.0260337	0.264854	186.9	292.3	0.57	0.0294198	0.228951	7	3620324	3629929	1201	48.44	-1	protein_coding	TCF3 fusion partner homolog [Source:UniProtKB/Swiss-Prot;Acc:Q3U1J1]
ENSMUSG00000006342	Susd2	8.1	6.1	-0.12	0.678044	1	8.1	6.1	-0.13	0.693837	1	10	75636706	75644008	3435	56.26	-1	protein_coding	Sushi domain-containing protein 2 [Source:UniProtKB/Swiss-Prot;Acc:Q9DBX3]
ENSMUSG00000006344	Ggt5	5.6	1.7	-0.22	0.318387	1	5.6	1.7	-0.24	0.339614	1	10	75589340	75617200	5922	47.45	1	protein_coding	Glutathione hydrolase 5 proenzyme Glutathione hydrolase 5 heavy chain Glutathione hydrolase 5 light chain [Source:UniProtKB/Swiss-Prot;Acc:Q9Z2A9]
ENSMUSG00000006345	Ggt1	17.2	0.2	-1.05	0.00038192	0.315339	17.2	0.2	-1.19	0.000310246	0.0821419	10	75561604	75586200	3411	50.78	1	protein_coding	Glutathione hydrolase 1 proenzyme Glutathione hydrolase 1 heavy chain Glutathione hydrolase 1 light chain [Source:UniProtKB/Swiss-Prot;Acc:Q60928]
ENSMUSG00000006356	Crip2	24.3	18.2	-0.1	0.71914	1	24.3	18.2	-0.1	0.757594	1	12	113140236	113145506	2099	58.66	1	protein_coding	Cysteine-rich protein 2 [Source:UniProtKB/Swiss-Prot;Acc:Q9DCT8]
ENSMUSG00000006360	Crip1	4060.1	4123.8	0.02	0.852602	0.943032	4060.1	4123.8	0.01	0.937976	0.999712	12	113146316	113153879	2280	55	1	protein_coding	Cysteine-rich protein 1 [Source:UniProtKB/Swiss-Prot;Acc:P63254]
ENSMUSG00000006362	Cbfa2t3	78.2	145.4	0.5	0.1254	0.582179	78.2	145.4	0.61	0.0777776	0.389713	8	122625141	122699109	8373	53.79	-1	protein_coding	Protein CBFA2T3 [Source:UniProtKB/Swiss-Prot;Acc:O54972]
ENSMUSG00000006369	Fbln1	575.6	834.9	0.43	0.0972486	0.45284	575.6	834.9	0.55	0.0339293	0.223518	15	85205949	85286535	4368	50.36	1	protein_coding	Mus musculus fibulin 1 (Fbln1), transcript variant 2, mRNA. [Source:RefSeq mRNA;Acc:NM_001347088]
ENSMUSG00000006373	Pgrmc1	2431.9	1858.6	-0.34	0.0997426	0.553385	2431.9	1858.6	-0.44	0.0311555	0.233938	X	36598206	36606079	1857	43.54	1	protein_coding	progesterone receptor membrane component 1 [Source:MGI Symbol;Acc:MGI:1858305]
ENSMUSG00000006378	Gcat	254.2	302.3	0.22	0.243579	0.734433	254.2	302.3	0.26	0.207757	0.570429	15	79030874	79038353	2384	52.55	1	protein_coding	2-amino-3-ketobutyrate coenzyme A ligase, mitochondrial [Source:UniProtKB/Swiss-Prot;Acc:O88986]
ENSMUSG00000006386	Tek	0.5	5.5	0.28	0.172173	1	0.5	5.5	0.28	0.212887	1	4	94739289	94874976	4712	41.15	1	protein_coding	TEK receptor tyrosine kinase [Source:MGI Symbol;Acc:MGI:98664]
ENSMUSG00000006390	Elovl1	532.2	753.2	0.38	0.176074	0.556975	532.2	753.2	0.4	0.18657	0.544869	4	118428093	118432953	2726	54.21	1	protein_coding	Elongation of very long chain fatty acids protein 1 [Source:UniProtKB/Swiss-Prot;Acc:Q9JLJ5]
ENSMUSG00000006392	Med8	990.6	866.2	-0.18	0.219689	0.592256	990.6	866.2	-0.17	0.299985	0.663426	4	118409337	118415782	3001	48.99	1	protein_coding	mediator complex subunit 8 [Source:MGI Symbol;Acc:MGI:1915269]
ENSMUSG00000006395	Hyi	152.4	159.2	0.05	0.814701	0.977661	152.4	159.2	0.08	0.724149	1	4	118359990	118362744	2209	56.37	1	polymorphic_pseudogene	hydroxypyruvate isomerase (putative) [Source:HGNC Symbol;Acc:HGNC:26948]
ENSMUSG00000006398	Cdc20	486.7	704.5	0.4	0.155799	0.615755	486.7	704.5	0.44	0.14406	0.490644	4	118432901	118437352	1868	50.97	-1	protein_coding	Cell division cycle [Source:UniProtKB/Swiss-Prot;Acc:Q9JJ66]
ENSMUSG00000006403	Adamts4	6.1	0.7	-0.27	0.188508	1	6.1	0.7	-0.28	0.223007	1	1	171250421	171260637	4810	51.97	1	protein_coding	A disintegrin and metalloproteinase with thrombospondin motifs 4 [Source:UniProtKB/Swiss-Prot;Acc:Q8BNJ2]
ENSMUSG00000006411	Nectin4	19.3	17.2	-0.05	0.863007	1	19.3	17.2	-0.07	0.829647	1	1	171370099	171388598	3746	51.37	1	protein_coding	Nectin-4 [Source:UniProtKB/Swiss-Prot;Acc:Q8R007]
ENSMUSG00000006412	Pfdn2	664	931.7	0.41	0.0840777	0.424391	664	931.7	0.44	0.0760614	0.330311	1	171345670	171359254	1937	44.92	1	protein_coding	Prefoldin subunit 2 [Source:UniProtKB/Swiss-Prot;Acc:O70591]
ENSMUSG00000006418	Rnf114	882.1	945.5	0.09	0.684866	0.846766	882.1	945.5	0	0.988795	1	2	167492645	167516173	3356	49.52	1	protein_coding	E3 ubiquitin-protein ligase RNF114 [Source:UniProtKB/Swiss-Prot;Acc:Q9ET26]
ENSMUSG00000006423	C330007P06Rik	323.9	214.7	-0.49	0.0468004	0.390425	323.9	214.7	-0.55	0.0368211	0.252991	X	36823737	36874111	7424	43.04	-1	protein_coding	UPF0428 [Source:UniProtKB/Swiss-Prot;Acc:Q8VDP2]
ENSMUSG00000006435	Neurl1a	3.6	10.8	0.16	#N/A	#N/A	3.6	10.8	0.23	0.377927	1	19	47178820	47259440	4411	50.56	1	protein_coding	E3 ubiquitin-protein ligase NEURL1 [Source:UniProtKB/Swiss-Prot;Acc:Q923S6]
ENSMUSG00000006442	Srm	299.7	434.3	0.46	0.0452719	0.327853	299.7	434.3	0.46	0.0647523	0.334619	4	148591503	148594993	1599	58.58	1	protein_coding	spermidine synthase [Source:MGI Symbol;Acc:MGI:102690]
ENSMUSG00000006445	Epha2	204.3	201.7	-0.01	0.974168	1	204.3	201.7	-0.05	0.891252	0.980521	4	141301240	141329384	4674	53.89	1	protein_coding	Ephrin type-A receptor 2 [Source:UniProtKB/Swiss-Prot;Acc:Q03145]
ENSMUSG00000006456	Rbm14	327.7	354.6	0.1	0.608625	0.909039	327.7	354.6	0.07	0.757712	0.927238	19	4800569	4811634	3910	47.28	-1	protein_coding	RNA-binding protein 14 [Source:UniProtKB/Swiss-Prot;Acc:Q8C2Q3]
ENSMUSG00000006457	Actn3	8.3	0.7	-0.55	0.0339428	1	8.3	0.7	-0.59	0.0425479	1	19	4861223	4877909	2894	50.7	-1	protein_coding	Alpha-actinin-3 [Source:UniProtKB/Swiss-Prot;Acc:O88990]
ENSMUSG00000006462	A530013C23Rik	1.7	2.8	0.12	0.604699	1	1.7	2.8	0.12	0.636787	1	2	167691177	167729172	5964	52.86	1	lincRNA	RIKEN cDNA A530013C23 gene [Source:MGI Symbol;Acc:MGI:3041178]
ENSMUSG00000006463	Zdhhc24	51.4	90.2	0.35	0.279405	1	51.4	90.2	0.61	0.0816302	0.442979	19	4878668	4885397	2916	50.59	1	protein_coding	zinc finger, DHHC domain containing 24 [Source:MGI Symbol;Acc:MGI:1917855]
ENSMUSG00000006464	Bbs1	13.7	16.8	0.11	0.721693	1	13.7	16.8	0.06	0.863072	1	19	4886898	4906627	5581	49.07	-1	protein_coding	Bardet-Biedl syndrome 1 protein homolog [Source:UniProtKB/Swiss-Prot;Acc:Q3V3N7]
ENSMUSG00000006471	Ndor1	14.9	20.1	0.13	0.66011	1	14.9	20.1	0.12	0.728144	1	2	25244821	25256022	5835	52.57	-1	protein_coding	NADPH-dependent diflavin oxidoreductase 1 [Source:UniProtKB/Swiss-Prot;Acc:A2AI05]
ENSMUSG00000006476	Nsmf	75.4	106.4	0.3	0.338076	0.735381	75.4	106.4	0.35	0.305914	0.755648	2	25054355	25062881	4896	57.3	1	protein_coding	NMDA receptor synaptonuclear signaling and neuronal migration factor [Source:UniProtKB/Swiss-Prot;Acc:Q99NF2]
ENSMUSG00000006494	Pdk1	591.7	372.4	-0.6	0.0025771	0.0581596	591.7	372.4	-0.64	0.00240207	0.0578634	2	71873224	71903858	7779	43.58	1	protein_coding	[Pyruvate dehydrogenase (acetyl-transferring)] kinase isozyme 1, mitochondrial [Source:UniProtKB/Swiss-Prot;Acc:Q8BFP9]
ENSMUSG00000006498	Ptbp1	380.5	559.4	0.43	0.112204	0.487022	380.5	559.4	0.44	0.128827	0.465884	10	79854427	79864771	4740	55.85	1	protein_coding	polypyrimidine tract binding protein 1 [Source:HGNC Symbol;Acc:HGNC:9583]
ENSMUSG00000006517	Mvd	71.8	178.2	1.08	1.10196e-05	0.00182624	71.8	178.2	1.16	6.51798e-06	0.00118925	8	122433601	122443422	1859	54.17	-1	protein_coding	mevalonate (diphospho) decarboxylase [Source:MGI Symbol;Acc:MGI:2179327]
ENSMUSG00000006519	Cyba	429.1	1218.3	0.63	#N/A	#N/A	429.1	1218.3	0.94	0.0059347	0.0970936	8	122424776	122432930	1039	53.18	-1	protein_coding	Cytochrome b-245 light chain [Source:UniProtKB/Swiss-Prot;Acc:Q61462]
ENSMUSG00000006526	Tmem110	87.2	50.8	-0.52	0.090657	0.701116	87.2	50.8	-0.47	0.157363	0.586694	14	30825590	30877210	4362	47.7	1	protein_coding	Store-operated calcium entry regulator STIMATE [Source:UniProtKB/Swiss-Prot;Acc:Q3UF25]
ENSMUSG00000006527	Sfmbt1	287.1	313.1	0.12	0.469413	1	287.1	313.1	0.11	0.543828	0.822187	14	30714849	30822721	8637	40.39	1	protein_coding	Scm-like with four MBT domains protein 1 [Source:UniProtKB/Swiss-Prot;Acc:Q9JMD1]
ENSMUSG00000006538	Ihh	67.5	51.1	-0.25	0.439573	0.930145	67.5	51.1	-0.25	0.433345	0.855495	1	74945315	74951672	3048	59.37	-1	protein_coding	Indian hedgehog [Source:MGI Symbol;Acc:MGI:96533]
ENSMUSG00000006542	Prkag3	11.1	2.1	-0.58	0.0442274	1	11.1	2.1	-0.61	0.0572586	1	1	74738922	74749221	3682	49.43	-1	protein_coding	protein kinase, AMP-activated, gamma 3 non-catatlytic subunit [Source:MGI Symbol;Acc:MGI:1891343]
ENSMUSG00000006546	Cryba2	9.9	4.5	-0.14	0.518495	1	9.9	4.5	-0.16	0.524867	1	1	74889934	74893143	1193	53.21	-1	protein_coding	Beta-crystallin A2 [Source:UniProtKB/Swiss-Prot;Acc:Q9JJV1]
ENSMUSG00000006567	Atp7b	89	34.5	-0.96	0.0012646	0.117268	89	34.5	-0.97	0.00291557	0.0858415	8	21992785	22060305	6505	47.04	-1	protein_coding	Copper-transporting ATPase 2 [Source:UniProtKB/Swiss-Prot;Acc:Q64446]
ENSMUSG00000006575	Rundc3a	5.1	8.8	0.15	0.565818	1	5.1	8.8	0.16	0.57676	1	11	102393403	102402555	2941	55.73	1	protein_coding	RUN domain-containing protein 3A [Source:UniProtKB/Swiss-Prot;Acc:O08576]
ENSMUSG00000006576	Slc4a3	1.2	3.4	0.13	0.480154	1	1.2	3.4	0.16	0.478086	1	1	75546266	75562172	8599	55.79	1	protein_coding	solute carrier family 4 (anion exchanger), member 3 [Source:MGI Symbol;Acc:MGI:109350]
ENSMUSG00000006585	Cdt1	565.6	776.2	0.42	0.0125255	0.181894	565.6	776.2	0.42	0.0257989	0.216409	8	122568015	122573554	3140	55.42	1	protein_coding	DNA replication factor Cdt1 [Source:UniProtKB/Swiss-Prot;Acc:Q8R4E9]
ENSMUSG00000006586	Runx1t1	35.4	4.7	-0.62	0.0271799	0.681782	35.4	4.7	-0.69	0.0302629	0.512675	4	13743436	13893649	7959	40.63	1	protein_coding	runt-related transcription factor 1; translocated to, 1 (cyclin D-related) [Source:MGI Symbol;Acc:MGI:104793]
ENSMUSG00000006587	Snai3	18.2	12.2	-0.17	0.574253	1	18.2	12.2	-0.17	0.607214	1	8	122454208	122460733	1628	53.89	-1	protein_coding	Zinc finger protein SNAI3 [Source:UniProtKB/Swiss-Prot;Acc:Q9QY31]
ENSMUSG00000006589	Aprt	1661.3	1597.6	-0.05	0.636779	1	1661.3	1597.6	-0.05	0.693666	0.896707	8	122574635	122576909	1615	57.14	-1	protein_coding	Adenine phosphoribosyltransferase [Source:UniProtKB/Swiss-Prot;Acc:P08030]
ENSMUSG00000006599	Gtf2h1	723.6	565.6	-0.33	0.0461653	0.334378	723.6	565.6	-0.35	0.05813	0.31834	7	46796103	46823800	2984	40.85	1	protein_coding	general transcription factor IIH subunit 1 [Source:HGNC Symbol;Acc:HGNC:4655]
ENSMUSG00000006611	Hfe	76.3	72.5	-0.02	0.936995	1	76.3	72.5	-0.05	0.879516	1	13	23702034	23710854	3572	46.97	-1	protein_coding	Hereditary hemochromatosis protein homolog [Source:UniProtKB/Swiss-Prot;Acc:P70387]
ENSMUSG00000006638	Abhd1	2.6	4.2	0.13	0.605351	1	2.6	4.2	0.17	0.574784	1	5	30950066	30955091	1758	49.56	1	processed_transcript	abhydrolase domain containing 1 [Source:MGI Symbol;Acc:MGI:1931013]
ENSMUSG00000006641	Slc5a6	90.7	49.5	-0.29	0.344947	0.862309	90.7	49.5	-0.31	0.358756	0.735514	5	31036036	31048924	3991	50.66	-1	protein_coding	Sodium-dependent multivitamin transporter [Source:UniProtKB/Swiss-Prot;Acc:Q5U4D8]
ENSMUSG00000006649	Nphs1	73.2	71.8	-0.02	0.940716	0.890912	73.2	71.8	-0.08	0.768983	1	7	30458315	30487223	6620	49.47	1	protein_coding	Nephrin [Source:UniProtKB/Swiss-Prot;Acc:Q9QZS7]
ENSMUSG00000006651	Aplp1	11.6	3.6	-0.14	0.452794	1	11.6	3.6	-0.16	0.473017	1	7	30434982	30445535	3017	53.61	-1	protein_coding	amyloid beta precursor like protein 1 [Source:HGNC Symbol;Acc:HGNC:597]
ENSMUSG00000006673	Qrich1	999	1106.8	0.13	0.524448	0.789453	999	1106.8	0.13	0.562667	0.83412	9	108516806	108560163	7918	42.34	1	protein_coding	glutamine rich 1 [Source:HGNC Symbol;Acc:HGNC:24713]
ENSMUSG00000006675	P4htm	19.7	42.4	0.57	0.0819858	0.620556	19.7	42.4	0.59	0.0984711	0.682502	9	108578862	108597667	3890	50.43	-1	protein_coding	prolyl 4-hydroxylase, transmembrane (endoplasmic reticulum) [Source:MGI Symbol;Acc:MGI:1921693]
ENSMUSG00000006676	Usp19	352.7	414.3	0.19	0.468266	0.800335	352.7	414.3	0.19	0.485971	0.78842	9	108490602	108502337	7048	54.77	1	protein_coding	ubiquitin specific peptidase 19 [Source:MGI Symbol;Acc:MGI:1918722]
ENSMUSG00000006678	Pola1	1345.3	1591.2	0.21	0.379622	0.709172	1345.3	1591.2	0.22	0.37296	0.717863	X	93304767	93632155	8813	37.61	-1	protein_coding	polymerase (DNA directed), alpha 1 [Source:MGI Symbol;Acc:MGI:99660]
ENSMUSG00000006699	Cdc42	5563.1	5022.4	-0.14	0.365005	0.728746	5563.1	5022.4	-0.2	0.15461	0.684957	4	137319696	137357720	2966	41.05	-1	protein_coding	Cell division control [Source:UniProtKB/Swiss-Prot;Acc:P60766]
ENSMUSG00000006705	Pknox1	212.2	250.8	0.21	0.318819	0.800945	212.2	250.8	0.2	0.396239	0.731358	17	31564749	31607684	6892	48.06	1	protein_coding	Homeobox protein PKNOX1 [Source:UniProtKB/Swiss-Prot;Acc:O70477]
ENSMUSG00000006711	D130043K22Rik	16.1	8.9	-0.18	0.503134	1	16.1	8.9	-0.22	0.484862	1	13	24845135	24901270	5276	45.08	1	protein_coding	Dyslexia-associated [Source:UniProtKB/Swiss-Prot;Acc:Q5SZV5]
ENSMUSG00000006715	Gmnn	1514.3	1720.2	0.17	0.301805	0.692144	1514.3	1720.2	0.15	0.409801	0.974363	13	24751845	24761923	1465	43.17	-1	protein_coding	geminin [Source:MGI Symbol;Acc:MGI:1927344]
ENSMUSG00000006717	Acot13	2049.1	1812.2	-0.17	0.243354	0.641513	2049.1	1812.2	-0.14	0.339666	0.913223	13	24817948	24831540	744	43.53	-1	protein_coding	acyl-CoA thioesterase 13 [Source:MGI Symbol;Acc:MGI:1914084]
ENSMUSG00000006720	Zfp184	131.3	193.8	0.3	0.363682	0.748792	131.3	193.8	0.36	0.301615	0.723621	13	21945094	21960779	3513	41.78	1	protein_coding	zinc finger protein 184 (Kruppel-like) [Source:MGI Symbol;Acc:MGI:1922244]
ENSMUSG00000006724	Cyp27b1	9.2	0.5	-0.6	0.0207598	1	9.2	0.5	-0.61	0.0335239	1	10	127048250	127053006	2574	53.29	1	protein_coding	25-hydroxyvitamin D-1 alpha hydroxylase, mitochondrial [Source:UniProtKB/Swiss-Prot;Acc:O35084]
ENSMUSG00000006728	Cdk4	4026.9	4950.5	0.26	0.198311	0.700607	4026.9	4950.5	0.27	0.213564	0.577736	10	127063534	127067920	3249	51.65	1	protein_coding	Cyclin-dependent kinase 4 [Source:UniProtKB/Swiss-Prot;Acc:P30285]
ENSMUSG00000006731	B4galnt1	114.4	258.6	0.55	0.0938143	0.468609	114.4	258.6	0.6	0.091711	0.446472	10	127165225	127172330	3454	55.5	1	protein_coding	Beta-1,4 N-acetylgalactosaminyltransferase 1 [Source:UniProtKB/Swiss-Prot;Acc:Q09200]
ENSMUSG00000006732	Mettl1	203.1	244.2	0.23	0.305537	0.696467	203.1	244.2	0.23	0.359501	0.707331	10	127041414	127046365	2907	52.83	1	protein_coding	tRNA (guanine-N(7)-)-methyltransferase [Source:UniProtKB/Swiss-Prot;Acc:Q9Z120]
ENSMUSG00000006736	Tspan31	552.2	481.2	-0.18	0.37163	0.701116	552.2	481.2	-0.26	0.186797	0.503083	10	127067280	127070264	2193	49.31	-1	protein_coding	Tetraspanin-31 [Source:UniProtKB/Swiss-Prot;Acc:Q9CQ88]
ENSMUSG00000006740	Kif5b	4273.6	3758.3	-0.18	0.206081	0.709172	4273.6	3758.3	-0.22	0.117927	0.448002	18	6201002	6242174	7395	38.71	-1	protein_coding	Kinesin-1 heavy chain [Source:UniProtKB/Swiss-Prot;Acc:Q61768]
ENSMUSG00000006763	Saal1	416.9	355.5	-0.19	0.436059	0.782279	416.9	355.5	-0.24	0.354099	0.651448	7	46686108	46710680	8080	45.56	-1	protein_coding	Protein SAAL1 [Source:UniProtKB/Swiss-Prot;Acc:Q9D2C2]
ENSMUSG00000006777	Krt23	591.7	1122.3	0.87	5.98089e-08	2.56235e-05	591.7	1122.3	0.84	6.59033e-07	0.000166915	11	99477974	99493137	1565	45.48	-1	protein_coding	Keratin, type I cytoskeletal 23 [Source:UniProtKB/Swiss-Prot;Acc:Q99PS0]
ENSMUSG00000006782	Cnp	264.6	386.2	0.45	0.0743363	0.468609	264.6	386.2	0.5	0.0574931	0.316913	11	100574904	100591729	3639	50.49	1	protein_coding	2',3'-cyclic-nucleotide 3'-phosphodiesterase [Source:UniProtKB/Swiss-Prot;Acc:P16330]
ENSMUSG00000006784	Ttc25	15.7	10.7	-0.11	0.667389	1	15.7	10.7	-0.12	0.676671	1	11	100545607	100572568	6147	49.9	1	protein_coding	tetratricopeptide repeat domain 25 [Source:MGI Symbol;Acc:MGI:1921657]
ENSMUSG00000006800	Sulf2	50.8	79.5	0.45	0.133302	0.724727	50.8	79.5	0.52	0.104791	0.506686	2	166073089	166155663	5871	52.54	-1	protein_coding	Mus musculus sulfatase 2 (Sulf2), transcript variant 4, mRNA. [Source:RefSeq mRNA;Acc:NM_001355619]
ENSMUSG00000006818	Sod2	1752.8	1586	-0.14	0.373729	0.733703	1752.8	1586	-0.2	0.125233	0.460146	17	13007839	13018119	3824	42.86	1	protein_coding	superoxide dismutase 2, mitochondrial [Source:MGI Symbol;Acc:MGI:98352]
ENSMUSG00000006850	Tmco6	83.7	156.2	0.57	0.0664805	0.350022	83.7	156.2	0.59	0.0758866	0.386503	18	36735068	36742391	1817	48.7	1	protein_coding	Transmembrane and coiled-coil domain-containing protein 6 [Source:UniProtKB/Swiss-Prot;Acc:Q8BQX5]
ENSMUSG00000006906	Stambp	591.2	500.2	-0.21	0.365551	0.713281	591.2	500.2	-0.13	0.447049	0.766025	6	83543211	83572729	10426	46.1	-1	protein_coding	STAM-binding protein [Source:UniProtKB/Swiss-Prot;Acc:Q9CQ26]
ENSMUSG00000006920	Ezh1	309	358.6	0.18	0.462542	0.782623	309	358.6	0.24	0.295465	0.606162	11	101191115	101226463	7440	45.63	-1	protein_coding	Histone-lysine N-methyltransferase EZH1 [Source:UniProtKB/Swiss-Prot;Acc:P70351]
ENSMUSG00000006930	Hap1	33.5	99.7	1.04	0.000801969	0.0667449	33.5	99.7	1.07	0.00089115	0.0384825	11	100347327	100356128	3766	55.83	-1	protein_coding	Huntingtin-associated protein 1 [Source:UniProtKB/Swiss-Prot;Acc:O35668]
ENSMUSG00000006931	P3h4	12	24.9	0.53	0.102505	1	12	24.9	0.53	0.13946	0.828217	11	100408456	100414836	2178	54.87	-1	protein_coding	Endoplasmic reticulum protein SC65 [Source:UniProtKB/Swiss-Prot;Acc:Q8K2B0]
ENSMUSG00000006932	Ctnnb1	2582.4	2785	0.1	0.458329	0.786985	2582.4	2785	0.1	0.509754	0.801302	9	120929216	120960507	5192	46.34	1	protein_coding	Catenin beta-1 [Source:UniProtKB/Swiss-Prot;Acc:Q02248]
ENSMUSG00000006941	Eif1b	830.2	665.8	-0.29	0.124348	0.494817	830.2	665.8	-0.35	0.0727282	0.321571	9	120492232	120495330	1125	56.11	1	protein_coding	Eukaryotic translation initiation factor 1b [Source:UniProtKB/Swiss-Prot;Acc:Q9CXU9]
ENSMUSG00000006958	Chrd	2.7	17.2	0.51	0.0609165	0.82201	2.7	17.2	0.55	0.0698645	1	16	20733127	20742384	5838	54.16	1	protein_coding	Mus musculus chordin (Chrd), transcript variant 3, mRNA. [Source:RefSeq mRNA;Acc:NM_001354995]
ENSMUSG00000006998	Psmd2	1103.6	1354.2	0.25	0.289312	0.655398	1103.6	1354.2	0.28	0.251594	0.618203	16	20651652	20663414	4038	45.42	1	protein_coding	proteasome (prosome, macropain) 26S subunit, non-ATPase, 2 [Source:MGI Symbol;Acc:MGI:1096584]
ENSMUSG00000007029	Vars	955.2	1251.5	0.36	0.0487689	0.331787	955.2	1251.5	0.4	0.0231243	0.204394	17	35000987	35016322	5608	53.96	1	protein_coding	valyl-tRNA synthetase [Source:MGI Symbol;Acc:MGI:90675]
ENSMUSG00000007030	Vwa7	2.1	7.2	0.27	0.265525	1	2.1	7.2	0.42	0.179435	1	17	35016579	35026741	4313	54.65	1	protein_coding	von Willebrand factor A domain containing 7 [Source:MGI Symbol;Acc:MGI:1306798]
ENSMUSG00000007033	Hspa1l	3.5	0.7	-0.09	0.49275	1	3.5	0.7	-0.09	0.539555	1	17	34972703	34979285	2472	48.28	1	protein_coding	Heat shock 70 kDa protein 1-like [Source:UniProtKB/Swiss-Prot;Acc:P16627]
ENSMUSG00000007034	Slc44a4	457.1	506.6	0.12	0.650721	0.864949	457.1	506.6	0.13	0.649937	0.877521	17	34914466	34930436	3112	50.27	1	protein_coding	solute carrier family 44, member 4 [Source:MGI Symbol;Acc:MGI:1917379]
ENSMUSG00000007035	Msh5	26.5	19.9	-0.14	0.64331	1	26.5	19.9	-0.15	0.671421	1	17	35028605	35046745	5526	48.81	-1	protein_coding
ENSMUSG00000007036	Abhd16a	237.6	206.7	-0.16	0.508377	1	237.6	206.7	-0.21	0.424771	0.595155	17	35089263	35102987	3220	54.87	1	protein_coding	abhydrolase domain containing 16A [Source:MGI Symbol;Acc:MGI:99476]
ENSMUSG00000007038	Neu1	156.2	215.8	0.37	0.173889	0.591639	156.2	215.8	0.48	0.0432231	0.275566	17	34931253	34935953	3733	54.14	1	protein_coding	neuraminidase 1 [Source:MGI Symbol;Acc:MGI:97305]
ENSMUSG00000007039	Ddah2	18.9	45.3	0.59	0.0711692	0.816282	18.9	45.3	0.95	0.0043834	0.163019	17	35059035	35062095	1593	57.79	1	protein_coding	N(G),N(G)-dimethylarginine dimethylaminohydrolase 2 [Source:UniProtKB/Swiss-Prot;Acc:Q99LD8]
ENSMUSG00000007041	Clic1	779.2	1415.4	0.68	0.010154	0.161015	779.2	1415.4	0.73	0.0081884	0.118216	17	35049966	35058749	1799	49.54	1	protein_coding	Chloride intracellular channel protein 1 [Source:UniProtKB/Swiss-Prot;Acc:Q9Z1Q5]
ENSMUSG00000007050	Lsm2	990.6	1106.9	0.15	0.346983	0.694251	990.6	1106.9	0.13	0.448891	0.766593	17	34981862	34985891	3152	47.84	1	protein_coding	LSM2 homolog, U6 small nuclear RNA and mRNA degradation associated [Source:MGI Symbol;Acc:MGI:90676]
ENSMUSG00000007080	Pole	359	548.3	0.53	0.0141659	0.192602	359	548.3	0.54	0.0225241	0.200232	5	110286306	110337474	11160	44.46	1	protein_coding	polymerase (DNA directed), epsilon [Source:MGI Symbol;Acc:MGI:1196391]
ENSMUSG00000007097	Atp1a2	0.6	13.7	0.5	0.0393094	1	0.6	13.7	0.78	0.0109999	1	1	172271709	172298064	7038	49.67	-1	protein_coding	Sodium/potassium-transporting ATPase subunit alpha-2 [Source:UniProtKB/Swiss-Prot;Acc:Q6PIE5]
ENSMUSG00000007122	Casq1	3.1	1.3	-0.09	0.600355	1	3.1	1.3	-0.09	0.637159	1	1	172209894	172219868	1951	49.55	-1	protein_coding	Calsequestrin-1 [Source:UniProtKB/Swiss-Prot;Acc:O09165]
ENSMUSG00000007207	Stx1a	14.5	26.6	0.32	0.307434	1	14.5	26.6	0.35	0.316763	1	5	135023482	135051100	2666	51.87	1	protein_coding	syntaxin 1A (brain) [Source:MGI Symbol;Acc:MGI:109355]
ENSMUSG00000007209	Ceacam9	2.6	0.5	-0.1	0.486467	1	2.6	0.5	-0.09	0.540631	1	7	16721929	16726132	1411	51.62	1	protein_coding	carcinoembryonic antigen-related cell adhesion molecule 9 [Source:MGI Symbol;Acc:MGI:1347247]
ENSMUSG00000007216	Zfp775	36.6	39.2	0.03	0.91623	1	36.6	39.2	0.04	0.895134	1	6	48602063	48623227	4244	48.6	1	protein_coding	zinc finger protein 775 [Source:MGI Symbol;Acc:MGI:2683557]
ENSMUSG00000007338	Mrpl49	1413.2	1226.4	-0.19	0.331842	0.693458	1413.2	1226.4	-0.16	0.428861	0.7548	19	6053630	6057751	1722	47.4	-1	protein_coding	39S ribosomal protein L49, mitochondrial [Source:UniProtKB/Swiss-Prot;Acc:Q9CQ40]
ENSMUSG00000007379	Dennd2c	26.9	28.7	0.03	0.930527	1	26.9	28.7	0	0.995507	1	3	103102604	103169769	6858	43.96	1	protein_coding	DENN domain containing 2C [Source:HGNC Symbol;Acc:HGNC:24748]
ENSMUSG00000007411	Mark3	819.4	759.1	-0.1	0.650877	0.837281	819.4	759.1	-0.13	0.577257	0.840141	12	111574523	111656221	9700	42.48	1	protein_coding	MAP/microtubule affinity-regulating kinase 3 [Source:UniProtKB/Swiss-Prot;Acc:Q03141]
ENSMUSG00000007415	Gatad1	553.9	622.9	0.14	0.52699	0.800643	553.9	622.9	0.16	0.513173	0.80391	5	3632932	3657185	4168	42.71	-1	protein_coding	GATA zinc finger domain-containing protein 1 [Source:UniProtKB/Swiss-Prot;Acc:Q920S3]
ENSMUSG00000007457	2310003L06Rik	0	5.6	0.12	0.342383	1	0	5.6	0.14	0.34589	1	5	87969459	87972870	1603	37.87	1	protein_coding	RIKEN cDNA 2310003L06 gene [Source:MGI Symbol;Acc:MGI:1921498]
ENSMUSG00000007458	M6pr	1934.6	1990.3	0.04	0.853452	1	1934.6	1990.3	0.04	0.865481	0.970302	6	122308720	122317680	4170	43.7	1	protein_coding	Cation-dependent mannose-6-phosphate receptor [Source:UniProtKB/Swiss-Prot;Acc:P24668]
ENSMUSG00000007476	Lrrc8a	170.9	163.9	-0.05	0.863868	1	170.9	163.9	-0.07	0.818816	0.950687	2	30237715	30263790	4308	51.64	1	protein_coding	Volume-regulated anion channel subunit LRRC8A [Source:UniProtKB/Swiss-Prot;Acc:Q80WG5]
ENSMUSG00000007564	Ppp2r1a	962.9	1308.6	0.41	0.0173324	0.204338	962.9	1308.6	0.42	0.0261554	0.217147	17	20945311	20965916	3375	44.7	1	protein_coding	protein phosphatase 2, regulatory subunit A, alpha [Source:MGI Symbol;Acc:MGI:1926334]
ENSMUSG00000007570	Fance	124.2	213.4	0.5	0.113782	0.508322	124.2	213.4	0.85	0.000431548	0.0233431	17	28313530	28326568	3183	52.01	1	protein_coding	Fanconi anemia group E protein isoform 2 [Source:RefSeq peptide;Acc:NP_001157292]
ENSMUSG00000007589	Tinf2	220	304.1	0.35	0.210867	0.701335	220	304.1	0.45	0.112183	0.438938	14	55674689	55681820	4938	47.85	-1	protein_coding	Terf1 (TRF1)-interacting nuclear factor 2 [Source:MGI Symbol;Acc:MGI:107246]
ENSMUSG00000007591	Tssk4	12.2	4.5	-0.4	0.178458	1	12.2	4.5	-0.41	0.206154	1	14	55650184	55652539	1717	50.13	1	protein_coding	testis-specific serine kinase 4 [Source:MGI Symbol;Acc:MGI:1918349]
ENSMUSG00000007603	Dus3l	321.5	336.8	0.06	0.779061	1	321.5	336.8	0.08	0.739977	0.9179	17	56764751	56770092	2303	56.44	1	protein_coding
ENSMUSG00000007610	Gtpbp3	69.2	92.5	0.27	0.388337	0.781836	69.2	92.5	0.28	0.411674	0.864468	8	71488103	71499583	3984	54.18	1	protein_coding	tRNA modification GTPase GTPBP3, mitochondrial [Source:UniProtKB/Swiss-Prot;Acc:Q923K4]
ENSMUSG00000007613	Tgfbr1	964.3	594.2	-0.61	0.00412297	0.0917079	964.3	594.2	-0.66	0.00401114	0.0787401	4	47353222	47414931	6534	38.96	1	protein_coding	transforming growth factor, beta receptor I [Source:MGI Symbol;Acc:MGI:98728]
ENSMUSG00000007617	Homer1	231.5	257.6	0.13	0.619622	0.957351	231.5	257.6	0.03	0.898322	0.983387	13	93299635	93405129	11976	37.94	1	protein_coding	Homer protein homolog 1 [Source:UniProtKB/Swiss-Prot;Acc:Q9Z2Y3]
ENSMUSG00000007646	Rad51c	56.9	68.1	0.14	0.65415	1	56.9	68.1	0.16	0.649714	0.989307	11	87376645	87404954	4384	41.94	-1	protein_coding	DNA repair 3 [Source:UniProtKB/Swiss-Prot;Acc:Q924H5]
ENSMUSG00000007653	Gabrb2	1.5	1.4	-0.01	0.960513	1	1.5	1.4	-0.01	0.962881	1	11	42419757	42629028	6360	36.99	1	protein_coding	Gamma-aminobutyric acid receptor subunit beta-2 [Source:UniProtKB/Swiss-Prot;Acc:P63137]
ENSMUSG00000007656	Arpp19	4710	4426.4	-0.09	0.516051	0.936721	4710	4426.4	-0.08	0.592827	0.848551	9	75037614	75060313	4957	39.37	1	protein_coding	Mus musculus cAMP-regulated phosphoprotein 19 (Arpp19), transcript variant 6, mRNA. [Source:RefSeq mRNA;Acc:NM_001357881]
ENSMUSG00000007659	Bcl2l1	154.7	216.1	0.4	0.107258	0.502598	154.7	216.1	0.48	0.0552073	0.308895	2	152780668	152831728	4586	46.98	-1	protein_coding	Mus musculus BCL2-like 1 (Bcl2l1), transcript variant 5, mRNA. [Source:RefSeq mRNA;Acc:NM_001355053]
ENSMUSG00000007670	Khsrp	242.3	348.5	0.47	0.0156987	0.246932	242.3	348.5	0.44	0.0387755	0.260578	17	57021058	57031507	3990	53.62	-1	protein_coding	KH-type splicing regulatory protein [Source:MGI Symbol;Acc:MGI:1336214]
ENSMUSG00000007682	Dio2	1	2.7	0.16	0.46085	1	1	2.7	0.16	0.50671	1	12	90724552	90738438	5815	42.09	-1	protein_coding	Type II iodothyronine deiodinase [Source:UniProtKB/Swiss-Prot;Acc:Q9Z1Y9]
ENSMUSG00000007721	Ccdc124	505.8	623.2	0.27	0.206885	0.576818	505.8	623.2	0.32	0.143116	0.489277	8	70868227	70873935	1696	55.42	-1	protein_coding	Coiled-coil domain-containing protein 124 [Source:UniProtKB/Swiss-Prot;Acc:Q9D8X2]
ENSMUSG00000007739	Cct4	8491.3	7556.9	-0.16	0.29712	0.805237	8491.3	7556.9	-0.2	0.210729	0.573295	11	22990519	23003780	4201	39.81	1	protein_coding	chaperonin containing Tcp1, subunit 4 (delta) [Source:MGI Symbol;Acc:MGI:104689]
ENSMUSG00000007777	0610009B22Rik	2085.9	1570.7	-0.39	0.00133686	0.0692127	2085.9	1570.7	-0.38	0.00513528	0.139779	11	51685386	51688874	998	43.02	-1	protein_coding	RIKEN cDNA 0610009B22 gene [Source:MGI Symbol;Acc:MGI:1913300]
ENSMUSG00000007783	Cpt1c	3.8	2.4	-0.07	0.733679	1	3.8	2.4	-0.07	0.760366	1	7	44959372	44974851	5605	52.48	-1	protein_coding	Mus musculus carnitine palmitoyltransferase 1c (Cpt1c), transcript variant 3, mRNA. [Source:RefSeq mRNA;Acc:NM_001357670]
ENSMUSG00000007812	Zfp655	994.5	953.4	-0.05	0.783933	0.89027	994.5	953.4	0	0.990292	0.978724	5	145231715	145247302	5598	42.9	1	protein_coding	zinc finger protein 655 [Source:MGI Symbol;Acc:MGI:1919861]
ENSMUSG00000007815	Rhoa	975.3	976.3	0	0.994853	0.950869	975.3	976.3	-0.14	0.518957	0.808579	9	108306129	108337934	7494	42.4	1	protein_coding	ras homolog family member A [Source:MGI Symbol;Acc:MGI:1096342]
ENSMUSG00000007817	Zmiz1	482.9	516.6	0.07	0.787085	0.999898	482.9	516.6	0.01	0.974238	1	14	25459185	25666743	12523	52.31	1	protein_coding	zinc finger, MIZ-type containing 1 [Source:MGI Symbol;Acc:MGI:3040693]
ENSMUSG00000007827	Ankrd26	440.3	444.1	0.01	0.961269	1	440.3	444.1	0.05	0.829695	0.956448	6	118501308	118562226	7253	40.87	-1	protein_coding
ENSMUSG00000007833	Aldh16a1	272.9	438.2	0.51	0.0701743	0.440901	272.9	438.2	0.56	0.0517512	0.300031	7	45140684	45154584	5622	51.06	-1	protein_coding	aldehyde dehydrogenase 16 family, member A1 [Source:MGI Symbol;Acc:MGI:1916998]
ENSMUSG00000007836	Hnrnpa0	2092.9	2179.8	0.05	0.780613	1	2092.9	2179.8	0.01	0.958993	1	13	58125879	58128556	2678	55.38	-1	protein_coding	Heteroous nuclear ribonucleoprotein A0 [Source:UniProtKB/Swiss-Prot;Acc:Q9CX86]
ENSMUSG00000007837	Prrg2	127.3	152.4	0.22	0.356469	0.760408	127.3	152.4	0.23	0.38656	0.757642	7	45053584	45062677	2581	51.72	-1	protein_coding	proline-rich Gla (G-carboxyglutamic acid) polypeptide 2 [Source:MGI Symbol;Acc:MGI:1929596]
ENSMUSG00000007850	Hnrnph1	4939.9	4917.4	-0.01	0.945925	1	4939.9	4917.4	-0.02	0.848506	0.964344	11	50376990	50386528	5842	39.93	1	protein_coding	Mus musculus heteroous nuclear ribonucleoprotein H1 (Hnrnph1), transcript variant 1, mRNA. [Source:RefSeq mRNA;Acc:NM_001347487]
ENSMUSG00000007867	Ift43	733.8	738.2	0.01	0.964492	0.960315	733.8	738.2	-0.04	0.815962	0.9499	12	86082541	86162459	1651	48.56	1	protein_coding	Intraflagellar transport [Source:UniProtKB/Swiss-Prot;Acc:Q9DA69]
ENSMUSG00000007872	Id3	4882.6	4794.2	-0.02	0.897743	0.958815	4882.6	4794.2	-0.12	0.458531	0.77239	4	136143497	136145755	1791	55.51	1	protein_coding	DNA-binding protein inhibitor ID-3 [Source:UniProtKB/Swiss-Prot;Acc:P41133]
ENSMUSG00000007880	Arid1a	1594.4	1481	-0.1	0.597942	0.848347	1594.4	1481	-0.13	0.527847	1	4	133679008	133756769	11476	46.37	-1	protein_coding	AT-rich interactive domain-containing protein 1A [Source:UniProtKB/Swiss-Prot;Acc:A2BH40]
ENSMUSG00000007888	Crlf1	35.6	11.3	-0.77	0.0175463	0.503983	35.6	11.3	-0.8	0.0249526	0.417579	8	70493158	70504081	1644	55.82	1	protein_coding	Cytokine receptor-like factor 1 [Source:UniProtKB/Swiss-Prot;Acc:Q9JM58]
ENSMUSG00000007891	Ctsd	414.8	605.3	0.46	0.0481444	0.343034	414.8	605.3	0.52	0.0307093	0.232771	7	142375911	142388038	2351	53.93	-1	protein_coding	cathepsin D [Source:MGI Symbol;Acc:MGI:88562]
ENSMUSG00000007892	Rplp1	12267.9	11575.5	-0.08	0.698905	1	12267.9	11575.5	-0.1	0.614023	0.858537	9	61913284	61914542	499	51.79	-1	protein_coding	ribosomal protein, large, P1 [Source:MGI Symbol;Acc:MGI:1927099]
ENSMUSG00000007950	Abhd8	17.5	32.6	0.28	0.359261	1	17.5	32.6	0.31	0.361157	1	8	71456705	71463655	4079	54.68	-1	protein_coding	abhydrolase domain containing 8 [Source:MGI Symbol;Acc:MGI:1918946]
ENSMUSG00000007987	Ift22	209.3	230.1	0.12	0.608221	0.977062	209.3	230.1	0.11	0.671548	0.886554	5	136908150	136915404	3608	49.8	1	protein_coding	Intraflagellar transport [Source:UniProtKB/Swiss-Prot;Acc:Q9DAI2]
ENSMUSG00000007989	Fzd3	38.5	34.5	-0.06	0.846769	1	38.5	34.5	-0.12	0.737805	1	14	65192449	65262463	12804	39.49	-1	protein_coding	Frizzled-3 [Source:UniProtKB/Swiss-Prot;Acc:Q61086]
ENSMUSG00000008028	1700008O03Rik	9.6	3.4	-0.34	0.222505	1	9.6	3.4	-0.36	0.244376	1	7	44360043	44385820	3675	49	-1	protein_coding	RIKEN cDNA 1700008O03 gene [Source:MGI Symbol;Acc:MGI:1916599]
ENSMUSG00000008035	Mid1ip1	173.5	249	0.45	0.0482856	0.361819	173.5	249	0.54	0.0134472	0.153797	X	10715013	10719690	2128	51.6	1	protein_coding	Mid1 interacting protein 1 (gastrulation specific G12-like (zebrafish)) [Source:MGI Symbol;Acc:MGI:1915291]
ENSMUSG00000008036	Ap2s1	1215.3	1623.3	0.4	0.000427373	0.0201685	1215.3	1623.3	0.41	0.00189159	0.0504741	7	16738410	16749294	1472	52.27	1	protein_coding	AP-2 complex subunit sigma [Source:UniProtKB/Swiss-Prot;Acc:P62743]
ENSMUSG00000008090	Fgfrl1	290.3	458.9	0.53	0.0433272	0.321462	290.3	458.9	0.55	0.0461363	0.284232	5	108692382	108706924	2782	55.7	1	protein_coding	Fibroblast growth factor receptor-like 1 [Source:UniProtKB/Swiss-Prot;Acc:Q91V87]
ENSMUSG00000008129	4930432K21Rik	6	6.6	0.01	0.94327	1	6	6.6	0.02	0.94611	1	8	84148025	84172590	2406	47.28	1	protein_coding
ENSMUSG00000008136	Fhl2	1482.9	1612.6	0.11	0.615513	0.857653	1482.9	1612.6	0.16	0.463412	0.775466	1	43123074	43196984	1897	44.75	-1	protein_coding	Four and a half LIM domains protein 2 [Source:UniProtKB/Swiss-Prot;Acc:O70433]
ENSMUSG00000008140	Emc10	261.9	379.5	0.46	0.0451105	0.400988	261.9	379.5	0.51	0.034138	0.17961	7	44489937	44496529	2917	55.07	-1	protein_coding	ER membrane protein complex subunit 10 isoform 2 [Source:RefSeq peptide;Acc:NP_001342036]
ENSMUSG00000008153	Clstn3	3	8	0.21	0.370477	1	3	8	0.25	0.3572	1	6	124430759	124464794	4968	49.31	-1	protein_coding	Mus musculus calsyntenin 3 (Clstn3), transcript variant 2, mRNA. [Source:RefSeq mRNA;Acc:NM_001346656]
ENSMUSG00000008167	Fbxw9	133.8	198.7	0.43	0.118991	0.517758	133.8	198.7	0.48	0.102211	0.489267	8	85060055	85067124	3383	51.33	1	protein_coding	F-box and WD repeat domain containing 9 [Source:HGNC Symbol;Acc:HGNC:28136]
ENSMUSG00000008193	Spib	3.1	0.7	-0.14	0.416135	1	3.1	0.7	-0.13	0.474208	1	7	44525993	44532071	2868	53.87	-1	protein_coding	Transcription factor Spi-B [Source:UniProtKB/Swiss-Prot;Acc:O35906]
ENSMUSG00000008200	Fnbp4	1099.1	1318.8	0.24	0.156057	0.520109	1099.1	1318.8	0.28	0.110404	0.435726	2	90745370	90781021	6583	41.8	1	protein_coding	formin binding protein 4 [Source:HGNC Symbol;Acc:HGNC:19752]
ENSMUSG00000008206	Cers4	1284	1411	0.12	0.569202	0.811108	1284	1411	0.17	0.361559	0.679755	8	4493026	4531680	12264	45.96	1	protein_coding	Ceramide synthase 4 [Source:UniProtKB/Swiss-Prot;Acc:Q9D6J1]
ENSMUSG00000008226	Scrn3	310.1	205.5	-0.5	0.0387494	0.366786	310.1	205.5	-0.56	0.0195129	0.135908	2	73312601	73337818	4815	41	1	protein_coding	secernin 3 [Source:MGI Symbol;Acc:MGI:1921866]
ENSMUSG00000008301	Phax	1115.3	1089.6	-0.03	0.901322	0.929625	1115.3	1089.6	-0.05	0.844203	0.961955	18	56562443	56587712	2223	44.01	1	protein_coding	phosphorylated adaptor for RNA export [Source:MGI Symbol;Acc:MGI:1891839]
ENSMUSG00000008305	Tle1	497.6	443.8	-0.15	0.383471	0.748278	497.6	443.8	-0.15	0.434025	0.757529	4	72117142	72200919	8711	41.35	-1	protein_coding	Transducin-like enhancer protein 1 [Source:UniProtKB/Swiss-Prot;Acc:Q62440]
ENSMUSG00000008307	1700109H08Rik	39.9	38	-0.04	0.901113	1	39.9	38	0.08	0.817755	1	5	3571566	3584356	3062	43.13	1	protein_coding	RIKEN cDNA 1700109H08 gene [Source:MGI Symbol;Acc:MGI:1924286]
ENSMUSG00000008318	Relt	3.3	3.9	0.06	0.846285	1	3.3	3.9	0.05	0.87303	1	7	100845847	100863446	3280	53.88	-1	protein_coding	RELT tumor necrosis factor receptor [Source:MGI Symbol;Acc:MGI:2443373]
ENSMUSG00000008333	Snrpb2	2629.7	2646.3	0.01	0.964235	1	2629.7	2646.3	-0.07	0.679288	0.888826	2	143063039	143072853	2857	40.86	1	protein_coding	U2 small nuclear ribonucleoprotein B'' [Source:UniProtKB/Swiss-Prot;Acc:Q9CQI7]
ENSMUSG00000008348	Ubc	2261.1	3152.8	0.43	0.0315084	0.287131	2261.1	3152.8	0.43	0.0424172	0.273084	5	125385965	125390202	2893	55.76	-1	protein_coding	ubiquitin C [Source:MGI Symbol;Acc:MGI:98889]
ENSMUSG00000008373	Prpf31	625.6	925.9	0.48	0.0336452	0.277897	625.6	925.9	0.53	0.0249073	0.212441	7	3629985	3642486	5439	49.22	1	protein_coding	U4/U6 small nuclear ribonucleoprotein Prp31 [Source:UniProtKB/Swiss-Prot;Acc:Q8CCF0]
ENSMUSG00000008384	Sertad1	160.5	361.1	0.97	8.66663e-05	0.00873518	160.5	361.1	1.19	1.24474e-10	9.45961e-08	7	27486910	27490316	1344	55.83	1	protein_coding	SERTA domain-containing protein 1 [Source:UniProtKB/Swiss-Prot;Acc:Q9JL10]
ENSMUSG00000008393	Carhsp1	602.4	622.4	0.04	0.789899	0.881136	602.4	622.4	0.02	0.92502	0.994936	16	8658580	8672155	2858	53.2	-1	protein_coding	Calcium-regulated heat stable protein 1 [Source:UniProtKB/Swiss-Prot;Acc:Q9CR86]
ENSMUSG00000008398	Elk3	15.8	26	0.4	0.222268	1	15.8	26	0.41	0.248503	1	10	93247414	93311135	4550	47.61	-1	protein_coding	ETS domain-containing protein Elk-3 [Source:UniProtKB/Swiss-Prot;Acc:P41971]
ENSMUSG00000008429	Herpud2	401.3	352.1	-0.16	0.530415	0.870681	401.3	352.1	-0.28	0.264011	0.629874	9	25108132	25151820	5857	38.53	-1	protein_coding	Homocysteine-responsive endoplasmic reticulum-resident ubiquitin-like domain member 2 protein [Source:UniProtKB/Swiss-Prot;Acc:Q9JJC9]
ENSMUSG00000008435	Rdh13	188.1	261	0.39	0.112631	0.698397	188.1	261	0.43	0.0927087	0.401789	7	4424770	4445649	6595	46.95	-1	protein_coding	Retinol dehydrogenase 13 [Source:UniProtKB/Swiss-Prot;Acc:Q8CEE7]
ENSMUSG00000008438	Adam21	0	3.8	0.11	0.368126	1	0	3.8	0.13	0.364634	1	12	81558584	81568474	2911	41.24	-1	protein_coding	Disintegrin and metalloproteinase domain-containing protein 21 [Source:UniProtKB/Swiss-Prot;Acc:Q9JI76]
ENSMUSG00000008450	Nutf2	281.7	225.7	-0.29	0.132931	0.51915	281.7	225.7	-0.32	0.115175	0.444395	8	105860580	105879330	2034	46.86	1	protein_coding	Nuclear transport factor 2 [Source:UniProtKB/Swiss-Prot;Acc:P61971]
ENSMUSG00000008461	Fut1	5.8	46.6	0.43	0.0830867	0.623218	5.8	46.6	0.54	0.0624019	0.61785	7	45617289	45621059	2786	52	1	protein_coding	fucosyltransferase 1 (H blood group) [Source:HGNC Symbol;Acc:HGNC:4012]
ENSMUSG00000008475	Arpc5	3437.5	3466.5	0.01	0.956307	0.993095	3437.5	3466.5	-0.06	0.749725	0.922699	1	152766542	152775597	2276	42.66	1	protein_coding	Actin-related protein 2/3 complex subunit 5 [Source:UniProtKB/Swiss-Prot;Acc:Q9CPW4]
ENSMUSG00000008482	Rnf151	4.6	0	-0.13	0.333345	1	4.6	0	-0.14	0.358314	1	17	24715839	24718057	1189	51.1	-1	protein_coding	RING finger protein 151 [Source:UniProtKB/Swiss-Prot;Acc:Q9CQ29]
ENSMUSG00000008489	Elavl2	4.6	0.5	-0.39	0.0933822	1	4.6	0.5	-0.39	0.128169	1	4	91250763	91400785	8313	40.19	-1	protein_coding	Mus musculus ELAV like RNA binding protein 1 (Elavl2), transcript variant 5, mRNA. [Source:RefSeq mRNA;Acc:NM_001347149]
ENSMUSG00000008496	Pou2f2	20.6	20.6	0.01	0.983168	1	20.6	20.6	0.01	0.985771	1	7	25087344	25179726	8243	51.78	-1	protein_coding	POU domain, class 2, transcription factor 2 [Source:UniProtKB/Swiss-Prot;Acc:Q00196]
ENSMUSG00000008540	Mgst1	13067.1	13983.3	0.09	0.621463	0.859987	13067.1	13983.3	-0.03	0.813539	1	6	138140316	138156755	2013	42.94	1	protein_coding	Microsomal glutathione S-transferase 1 [Source:UniProtKB/Swiss-Prot;Acc:Q91VS7]
ENSMUSG00000008575	Nfib	2601.2	2274.7	-0.17	0.365936	0.8454	2601.2	2274.7	-0.2	0.341715	0.694846	4	82290173	82705750	14957	41.74	-1	protein_coding	nuclear factor I/B [Source:MGI Symbol;Acc:MGI:103188]
ENSMUSG00000008601	Rab25	1507.2	1402.8	-0.1	0.549958	0.811141	1507.2	1402.8	-0.12	0.466504	0.777769	3	88542029	88548300	1673	50.49	-1	protein_coding	RAB25, member RAS oncogene family [Source:MGI Symbol;Acc:MGI:1858203]
ENSMUSG00000008604	Ubqln4	401.9	377	-0.08	0.732277	0.896506	401.9	377	-0.08	0.732731	0.915124	3	88553758	88569725	4147	50.34	1	protein_coding	ubiquilin 4 [Source:MGI Symbol;Acc:MGI:2150152]
ENSMUSG00000008668	Rps18	3729.1	3308.1	-0.17	0.140003	0.52588	3729.1	3308.1	-0.18	0.160362	0.511606	17	33951999	33956001	2491	51.34	-1	protein_coding	ribosomal protein S18 [Source:MGI Symbol;Acc:MGI:98146]
ENSMUSG00000008682	Rpl10	543.8	540.7	-0.01	0.969817	0.988207	543.8	540.7	-0.05	0.797621	0.878845	X	74270812	74273135	2053	45.87	1	protein_coding	ribosomal protein L10 [Source:MGI Symbol;Acc:MGI:105943]
ENSMUSG00000008683	Rps15a	5034.7	4191	-0.24	0.182717	0.581058	5034.7	4191	-0.31	0.0872141	0.389495	7	118104372	118116188	6270	45.52	-1	protein_coding	40S ribosomal protein S15a [Source:UniProtKB/Swiss-Prot;Acc:P62245]
ENSMUSG00000008690	Ncaph2	520.4	702.8	0.4	0.0178296	0.257415	520.4	702.8	0.45	0.00787837	0.115544	15	89355719	89372826	4198	49.43	1	protein_coding	non-SMC condensin II complex, subunit H2 [Source:MGI Symbol;Acc:MGI:1289164]
ENSMUSG00000008730	Hipk1	999.8	927	-0.09	0.691482	0.857054	999.8	927	-0.08	0.746683	0.921713	3	103739815	103791563	10914	42.62	-1	protein_coding	Homeodomain-interacting protein kinase 1 [Source:UniProtKB/Swiss-Prot;Acc:O88904]
ENSMUSG00000008734	Gprc5b	3.2	5.5	0.12	0.617035	1	3.2	5.5	0.11	0.673714	1	7	118972047	118995211	4630	50.8	-1	protein_coding	G protein-coupled receptor, family C, group 5, member B [Source:MGI Symbol;Acc:MGI:1927596]
ENSMUSG00000008763	Man1a2	1598	1619.1	0.02	0.894815	1	1598	1619.1	0.02	0.909163	0.988032	3	100562208	100685503	7969	38.75	-1	protein_coding	Mannosyl-oligosaccharide 1,2-alpha-mannosidase IB [Source:UniProtKB/Swiss-Prot;Acc:P39098]
ENSMUSG00000008822	Acyp1	563.1	518.2	-0.11	0.443206	0.756074	563.1	518.2	-0.08	0.611963	0.797516	12	85272398	85288438	1380	44.95	-1	protein_coding	Acylphosphatase-1 [Source:UniProtKB/Swiss-Prot;Acc:P56376]
ENSMUSG00000008855	Hdac5	107.6	154	0.39	0.160904	0.575499	107.6	154	0.56	0.0212017	0.220509	11	102194432	102230166	8780	54.97	-1	protein_coding	histone deacetylase 5 isoform 4 [Source:RefSeq peptide;Acc:NP_001271178]
ENSMUSG00000008859	Rala	1250.4	1231.5	-0.02	0.87778	0.921302	1250.4	1231.5	-0.03	0.84054	0.924967	13	17880571	17944239	2899	40.9	-1	protein_coding	Ras-related protein Ral-A [Source:UniProtKB/Swiss-Prot;Acc:P63321]
ENSMUSG00000008892	Vdac3	1351.8	1252.1	-0.1	0.584128	0.828023	1351.8	1252.1	-0.15	0.418598	0.745645	8	22577075	22593813	5420	40.76	-1	protein_coding	voltage-dependent anion channel 3 [Source:MGI Symbol;Acc:MGI:106922]
ENSMUSG00000008958	Vps72	228.1	419.4	0.64	0.0289042	0.332574	228.1	419.4	0.69	0.0255077	0.191115	3	95111022	95123051	3639	45.83	1	protein_coding	vacuolar protein sorting 72 [Source:MGI Symbol;Acc:MGI:1202305]
ENSMUSG00000008976	Gabpa	1024.2	682.1	-0.37	0.244495	0.620139	1024.2	682.1	-0.57	0.0829673	0.380955	16	84834925	84863779	5687	40.67	1	protein_coding	GA-binding protein alpha chain [Source:UniProtKB/Swiss-Prot;Acc:Q00422]
ENSMUSG00000008999	Bmp7	239.3	389.6	0.6	0.00939671	0.162552	239.3	389.6	0.58	0.0189991	0.183067	2	172868012	172940321	4019	52.07	-1	protein_coding	Bone morphotic protein 7 [Source:UniProtKB/Swiss-Prot;Acc:P23359]
ENSMUSG00000009013	Dynll1	1147.3	1312.7	0.16	0.519772	0.789087	1147.3	1312.7	0.04	0.861302	0.931977	5	115297110	115300999	3890	50.54	-1	protein_coding	Dynein light chain 1, cytoplasmic [Source:UniProtKB/Swiss-Prot;Acc:P63168]
ENSMUSG00000009030	Pdcl	859.5	664.1	-0.29	0.270593	0.648123	859.5	664.1	-0.45	0.0898405	0.395117	2	37350074	37359332	3751	42.24	-1	protein_coding	Phosducin-like protein [Source:UniProtKB/Swiss-Prot;Acc:Q9DBX2]
ENSMUSG00000009035	Tmem184b	128.6	174.7	0.38	0.100434	0.482613	128.6	174.7	0.33	0.1801	0.537469	15	79360684	79403569	4702	53.19	-1	protein_coding	Transmembrane protein 184B [Source:UniProtKB/Swiss-Prot;Acc:Q8BG09]
ENSMUSG00000009073	Nf2	195.2	269.3	0.39	0.0987524	0.67103	195.2	269.3	0.46	0.059309	0.320727	11	4765845	4849536	6825	44.73	-1	protein_coding	Merlin [Source:UniProtKB/Swiss-Prot;Acc:P46662]
ENSMUSG00000009076	Zmat5	153.1	243.6	0.48	0.0973908	0.477235	153.1	243.6	0.57	0.0571367	0.315961	11	4704678	4737669	1248	49.16	1	protein_coding	zinc finger, matrin type 5 [Source:MGI Symbol;Acc:MGI:1914428]
ENSMUSG00000009079	Ewsr1	1356.2	1802.9	0.39	0.0105848	0.215134	1356.2	1802.9	0.41	0.0104417	0.135752	11	5069689	5099266	5907	42.57	-1	protein_coding	RNA-binding protein EWS [Source:UniProtKB/Swiss-Prot;Acc:Q61545]
ENSMUSG00000009090	Ap1b1	277.9	369.9	0.36	0.0977498	0.539994	277.9	369.9	0.39	0.0819093	0.378968	11	4986824	5042791	4957	48.12	1	protein_coding	Mus musculus adaptor protein complex AP-1, beta 1 subunit (Ap1b1), transcript variant 4, mRNA. [Source:RefSeq mRNA;Acc:NM_001355659]
ENSMUSG00000009092	Derl3	8	10.4	0.06	0.795598	1	8	10.4	0.08	0.792491	1	10	75893413	75895941	1993	57.97	1	protein_coding	Mus musculus Der1-like domain family, member 3 (Derl3), transcript variant 2, mRNA. [Source:RefSeq mRNA;Acc:NM_001358983]
ENSMUSG00000009093	Gstt4	1.2	1.6	0.01	0.906492	1	1.2	1.6	0.02	0.916955	1	10	75814943	75822543	989	46.63	-1	protein_coding	Glutathione S-transferase theta-4 [Source:UniProtKB/Swiss-Prot;Acc:Q9D4P7]
ENSMUSG00000009097	Tbx1	1.9	3	0.07	0.732991	1	1.9	3	0.07	0.760427	1	16	18581713	18586969	1777	60.3	-1	protein_coding	T-box 1 [Source:MGI Symbol;Acc:MGI:98493]
ENSMUSG00000009108	Gnat2	40.6	7.6	-0.49	0.0713735	0.811141	40.6	7.6	-0.54	0.0808365	0.634324	3	108092789	108101432	2995	46.74	1	protein_coding	guanine nucleotide binding protein, alpha transducing 2 [Source:MGI Symbol;Acc:MGI:95779]
ENSMUSG00000009112	Bcl2l13	257	307.1	0.22	0.336881	0.79731	257	307.1	0.26	0.274052	0.640025	6	120836212	120892842	9089	43.41	1	protein_coding	Bcl-2-like protein 13 [Source:UniProtKB/Swiss-Prot;Acc:P59017]
ENSMUSG00000009145	Dqx1	212.8	302.5	0.37	0.192915	0.828721	212.8	302.5	0.39	0.211486	0.574555	6	83057844	83067318	3419	50.64	1	protein_coding	ATP-dependent RNA helicase DQX1 [Source:UniProtKB/Swiss-Prot;Acc:Q924H9]
ENSMUSG00000009207	Lnpk	271.9	343.9	0.28	0.261752	0.749534	271.9	343.9	0.3	0.263419	0.629874	2	74520291	74579435	9154	35.74	-1	protein_coding	lunapark, ER junction formation factor [Source:MGI Symbol;Acc:MGI:1918115]
ENSMUSG00000009246	Trpm5	2.4	25.8	0.68	0.0151211	0.553614	2.4	25.8	0.68	0.0282552	0.730793	7	143069153	143094642	6398	52.98	-1	protein_coding	Transient receptor potential cation channel subfamily M member 5 [Source:UniProtKB/Swiss-Prot;Acc:Q9JJH7]
ENSMUSG00000009248	Ascl2	1634.5	1249.5	-0.34	0.108503	0.455323	1634.5	1249.5	-0.35	0.124156	0.457832	7	142966829	142969264	1623	60.39	-1	protein_coding	Achaete-scute homolog 2 [Source:UniProtKB/Swiss-Prot;Acc:O35885]
ENSMUSG00000009291	Pttg1ip	1528.5	1322	-0.19	0.352991	0.692608	1528.5	1322	-0.17	0.443135	0.763224	10	77581720	77598732	3877	50.02	1	protein_coding	pituitary tumor-transforming 1 interacting protein [Source:MGI Symbol;Acc:MGI:2652132]
ENSMUSG00000009292	Trpm2	6.9	6.6	-0.01	0.970911	1	6.9	6.6	-0.01	0.983583	1	10	77907722	77970563	12459	49.71	-1	protein_coding	Transient receptor potential cation channel subfamily M member 2 [Source:UniProtKB/Swiss-Prot;Acc:Q91YD4]
ENSMUSG00000009293	Ube2g2	117.5	194.1	0.56	0.0444833	0.357875	117.5	194.1	0.58	0.0480525	0.340561	10	77622275	77645993	2431	48.59	1	protein_coding	ubiquitin-conjugating enzyme E2G 2 [Source:MGI Symbol;Acc:MGI:1343188]
ENSMUSG00000009356	Lpo	0.3	3.7	0.09	0.45014	1	0.3	3.7	0.11	0.44795	1	11	87806428	87828289	3135	48.2	-1	protein_coding	lactoperoxidase [Source:MGI Symbol;Acc:MGI:1923363]
ENSMUSG00000009376	Met	955.6	638.5	-0.52	0.00873633	0.17903	955.6	638.5	-0.45	0.0276653	0.22337	6	17463800	17573980	7679	41.79	1	protein_coding	MET proto-oncogene, receptor tyrosine kinase [Source:HGNC Symbol;Acc:HGNC:7029]
ENSMUSG00000009378	Slc16a12	87.3	95.1	0.05	0.871354	1	87.3	95.1	0.03	0.940389	1	19	34668403	34747289	4051	40.91	-1	protein_coding	solute carrier family 16 (monocarboxylic acid transporters), member 12 [Source:MGI Symbol;Acc:MGI:2147716]
ENSMUSG00000009394	Syn2	6.8	1.9	-0.33	0.200624	1	6.8	1.9	-0.33	0.242585	1	6	115134902	115282006	7031	41.82	1	protein_coding	Synapsin-2 [Source:UniProtKB/Swiss-Prot;Acc:Q64332]
ENSMUSG00000009406	Elk1	24.5	46.8	0.39	0.222305	0.847932	24.5	46.8	0.41	0.244833	1	X	20933395	20950608	5381	44.14	-1	protein_coding	ETS domain-containing protein Elk-1 [Source:UniProtKB/Swiss-Prot;Acc:P41969]
ENSMUSG00000009418	Nav1	1141.5	1051.3	-0.11	0.550011	0.801876	1141.5	1051.3	-0.08	0.679277	0.889306	1	135434580	135607295	17303	48.5	-1	protein_coding	Neuron navigator 1 [Source:UniProtKB/Swiss-Prot;Acc:Q8CH77]
ENSMUSG00000009470	Tnpo1	2115.5	1566.6	-0.37	0.100938	0.464381	2115.5	1566.6	-0.35	0.148886	0.674915	13	98839019	98926384	11212	41.51	-1	protein_coding	transportin 1 [Source:MGI Symbol;Acc:MGI:2681523]
ENSMUSG00000009535	Rnmt	1283.2	1296.9	0.01	0.949292	0.943577	1283.2	1296.9	0.04	0.85267	0.96482	18	68300355	68324852	7339	41.34	1	protein_coding	RNA (guanine-7-) methyltransferase [Source:MGI Symbol;Acc:MGI:1915147]
ENSMUSG00000009545	Kcnq1	1538.7	1625.8	0.07	0.725228	1	1538.7	1625.8	0.13	0.498693	0.794869	7	143106362	143427042	4093	46.61	1	protein_coding	Potassium voltage-gated channel subfamily KQT member 1 [Source:UniProtKB/Swiss-Prot;Acc:P97414]
ENSMUSG00000009549	Srp14	1914.9	1749.5	-0.12	0.325734	0.832573	1914.9	1749.5	-0.17	0.161901	0.514141	2	118475850	118479711	1195	49.69	-1	protein_coding	Signal recognition particle 14 kDa protein [Source:UniProtKB/Swiss-Prot;Acc:P16254]
ENSMUSG00000009555	Cdk9	353.4	381.8	0.11	0.441057	0.831163	353.4	381.8	0.13	0.409566	0.741012	2	32705784	32713076	4611	53.54	-1	protein_coding	Cyclin-dependent kinase 9 [Source:UniProtKB/Swiss-Prot;Acc:Q99J95]
ENSMUSG00000009563	Tor2a	313.7	290.7	-0.09	0.732775	0.905272	313.7	290.7	-0.05	0.846163	0.962864	2	32757234	32762244	3050	54.62	1	protein_coding	Torsin-2A [Source:UniProtKB/Swiss-Prot;Acc:Q8R1J9]
ENSMUSG00000009566	Fpgs	81.8	190.9	0.83	0.00664243	0.140027	81.8	190.9	0.86	0.00842459	0.143744	2	32682609	32704145	3802	52.05	-1	protein_coding	Folylpolyglutamate synthase, mitochondrial [Source:UniProtKB/Swiss-Prot;Acc:P48760]
ENSMUSG00000009569	Mkl2	925.2	944.5	0.03	0.911688	0.932671	925.2	944.5	-0.01	0.967943	1	16	13256481	13417529	8990	42.96	1	protein_coding	MKL1/myocardin like 2 [Source:HGNC Symbol;Acc:HGNC:29819]
ENSMUSG00000009575	Cbx5	2299.8	2596	0.16	0.343664	0.833765	2299.8	2596	0.15	0.423685	0.986684	15	103191544	103239816	9006	41.23	-1	protein_coding	Mus musculus chromobox 5 (Cbx5), transcript variant 4, mRNA. [Source:RefSeq mRNA;Acc:NM_001358950]
ENSMUSG00000009585	Apobec3	1230.5	1319.9	0.09	0.706175	0.868894	1230.5	1319.9	0.03	0.885518	0.940062	15	79891659	79915906	9454	49.51	1	protein_coding	apolipoprotein B mRNA editing enzyme, catalytic polypeptide 3 [Source:MGI Symbol;Acc:MGI:1933111]
ENSMUSG00000009588	St6galnac1	2.7	3.5	0.04	0.845246	1	2.7	3.5	0.04	0.866474	1	11	116765025	116775507	2392	48.11	-1	protein_coding	Alpha-N-acetylgalactosaminide alpha-2,6-sialyltransferase 1 [Source:UniProtKB/Swiss-Prot;Acc:Q9QZ39]
ENSMUSG00000009614	Sardh	0.9	9	0.17	0.313117	1	0.9	9	0.17	0.357101	1	2	27188393	27248337	5432	51.51	-1	protein_coding	sarcosine dehydrogenase [Source:MGI Symbol;Acc:MGI:2183102]
ENSMUSG00000009621	Vav2	203.9	248	0.2	0.49505	0.910275	203.9	248	0.22	0.483754	0.78714	2	27262104	27427033	6915	51.41	-1	protein_coding	vav 2 oncogene [Source:MGI Symbol;Acc:MGI:102718]
ENSMUSG00000009628	Tex15	0.5	17.9	0.38	0.0778993	1	0.5	17.9	0.53	0.0488476	0.710423	8	33516738	33585582	9622	38.33	1	protein_coding	Testis-expressed protein 15 [Source:UniProtKB/Swiss-Prot;Acc:F8VPN2]
ENSMUSG00000009630	Ppp2cb	558.9	491.4	-0.16	0.493734	0.784272	558.9	491.4	-0.18	0.481348	0.78536	8	33599625	33619441	1469	45.04	1	protein_coding	Serine/threonine-protein phosphatase 2A catalytic subunit beta isoform [Source:UniProtKB/Swiss-Prot;Acc:P62715]
ENSMUSG00000009633	G0s2	35.3	17	-0.24	0.382429	1	35.3	17	-0.46	0.175945	0.903896	1	193272161	193273217	871	57.24	-1	protein_coding	G0/G1 switch protein 2 [Source:UniProtKB/Swiss-Prot;Acc:Q61585]
ENSMUSG00000009640	Dmap1	214.6	293.8	0.39	0.0932436	0.530094	214.6	293.8	0.43	0.0783157	0.371123	4	117674681	117682273	2636	50.88	-1	protein_coding	DNA methyltransferase 1-associated protein 1 [Source:UniProtKB/Swiss-Prot;Acc:Q9JI44]
ENSMUSG00000009646	Pla2g12b	281	187.9	-0.45	0.0992848	0.672417	281	187.9	-0.45	0.1171	0.44713	10	59403660	59421976	1182	45.78	1	protein_coding	phospholipase A2 group XIIB [Source:HGNC Symbol;Acc:HGNC:18555]
ENSMUSG00000009647	Mcu	519.7	414.9	-0.29	0.130639	0.51915	519.7	414.9	-0.26	0.215424	0.579766	10	59446984	59616692	6936	43.63	-1	protein_coding	Calcium uniporter protein, mitochondrial [Source:UniProtKB/Swiss-Prot;Acc:Q3UMR5]
ENSMUSG00000009654	Oit3	3.6	1.9	-0.09	0.645242	1	3.6	1.9	-0.09	0.678431	1	10	59422958	59441778	2788	45.46	-1	protein_coding	Oncoprotein-induced transcript 3 protein [Source:UniProtKB/Swiss-Prot;Acc:Q8R4V5]
ENSMUSG00000009670	Tex11	5	3.3	-0.04	0.800735	1	5	3.3	-0.06	0.784263	1	X	100838648	101059667	3624	38	-1	protein_coding	Testis-expressed protein 11 [Source:UniProtKB/Swiss-Prot;Acc:Q14AT2]
ENSMUSG00000009681	Bcr	135.2	147.9	0.09	0.753275	0.949268	135.2	147.9	0.11	0.712292	0.906153	10	75060592	75184921	8191	48.93	1	protein_coding	Breakpoint cluster region protein [Source:UniProtKB/Swiss-Prot;Acc:Q6PAJ1]
ENSMUSG00000009687	Fxyd5	4.3	6	0.03	0.838324	1	4.3	6	0.05	0.819705	1	7	31032722	31042481	4192	51.78	-1	protein_coding	FXYD domain-containing ion transport regulator 5 [Source:UniProtKB/Swiss-Prot;Acc:P97808]
ENSMUSG00000009731	Kcnd1	6.4	12.2	0.29	0.343242	1	6.4	12.2	0.3	0.369742	1	X	7822289	7838280	5287	47.78	1	protein_coding	Potassium voltage-gated channel subfamily D member 1 [Source:UniProtKB/Swiss-Prot;Acc:Q03719]
ENSMUSG00000009733	Tfcp2	122.9	129.3	0.06	0.792368	0.84805	122.9	129.3	0.03	0.905283	0.985572	15	100498012	100552008	8063	45.12	-1	protein_coding	Mus musculus transcription factor CP2 (Tfcp2), transcript variant 3, mRNA. [Source:RefSeq mRNA;Acc:NM_001355497]
ENSMUSG00000009734	Pou6f2	3	3.5	0.04	0.870962	1	3	3.5	0.04	0.888783	1	13	18121098	18397686	6985	40.6	-1	protein_coding	POU domain, class 6, transcription factor 2 [Source:MGI Symbol;Acc:MGI:2443631]
ENSMUSG00000009739	Pou6f1	34.3	52.5	0.27	0.403538	1	34.3	52.5	0.31	0.382304	0.838324	15	100575318	100599984	6949	51.02	-1	protein_coding	POU domain, class 6, transcription factor 1 [Source:MGI Symbol;Acc:MGI:102935]
ENSMUSG00000009741	Ubp1	383	449.8	0.21	0.229568	0.625773	383	449.8	0.26	0.139434	0.484103	9	113930934	113977202	4757	43.42	1	protein_coding	upstream binding protein 1 [Source:MGI Symbol;Acc:MGI:104889]
ENSMUSG00000009772	Nuak2	338.1	368.7	0.1	0.673656	0.780272	338.1	368.7	0.16	0.519241	0.808599	1	132316126	132333488	3920	50.05	1	protein_coding	NUAK family SNF1-like kinase 2 [Source:UniProtKB/Swiss-Prot;Acc:Q8BZN4]
ENSMUSG00000009828	Ick	201.2	243.1	0.21	0.430451	0.77484	201.2	243.1	0.28	0.318527	0.674915	9	78109192	78172107	11524	44.96	1	protein_coding	Serine/threonine-protein kinase ICK [Source:UniProtKB/Swiss-Prot;Acc:Q9JKV2]
ENSMUSG00000009863	Sdhb	6906.2	6312.3	-0.12	0.496263	0.926341	6906.2	6312.3	-0.12	0.538827	0.819188	4	140961203	140979193	2239	51.24	1	protein_coding	Mus musculus succinate dehydrogenase complex, subunit B, iron sulfur (Ip) (Sdhb), transcript variant 2, mRNA. [Source:RefSeq mRNA;Acc:NM_001355515]
ENSMUSG00000009894	Snap47	303.1	288.5	-0.07	0.711001	1	303.1	288.5	-0.05	0.785784	0.937821	11	59407134	59451186	2651	47.4	-1	protein_coding	Mus musculus synaptosomal-associated protein, 47 (Snap47), transcript variant 1, mRNA. [Source:RefSeq mRNA;Acc:NM_001356452]
ENSMUSG00000009905	Kdsr	679.7	593.1	-0.16	0.508303	0.806705	679.7	593.1	-0.22	0.405208	0.73717	1	106720459	106759727	8147	44.87	-1	protein_coding	3-ketodihydrosphingosine reductase [Source:UniProtKB/Swiss-Prot;Acc:Q6GV12]
ENSMUSG00000009907	Vps4b	1733.3	1537.1	-0.16	0.399755	0.873699	1733.3	1537.1	-0.25	0.169729	0.524093	1	106764071	106796728	8905	39.62	-1	protein_coding	vacuolar protein sorting 4B [Source:MGI Symbol;Acc:MGI:1100499]
ENSMUSG00000009927	Rps25	3163.2	2808.2	-0.16	0.285783	0.793641	3163.2	2808.2	-0.2	0.222795	0.783005	9	44407139	44410427	2691	48.01	1	protein_coding	ribosomal protein S25 [Source:MGI Symbol;Acc:MGI:1922867]
ENSMUSG00000009995	Taz	783.2	851.1	0.11	0.579096	0.814702	783.2	851.1	0.11	0.593773	0.848551	X	74281912	74290151	5364	47.46	1	protein_coding	tafazzin [Source:MGI Symbol;Acc:MGI:109626]
ENSMUSG00000010025	Aldh3a2	898.4	873	-0.04	0.852357	0.910367	898.4	873	-0.04	0.837669	0.960614	11	61223417	61267464	5619	46.51	-1	protein_coding	Fatty aldehyde dehydrogenase [Source:UniProtKB/Swiss-Prot;Acc:P47740]
ENSMUSG00000010045	Tmem115	90.2	136.2	0.49	0.0559695	0.430372	90.2	136.2	0.46	0.0969018	0.47904	9	107533945	107538673	2194	55.06	1	protein_coding	transmembrane protein 115 [Source:MGI Symbol;Acc:MGI:1930765]
ENSMUSG00000010047	Hyal2	365.3	490.4	0.36	0.129797	0.553704	365.3	490.4	0.4	0.11256	0.439199	9	107567945	107572779	3293	55.45	1	protein_coding	Hyaluronidase-2 [Source:UniProtKB/Swiss-Prot;Acc:O35632]
ENSMUSG00000010048	Ifrd2	342	379.6	0.13	0.553381	0.839623	342	379.6	0.17	0.457664	0.771917	9	107587642	107593385	2637	55.36	1	protein_coding	interferon related developmental regulator 2 [Source:HGNC Symbol;Acc:HGNC:5457]
ENSMUSG00000010051	Hyal1	31.7	70.8	0.53	0.105402	0.594289	31.7	70.8	0.66	0.0608689	0.386503	9	107576927	107581710	3777	52.86	1	protein_coding	Mus musculus hyaluronoglucosaminidase 1 (Hyal1), transcript variant 2, mRNA. [Source:RefSeq mRNA;Acc:NM_001331161]
ENSMUSG00000010054	Tusc2	246.8	269.8	0.1	0.692549	1	246.8	269.8	0.13	0.633042	0.867847	9	107563255	107566112	1785	53.36	1	protein_coding	tumor suppressor candidate 2 [Source:MGI Symbol;Acc:MGI:1931086]
ENSMUSG00000010057	Nprl2	242.4	340.3	0.32	0.302187	0.942934	242.4	340.3	0.33	0.32639	0.681819	9	107542226	107545706	2013	55.13	1	protein_coding	GATOR complex protein NPRL2 [Source:UniProtKB/Swiss-Prot;Acc:Q9WUE4]
ENSMUSG00000010066	Cacna2d2	4.6	4.5	-0.01	0.981467	1	4.6	4.5	-0.03	0.925921	1	9	107399612	107529343	7947	52.37	1	protein_coding	Voltage-dependent calcium channel subunit alpha-2/delta-2 Voltage-dependent calcium channel subunit alpha-2-2 Voltage-dependent calcium channel subunit delta-2 [Source:UniProtKB/Swiss-Prot;Acc:Q6PHS9]
ENSMUSG00000010067	Rassf1	160.7	120.2	-0.35	0.13445	0.550027	160.7	120.2	-0.33	0.200983	0.591747	9	107551555	107562267	5845	49.97	1	protein_coding	Ras association (RalGDS/AF-6) domain family member 1 [Source:MGI Symbol;Acc:MGI:1928386]
ENSMUSG00000010080	Epn3	61.2	88.3	0.27	0.400196	0.777914	61.2	88.3	0.39	0.233798	0.703549	11	94489599	94499974	4067	55.1	-1	protein_coding	Epsin-3 [Source:UniProtKB/Swiss-Prot;Acc:Q91W69]
ENSMUSG00000010095	Slc3a2	882.8	848.4	-0.05	0.814595	0.89319	882.8	848.4	-0.08	0.723989	0.912098	19	8706882	8723369	3529	46.65	-1	protein_coding	solute carrier family 3 (activators of dibasic and neutral amino acid transport), member 2 [Source:MGI Symbol;Acc:MGI:96955]
ENSMUSG00000010097	Nxf1	2365.2	2553.3	0.1	0.601253	0.995462	2365.2	2553.3	0.09	0.651374	0.87781	19	8757073	8772475	5980	46.39	1	protein_coding	Nuclear RNA export factor 1 [Source:UniProtKB/Swiss-Prot;Acc:Q99JX7]
ENSMUSG00000010110	Stx5a	724.8	730.7	0.01	0.956032	0.955713	724.8	730.7	0.05	0.798298	0.942235	19	8741413	8756069	5808	44.25	1	protein_coding	Syntaxin-5 [Source:UniProtKB/Swiss-Prot;Acc:Q8K1E0]
ENSMUSG00000010154	Spire2	93	180.9	0.7	0.0149452	0.213158	93	180.9	0.74	0.016877	0.206423	8	123332713	123369515	2510	50	1	protein_coding	2 [Source:UniProtKB/Swiss-Prot;Acc:Q8K1S6]
ENSMUSG00000010175	Prox1	642.7	1497	0.87	0.00337818	0.0833657	642.7	1497	0.81	0.00161386	0.0460067	1	190118035	190170714	8390	45.14	-1	protein_coding	Prospero homeobox protein 1 [Source:UniProtKB/Swiss-Prot;Acc:P48437]
ENSMUSG00000010277	2610507B11Rik	908.4	851.5	-0.09	0.615493	0.831326	908.4	851.5	-0.03	0.862106	0.93217	11	78261752	78290623	8798	44.67	1	protein_coding	Protein KIAA0100 [Source:UniProtKB/Swiss-Prot;Acc:Q5SYL3]
ENSMUSG00000010290	AI597479	375.8	324.4	-0.18	0.408692	0.738763	375.8	324.4	-0.16	0.502416	0.797351	1	43098710	43115947	3458	42.18	1	protein_coding	Ashwin [Source:UniProtKB/Swiss-Prot;Acc:Q922M7]
ENSMUSG00000010307	Tmem86a	50.8	38.2	-0.28	0.366567	1	50.8	38.2	-0.25	0.452688	0.869276	7	47050601	47054777	1887	56.16	1	protein_coding	Lysoplasmalogenase-like protein TMEM86A [Source:UniProtKB/Swiss-Prot;Acc:Q9D8N3]
ENSMUSG00000010342	Tex14	5.9	3.8	-0.13	0.620432	1	5.9	3.8	-0.13	0.649253	1	11	87405065	87555823	5014	43.43	1	protein_coding	Inactive serine/threonine-protein kinase TEX14 [Source:UniProtKB/Swiss-Prot;Acc:Q7M6U3]
ENSMUSG00000010358	Ifi35	657.7	572.7	-0.19	0.125606	0.486419	657.7	572.7	-0.2	0.154706	0.504371	11	101448407	101458698	1727	47.92	1	protein_coding	Interferon-induced 35 kDa protein homolog [Source:UniProtKB/Swiss-Prot;Acc:Q9D8C4]
ENSMUSG00000010362	Rdm1	302	366.2	0.26	0.0973372	0.464765	302	366.2	0.28	0.11831	0.449106	11	101627195	101636100	1575	48.3	1	protein_coding	RAD52 motif-containing protein 1 [Source:UniProtKB/Swiss-Prot;Acc:Q9CQK3]
ENSMUSG00000010376	Nedd8	4707.3	4419.2	-0.09	0.363542	0.856858	4707.3	4419.2	-0.1	0.352609	0.702623	14	55662263	55672124	1261	43.74	-1	protein_coding	NEDD8 [Source:UniProtKB/Swiss-Prot;Acc:P29595]
ENSMUSG00000010392	Gosr1	667.1	588.1	-0.16	0.455916	0.860188	667.1	588.1	-0.14	0.549975	0.825693	11	76726602	76763579	4289	43.54	-1	protein_coding	golgi SNAP receptor complex member 1 [Source:MGI Symbol;Acc:MGI:1858260]
ENSMUSG00000010406	Mrpl52	2589.9	2547.5	-0.02	0.875049	1	2589.9	2547.5	-0.07	0.5902	1	14	54426909	54429756	1109	48.17	1	protein_coding	39S ribosomal protein L52, mitochondrial [Source:UniProtKB/Swiss-Prot;Acc:Q9D0Y8]
ENSMUSG00000010435	Spaca7	2.9	2.2	-0.08	0.767917	1	2.9	2.2	-0.08	0.791015	1	8	12573029	12600744	979	46.32	1	protein_coding	sperm acrosome associated 7 [Source:MGI Symbol;Acc:MGI:1925884]
ENSMUSG00000010453	Kansl3	557.6	576.4	0.04	0.856884	0.924469	557.6	576.4	0.08	0.731519	0.915124	1	36335730	36369181	6742	45.65	-1	protein_coding	KAT8 regulatory NSL complex subunit 3 [Source:UniProtKB/Swiss-Prot;Acc:A2RSY1]
ENSMUSG00000010461	Eya4	11.2	6.7	-0.23	0.447911	1	11.2	6.7	-0.22	0.513017	1	10	23102963	23350786	9419	39.26	-1	protein_coding	Mus musculus EYA transcriptional coactivator and phosphatase 4 (Eya4), transcript variant 2, mRNA. [Source:RefSeq mRNA;Acc:NM_001347372]
ENSMUSG00000010476	Ebf3	1.6	1.1	-0.06	0.790628	1	1.6	1.1	-0.06	0.808284	1	7	137193673	137314445	9227	47.54	-1	protein_coding	early B cell factor 3 [Source:MGI Symbol;Acc:MGI:894289]
ENSMUSG00000010492	Uckl1os	3.4	9.3	0.32	0.248325	1	3.4	9.3	0.35	0.261966	1	2	181578480	181585170	2522	52.8	1	antisense	uridine-cytidine kinase 1-like 1, opposite strand [Source:MGI Symbol;Acc:MGI:3801877]
ENSMUSG00000010505	Myt1	28.3	11.4	-0.16	#N/A	#N/A	28.3	11.4	-0.18	0.477013	1	2	181763332	181827797	7191	43.92	1	protein_coding	Myelin transcription factor 1 [Source:UniProtKB/Swiss-Prot;Acc:Q8CFC2]
ENSMUSG00000010517	Faf1	774.2	710.2	-0.1	0.682215	0.845712	774.2	710.2	-0.15	0.57808	0.840474	4	109676588	109963960	5093	37	1	protein_coding	FAS-associated factor 1 [Source:UniProtKB/Swiss-Prot;Acc:P54731]
ENSMUSG00000010538	Tsacc	122.9	123	0	0.992977	0.904064	122.9	123	0.01	0.959849	1	3	88282757	88296999	1112	46.49	-1	protein_coding	Mus musculus TSSK6 activating co-chaperone (Tsacc), transcript variant 2, mRNA. [Source:RefSeq mRNA;Acc:NM_001357024]
ENSMUSG00000010554	Mettl16	509.4	640.1	0.24	0.419175	0.839623	509.4	640.1	0.28	0.351215	0.652448	11	74770830	74828525	13817	42.72	1	protein_coding	U6 small nuclear RNA (adenine-(43)-N(6))-methyltransferase [Source:UniProtKB/Swiss-Prot;Acc:Q9CQG2]
ENSMUSG00000010592	Dazl	4.2	14.4	0.21	0.340962	1	4.2	14.4	0.23	0.358681	1	17	50279394	50293599	2942	34.57	-1	protein_coding	Deleted in azoospermia-like [Source:UniProtKB/Swiss-Prot;Acc:Q64368]
ENSMUSG00000010601	Apol7a	99	78.8	-0.23	0.441694	0.709172	99	78.8	-0.32	0.314193	0.672762	15	77388219	77399110	3029	48.11	-1	protein_coding	apolipoprotein L 7a [Source:MGI Symbol;Acc:MGI:1923011]
ENSMUSG00000010607	Pigyl	915.3	828	-0.13	0.562768	0.800396	915.3	828	-0.17	0.460047	0.741341	9	22156846	22158358	777	57.37	1	protein_coding	Phosphatidylinositol N-acetylglucosaminyltransferase subunit Y [Source:UniProtKB/Swiss-Prot;Acc:P0C1P0]
ENSMUSG00000010608	Rbm25	5399.3	6411.6	0.23	0.139643	0.526926	5399.3	6411.6	0.31	0.0127257	0.149445	12	83631236	83683123	17376	37.84	1	protein_coding	RNA-binding protein 25 [Source:UniProtKB/Swiss-Prot;Acc:B2RY56]
ENSMUSG00000010609	Psen2	91	120	0.32	0.212604	0.695989	91	120	0.3	0.274422	0.669115	1	180227004	180263438	4332	50.17	-1	protein_coding	presenilin 2 [Source:HGNC Symbol;Acc:HGNC:9509]
ENSMUSG00000010651	Acaa1b	16.2	15.9	-0.01	0.978342	1	16.2	15.9	0	0.997106	1	9	119148023	119157093	1962	55.76	-1	protein_coding	acetyl-Coenzyme A acyltransferase 1B [Source:MGI Symbol;Acc:MGI:3605455]
ENSMUSG00000010660	Plcd1	26.9	14.6	-0.35	0.276228	1	26.9	14.6	-0.51	0.150193	0.878845	9	119071527	119093502	3093	52.78	-1	protein_coding	1-phosphatidylinositol 4,5-bisphosphate phosphodiesterase delta-1 [Source:UniProtKB/Swiss-Prot;Acc:Q8R3B1]
ENSMUSG00000010663	Fads1	1122.2	1153.6	0.04	0.861229	0.925639	1122.2	1153.6	0.04	0.864702	0.970167	19	10182888	10196870	3456	51.43	1	protein_coding	Fatty acid desaturase 1 [Source:UniProtKB/Swiss-Prot;Acc:Q920L1]
ENSMUSG00000010721	Lmbr1	312.2	203.9	-0.57	0.000683935	0.0311789	312.2	203.9	-0.6	0.00134762	0.040454	5	29229802	29378390	5850	40.53	-1	protein_coding	Limb region 1 protein [Source:UniProtKB/Swiss-Prot;Acc:Q9JIT0]
ENSMUSG00000010751	Tnfrsf22	16.7	24.4	0.17	0.579388	1	16.7	24.4	0.18	0.591126	1	7	143634806	143649661	4217	45.47	-1	protein_coding	Tumor necrosis factor receptor superfamily member 22 [Source:UniProtKB/Swiss-Prot;Acc:Q9ER62]
ENSMUSG00000010755	Cars	258.2	445.1	0.55	0.0682961	0.33581	258.2	445.1	0.69	0.0147656	0.144741	7	143557230	143600090	6583	49.82	-1	protein_coding	Cysteine--tRNA ligase, cytoplasmic [Source:UniProtKB/Swiss-Prot;Acc:Q9ER72]
ENSMUSG00000010760	Phlda2	22.6	51.3	0.55	0.0938971	0.873699	22.6	51.3	0.58	0.103332	0.70212	7	143501545	143503150	1121	58.72	-1	protein_coding	Pleckstrin homology-like domain family A member 2 [Source:UniProtKB/Swiss-Prot;Acc:O08969]
ENSMUSG00000010796	Asz1	2.9	34.7	0.11	#N/A	#N/A	2.9	34.7	0.39	0.122348	0.87781	6	18050964	18109061	2829	37.88	-1	protein_coding	Ankyrin repeat, SAM and basic leucine zipper domain-containing protein 1 [Source:UniProtKB/Swiss-Prot;Acc:Q8VD46]
ENSMUSG00000010797	Wnt2	2.2	2.5	0.02	0.915306	1	2.2	2.5	0.02	0.934845	1	6	17988940	18030585	2255	42.07	-1	protein_coding	wingless-type MMTV integration site family, member 2 [Source:MGI Symbol;Acc:MGI:98954]
ENSMUSG00000010830	Kdelr3	14.2	11	-0.03	0.859738	1	14.2	11	-0.04	0.846589	1	15	79516411	79527739	1411	49.36	1	protein_coding	KDEL (Lys-Asp-Glu-Leu) endoplasmic reticulum protein retention receptor 3 [Source:MGI Symbol;Acc:MGI:2145953]
ENSMUSG00000010911	Apip	513	643.4	0.27	0.281209	0.655425	513	643.4	0.24	0.352688	0.653444	2	103073675	103092644	1000	42.42	1	protein_coding	Methylthioribulose-1-phosphate dehydratase [Source:UniProtKB/Swiss-Prot;Acc:Q9WVQ5]
ENSMUSG00000010914	Pdhx	584.3	562.4	-0.04	0.869794	0.930568	584.3	562.4	0	0.995053	1	2	103021075	103073513	3930	40.15	-1	protein_coding	Pyruvate dehydrogenase protein X component, mitochondrial [Source:UniProtKB/Swiss-Prot;Acc:Q8BKZ9]
ENSMUSG00000010936	Vac14	224.8	258.1	0.18	0.339948	0.989526	224.8	258.1	0.15	0.463224	0.775466	8	110618585	110720398	6960	49.79	1	protein_coding	Vac14 homolog (S. cerevisiae) [Source:MGI Symbol;Acc:MGI:2157980]
ENSMUSG00000011008	Mcoln2	281.9	255.4	-0.1	0.747734	0.912189	281.9	255.4	-0.08	0.796507	0.941662	3	146149833	146195513	3288	46.55	1	protein_coding	Mucolipin-2 [Source:UniProtKB/Swiss-Prot;Acc:Q8K595]
ENSMUSG00000011034	Slc5a1	1849.8	1473.1	-0.3	0.111907	0.589674	1849.8	1473.1	-0.27	0.173569	0.528645	5	33104219	33162870	4104	43.64	1	protein_coding	solute carrier family 5 (sodium/glucose cotransporter), member 1 [Source:MGI Symbol;Acc:MGI:107678]
ENSMUSG00000011096	Akt1s1	68.2	110.3	0.5	0.0838164	0.457948	68.2	110.3	0.54	0.0843609	0.406413	7	44848991	44855421	3072	57.05	1	protein_coding	Proline-rich AKT1 substrate 1 [Source:UniProtKB/Swiss-Prot;Acc:Q9D1F4]
ENSMUSG00000011114	Tbrg1	1513.3	1759.2	0.19	0.365764	0.854682	1513.3	1759.2	0.2	0.360951	0.708869	9	37648763	37657312	3901	44.22	-1	protein_coding	Transforming growth factor beta regulator 1 [Source:UniProtKB/Swiss-Prot;Acc:Q3UB74]
ENSMUSG00000011148	Adssl1	13.4	7.2	-0.2	0.467758	1	13.4	7.2	-0.21	0.491797	1	12	112620045	112641360	2090	53.71	1	protein_coding	adenylosuccinate synthetase like 1 [Source:MGI Symbol;Acc:MGI:87947]
ENSMUSG00000011154	Cfap161	2.2	0.7	-0.07	0.621764	1	2.2	0.7	-0.07	0.646129	1	7	83774101	83794880	3188	42.81	-1	protein_coding	Cilia- and flagella-associated protein 161 [Source:UniProtKB/Swiss-Prot;Acc:Q6P8Y0]
ENSMUSG00000011158	Brf1	257.5	186.6	-0.38	0.121329	0.715226	257.5	186.6	-0.38	0.157006	0.506864	12	112960085	113000704	7788	49.17	-1	protein_coding	BRF1, RNA polymerase III transcription initiation factor 90 kDa subunit [Source:MGI Symbol;Acc:MGI:1919558]
ENSMUSG00000011171	Vipr2	16.9	10.3	-0.12	0.617119	1	16.9	10.3	-0.19	0.516454	1	12	116077726	116146261	4463	44.18	1	protein_coding	vasoactive intestinal peptide receptor 2 [Source:MGI Symbol;Acc:MGI:107166]
ENSMUSG00000011179	Odc1	335.4	315.8	-0.08	0.534177	0.829842	335.4	315.8	-0.1	0.502028	0.796965	12	17544794	17551505	3405	47.42	1	protein_coding	ornithine decarboxylase, structural 1 [Source:MGI Symbol;Acc:MGI:97402]
ENSMUSG00000011254	Thg1l	814.5	839.9	0.04	0.80682	0.896506	814.5	839.9	0.04	0.811718	0.913327	11	45946843	45955494	3015	44.65	-1	protein_coding	tRNA-histidine guanylyltransferase 1-like (S. cerevisiae) [Source:MGI Symbol;Acc:MGI:1913878]
ENSMUSG00000011257	Pabpc4	851.6	753.5	-0.17	0.201742	0.67103	851.6	753.5	-0.18	0.219561	0.584834	4	123262351	123298925	4027	47.46	1	protein_coding	poly(A) binding protein, cytoplasmic 4 [Source:MGI Symbol;Acc:MGI:2385206]
ENSMUSG00000011267	Zfp296	8	13.9	0.18	0.506218	1	8	13.9	0.19	0.547476	1	7	19577287	19580656	2037	55.88	1	protein_coding	zinc finger protein 296 [Source:MGI Symbol;Acc:MGI:1926956]
ENSMUSG00000011305	Plin5	3.3	1.1	-0.07	0.612761	1	3.3	1.1	-0.08	0.628783	1	17	56111601	56117596	2087	55.1	-1	protein_coding	Perilipin-5 [Source:UniProtKB/Swiss-Prot;Acc:Q8BVZ1]
ENSMUSG00000011306	Sugp1	220.7	407.8	0.6	0.0476246	0.347102	220.7	407.8	0.63	0.0500523	0.29532	8	70042813	70072347	6109	47.09	1	protein_coding	SURP and G-patch domain-containing protein 1 [Source:UniProtKB/Swiss-Prot;Acc:Q8CH02]
ENSMUSG00000011382	Dhdh	6.3	19.1	0.46	0.122208	0.953183	6.3	19.1	0.63	0.0676658	0.641361	7	45470987	45488805	7408	46.64	-1	protein_coding	Trans-1,2-dihydrobenzene-1,2-diol dehydrogenase [Source:UniProtKB/Swiss-Prot;Acc:Q9DBB8]
ENSMUSG00000011427	Zfp790	106.8	110	0.02	0.950997	0.89498	106.8	110	0.24	0.473946	0.88424	7	29816114	29831005	3658	46.65	1	protein_coding	zinc finger protein 790 [Source:MGI Symbol;Acc:MGI:1923431]
ENSMUSG00000011463	Cpb1	3.1	1.1	-0.27	0.29487	1	3.1	1.1	-0.27	0.337633	1	3	20248264	20275733	3284	38.14	-1	protein_coding	carboxypeptidase B1 (tissue) [Source:MGI Symbol;Acc:MGI:1923953]
ENSMUSG00000011486	Slc25a41	2.6	2.3	-0.02	0.92318	1	2.6	2.3	-0.03	0.898399	1	17	57032773	57041654	1331	49.58	-1	protein_coding	Solute carrier family 25 member 41 [Source:UniProtKB/Swiss-Prot;Acc:Q8BVN7]
ENSMUSG00000011589	Fsd1	11.6	8.3	-0.11	0.688009	1	11.6	8.3	-0.12	0.699894	1	17	55986511	55996881	1748	53.09	1	protein_coding	Fibronectin type III and SPRY domain-containing protein 1 [Source:UniProtKB/Swiss-Prot;Acc:Q7TPM6]
ENSMUSG00000011658	Fuz	4.9	3.7	-0.06	0.802519	1	4.9	3.7	-0.08	0.784632	1	7	44896079	44902631	5003	56.49	1	protein_coding	fuzzy planar cell polarity protein [Source:HGNC Symbol;Acc:HGNC:26219]
ENSMUSG00000011751	Sptbn4	1.4	13.2	0.34	0.126087	1	1.4	13.2	0.52	0.0671063	1	7	27356383	27447686	9563	49.27	-1	protein_coding	spectrin beta, non-erythrocytic 4 [Source:MGI Symbol;Acc:MGI:1890574]
ENSMUSG00000011752	Pgam1	221.6	232.3	0.06	0.82439	1	221.6	232.3	0.05	0.86786	0.970832	19	41911871	41918664	1831	48.04	1	protein_coding	Phosphoglycerate mutase 1 [Source:UniProtKB/Swiss-Prot;Acc:Q9DBJ1]
ENSMUSG00000011831	Evi5	1184.6	929.1	-0.32	0.0679424	0.378613	1184.6	929.1	-0.32	0.0966553	0.388022	5	107744795	107875107	8060	40.12	-1	protein_coding	ecotropic viral integration site 5 [Source:HGNC Symbol;Acc:HGNC:3501]
ENSMUSG00000011832	Evi5l	14.2	12.9	-0.03	0.914413	1	14.2	12.9	-0.02	0.939895	1	8	4166567	4211257	8524	48.54	1	protein_coding	Mus musculus ecotropic viral integration site 5 like (Evi5l), transcript variant 2, mRNA. [Source:RefSeq mRNA;Acc:NM_001346730]
ENSMUSG00000011837	Snapc2	210	210.9	0.01	0.983058	1	210	210.9	-0.09	0.748564	0.735393	8	4253080	4256220	1769	55.78	1	protein_coding	snRNA-activating protein complex subunit 2 [Source:UniProtKB/Swiss-Prot;Acc:Q91XA5]
ENSMUSG00000011877	Git1	114.9	221.5	0.59	0.0623316	0.409082	114.9	221.5	0.68	0.0376863	0.273084	11	77493562	77507786	4838	55.81	1	protein_coding	ARF GTPase-activating protein GIT1 [Source:UniProtKB/Swiss-Prot;Acc:Q68FF6]
ENSMUSG00000011884	Gltp	529.9	576.3	0.11	0.54287	0.807599	529.9	576.3	0.12	0.554684	0.771009	5	114669398	114690984	1762	52.92	-1	protein_coding	Glycolipid transfer protein [Source:UniProtKB/Swiss-Prot;Acc:Q9JL62]
ENSMUSG00000011958	Bnip2	360.7	335.7	-0.09	0.579578	0.82759	360.7	335.7	-0.08	0.667562	0.884623	9	69989466	70008317	3455	41.21	1	protein_coding	BCL2/adenovirus E1B 19 kDa protein-interacting protein 2 [Source:UniProtKB/Swiss-Prot;Acc:O54940]
ENSMUSG00000011960	Ccnt1	743.4	703.5	-0.07	0.706585	0.870572	743.4	703.5	-0.04	0.837299	0.96052	15	98538689	98570923	9157	42.91	-1	protein_coding	Cyclin-T1 [Source:UniProtKB/Swiss-Prot;Acc:Q9QWV9]
ENSMUSG00000012017	Scarf2	0.8	5.3	0.39	0.110019	1	0.8	5.3	0.41	0.131327	1	16	17797282	17808287	3302	58.04	1	protein_coding	Scavenger receptor class F member 2 [Source:UniProtKB/Swiss-Prot;Acc:P59222]
ENSMUSG00000012076	Brms1l	365.9	260.3	-0.36	0.221691	0.714501	365.9	260.3	-0.4	0.193689	0.424197	12	55836324	55869736	3455	42.17	1	protein_coding	Breast cancer metastasis-suppressor 1-like protein [Source:UniProtKB/Swiss-Prot;Acc:Q3U1T3]
ENSMUSG00000012114	Med15	292.4	289.3	-0.01	0.953956	1	292.4	289.3	0.04	0.87362	0.972816	16	17651221	17722930	3383	45.23	-1	protein_coding	mediator of RNA polymerase II transcription subunit 15 isoform c [Source:RefSeq peptide;Acc:NP_001272813]
ENSMUSG00000012117	Dhdds	224.8	293.5	0.31	0.24851	0.738972	224.8	293.5	0.33	0.241123	0.607989	4	133969028	134000918	3784	46.25	-1	protein_coding	Dehydrodolichyl diphosphate synthase complex subunit Dhdds [Source:UniProtKB/Swiss-Prot;Acc:Q99KU1]
ENSMUSG00000012123	Crybg2	69.1	40.5	-0.43	0.187096	0.806721	69.1	40.5	-0.5	0.157855	0.85124	4	134060815	134092504	7801	51.73	1	protein_coding	crystallin beta-gamma domain containing 2 [Source:MGI Symbol;Acc:MGI:1334463]
ENSMUSG00000012126	Ubxn11	12.9	19.2	0.18	0.557612	1	12.9	19.2	0.18	0.584022	1	4	134102570	134127593	4742	53.35	1	protein_coding	UBX domain protein 11 [Source:MGI Symbol;Acc:MGI:1914836]
ENSMUSG00000012211	Tex22	3	0.4	-0.23	0.239964	1	3	0.4	-0.23	0.290012	1	12	113074502	113088917	1270	48.51	1	protein_coding	Testis-expressed protein 22 [Source:UniProtKB/Swiss-Prot;Acc:Q9D9U4]
ENSMUSG00000012296	Tjap1	75.2	69.4	-0.08	0.798351	1	75.2	69.4	-0.12	0.716258	1	17	46257851	46283026	4701	52.05	-1	protein_coding	tight junction associated protein 1 [Source:MGI Symbol;Acc:MGI:1921344]
ENSMUSG00000012350	Ehf	5474.7	4921	-0.15	0.193003	0.701116	5474.7	4921	-0.13	0.306159	0.878686	2	103263433	103303278	5576	44.33	-1	protein_coding	ETS homologous factor [Source:UniProtKB/Swiss-Prot;Acc:O70273]
ENSMUSG00000012396	Nanog	5.2	4.8	-0.03	0.926417	1	5.2	4.8	-0.03	0.930351	1	6	122707489	122714633	2242	44.27	1	protein_coding	Nanog homeobox [Source:MGI Symbol;Acc:MGI:1919200]
ENSMUSG00000012405	Rpl15	1984.3	1568.4	-0.29	0.184814	0.696693	1984.3	1568.4	-0.41	0.0622861	0.473969	14	18267823	18271391	2473	47.69	-1	protein_coding	ribosomal protein L15 [Source:MGI Symbol;Acc:MGI:1913730]
ENSMUSG00000012422	Tmem167	1859.4	1702.8	-0.12	0.501274	0.938676	1859.4	1702.8	-0.24	0.0362845	0.250732	13	90089123	90143907	10807	38.19	1	protein_coding	transmembrane protein 167 [Source:MGI Symbol;Acc:MGI:1913324]
ENSMUSG00000012428	Steap4	28.2	1.1	-1.44	6.50044e-06	0.00615237	28.2	1.1	-1.55	1.07653e-05	0.00409333	5	7960457	7982213	3155	40.35	1	protein_coding	Metalloreductase STEAP4 [Source:UniProtKB/Swiss-Prot;Acc:Q923B6]
ENSMUSG00000012429	Mplkip	386.4	313.5	-0.23	0.402916	0.735949	386.4	313.5	-0.33	0.254823	0.62215	13	17695192	17699748	4503	40.27	1	protein_coding	M-phase specific PLK1 intereacting protein [Source:MGI Symbol;Acc:MGI:1913558]
ENSMUSG00000012443	Kif11	1088.2	1314.2	0.22	0.410345	0.723584	1088.2	1314.2	0.21	0.45211	0.768767	19	37376403	37421859	4819	40.53	1	protein_coding	Kinesin-like protein KIF11 [Source:UniProtKB/Swiss-Prot;Acc:Q6P9P6]
ENSMUSG00000012483	Rpa3	1965	1874.9	-0.06	0.631737	0.861158	1965	1874.9	-0.09	0.563606	0.834829	6	8255936	8259173	1136	37.25	-1	protein_coding	Replication protein A 14 kDa subunit [Source:UniProtKB/Swiss-Prot;Acc:Q9CQ71]
ENSMUSG00000012519	Mlkl	275.1	288.5	0.06	0.835023	1	275.1	288.5	-0.02	0.927681	0.995999	8	111311797	111338177	2303	44.72	-1	protein_coding	Mixed lineage kinase domain-like protein [Source:UniProtKB/Swiss-Prot;Acc:Q9D2Y4]
ENSMUSG00000012520	Phox2b	3.7	3.3	-0.02	0.925897	1	3.7	3.3	-0.02	0.942366	1	5	67094399	67099301	3645	49.56	-1	protein_coding	Paired mesoderm homeobox protein 2B [Source:UniProtKB/Swiss-Prot;Acc:O35690]
ENSMUSG00000012535	Tnpo3	603.9	719.8	0.23	0.207077	0.591639	603.9	719.8	0.26	0.181693	0.497792	6	29540827	29609887	13100	39.9	-1	protein_coding	Mus musculus transportin 3 (Tnpo3), transcript variant 2, mRNA. [Source:RefSeq mRNA;Acc:NM_001347079]
ENSMUSG00000012609	Ttll5	133.4	156.2	0.16	0.591997	0.878832	133.4	156.2	0.19	0.556764	0.903896	12	85824659	86061893	15875	43.81	1	protein_coding	tubulin tyrosine ligase-like family, member 5 [Source:MGI Symbol;Acc:MGI:2443657]
ENSMUSG00000012640	Zfp715	234	215.2	-0.08	0.80613	1	234	215.2	-0.09	0.795378	0.941545	7	43296197	43313294	5119	41.91	-1	protein_coding	zinc finger protein 715 [Source:MGI Symbol;Acc:MGI:1917180]
ENSMUSG00000012819	Cdh23	2.8	1.6	-0.12	0.597802	1	2.8	1.6	-0.12	0.627003	1	10	60302748	60696490	16939	50.79	-1	protein_coding	Cadherin-23 [Source:UniProtKB/Swiss-Prot;Acc:Q99PF4]
ENSMUSG00000012848	Rps5	33818.5	31191.8	-0.11	0.273222	0.784102	33818.5	31191.8	-0.12	0.289409	0.652579	7	12922290	12926686	1734	47.71	1	protein_coding	ribosomal protein S5 [Source:MGI Symbol;Acc:MGI:1097682]
ENSMUSG00000013033	Adgrl1	60.9	106.8	0.68	0.00524913	0.124672	60.9	106.8	0.69	0.00949688	0.152984	8	83900105	83941954	8587	54.88	1	protein_coding	Adhesion G protein-coupled receptor L1 [Source:UniProtKB/Swiss-Prot;Acc:Q80TR1]
ENSMUSG00000013076	Amotl1	88.7	131	0.4	0.175129	0.594289	88.7	131	0.45	0.143665	0.490147	9	14541966	14645056	10064	47.06	-1	protein_coding	Angiomotin-like protein 1 [Source:UniProtKB/Swiss-Prot;Acc:Q9D4H4]
ENSMUSG00000013083	2200002J24Rik	123.1	72.8	-0.36	0.268825	0.744791	123.1	72.8	-0.41	0.250592	0.702497	7	30698926	30700536	616	50.53	1	protein_coding	RIKEN cDNA 2200002J24 gene [Source:MGI Symbol;Acc:MGI:1916397]
ENSMUSG00000013089	Etv5	18.2	85.5	0.73	0.0194793	0.428153	18.2	85.5	0.82	0.0182213	0.215848	16	22381309	22439719	4103	46.37	-1	protein_coding	ETS translocation variant 5 [Source:UniProtKB/Swiss-Prot;Acc:Q9CXC9]
ENSMUSG00000013091	Tmem190	1.5	2.4	0.06	0.73821	1	1.5	2.4	0.06	0.755174	1	7	4782937	4784341	871	55.8	1	protein_coding	Transmembrane protein 190 [Source:UniProtKB/Swiss-Prot;Acc:Q9D2E9]
ENSMUSG00000013150	Gfod2	83.1	85.1	0.03	0.927407	1	83.1	85.1	0.04	0.903221	0.985049	8	105713854	105758664	4608	46.06	-1	protein_coding	Glucose-fructose oxidoreductase domain-containing protein 2 [Source:UniProtKB/Swiss-Prot;Acc:Q9CYH5]
ENSMUSG00000013155	Enkd1	60.2	82.8	0.26	0.423587	1	60.2	82.8	0.27	0.448452	0.969072	8	105703651	105708210	3659	53.2	-1	protein_coding	Enkurin domain-containing protein 1 [Source:UniProtKB/Swiss-Prot;Acc:Q7TSV9]
ENSMUSG00000013158	4933405L10Rik	0	4.1	0.11	0.367213	1	0	4.1	0.14	0.363064	1	8	105707655	105710246	1487	57.83	1	protein_coding	Mus musculus RIKEN cDNA 4933405L10 (4933405L10Rik), transcript variant 2, mRNA. [Source:RefSeq mRNA;Acc:NM_001357256]
ENSMUSG00000013160	Atp6v0d1	156.1	152	-0.02	0.945048	1	156.1	152	-0.02	0.943248	1	8	105524465	105566047	1793	46.34	-1	protein_coding	V-type proton ATPase subunit d 1 [Source:UniProtKB/Swiss-Prot;Acc:P51863]
ENSMUSG00000013236	Ptprs	278.6	343.7	0.26	0.278344	0.748278	278.6	343.7	0.3	0.211703	0.575362	17	56412426	56476483	14990	55.76	-1	protein_coding	Receptor-type tyrosine-protein phosphatase S [Source:UniProtKB/Swiss-Prot;Acc:B0V2N1]
ENSMUSG00000013275	Slc41a1	248.6	370.4	0.49	0.0389061	0.367565	248.6	370.4	0.53	0.0328377	0.240583	1	131827493	131848865	4912	51.39	1	protein_coding	Solute carrier family 41 member 1 [Source:UniProtKB/Swiss-Prot;Acc:Q8BJA2]
ENSMUSG00000013338	Fer1l4	3.9	3	-0.1	0.731874	1	3.9	3	-0.1	0.745054	1	2	156019139	156052947	6896	50.46	-1	protein_coding
ENSMUSG00000013415	Igf2bp1	12.5	9.6	-0.19	0.552493	1	12.5	9.6	-0.17	0.629054	1	11	95957163	96005940	9682	48.52	-1	protein_coding	Insulin-like growth factor 2 mRNA-binding protein 1 [Source:UniProtKB/Swiss-Prot;Acc:O88477]
ENSMUSG00000013418	B4galnt2	854.9	854.1	0	0.994092	0.955863	854.9	854.1	0.05	0.818969	0.950687	11	95865943	95914891	1722	46.44	-1	protein_coding	Beta-1,4 N-acetylgalactosaminyltransferase 2 [Source:UniProtKB/Swiss-Prot;Acc:Q09199]
ENSMUSG00000013419	Zfp651	14.1	15.7	0.04	0.889012	1	14.1	15.7	0.07	0.835761	1	9	121759330	121771742	7063	58.86	1	protein_coding	zinc finger protein 651 [Source:MGI Symbol;Acc:MGI:2670992]
ENSMUSG00000013465	Nelfb	440.7	445.4	0.01	0.927238	1	440.7	445.4	0.04	0.813424	0.880694	2	25199712	25211489	3432	49.97	-1	protein_coding	negative elongation factor B isoform 1 [Source:RefSeq peptide;Acc:NP_067368]
ENSMUSG00000013483	Card14	56	64.7	0.14	0.636041	1	56	64.7	0.14	0.679566	1	11	119307768	119345375	4605	50.88	1	protein_coding	Caspase recruitment domain-containing protein 14 [Source:UniProtKB/Swiss-Prot;Acc:Q99KF0]
ENSMUSG00000013495	Tmem175	182.5	177.5	-0.03	0.908628	1	182.5	177.5	-0.03	0.920783	1	5	108629770	108648782	5928	44.01	1	protein_coding	transmembrane protein 175 [Source:MGI Symbol;Acc:MGI:1919642]
ENSMUSG00000013523	Bcas1	20.2	16.7	-0.08	0.791926	1	20.2	16.7	-0.07	0.832392	1	2	170346991	170427845	3775	46.19	-1	protein_coding	Breast carcinoma-amplified sequence 1 homolog [Source:UniProtKB/Swiss-Prot;Acc:Q80YN3]
ENSMUSG00000013539	Tango2	432.7	465.5	0.09	0.684119	0.864011	432.7	465.5	0.11	0.626055	0.865048	16	18300825	18348103	7040	47.51	-1	protein_coding	transport and golgi organization 2 [Source:MGI Symbol;Acc:MGI:101825]
ENSMUSG00000013562	4833413E03Rik	3	0.3	-0.13	0.375833	1	3	0.3	-0.12	0.433267	1	17	31557126	31559113	1373	51.51	1	lincRNA	RIKEN cDNA 4833413E03 gene [Source:MGI Symbol;Acc:MGI:1925354]
ENSMUSG00000013593	Ndufs2	3344.2	3719	0.13	0.59104	0.847932	3344.2	3719	0.17	0.487025	0.789103	1	171234853	171251388	2313	49.3	-1	protein_coding	NADH dehydrogenase [ubiquinone] iron-sulfur protein 2, mitochondrial [Source:UniProtKB/Swiss-Prot;Acc:Q91WD5]
ENSMUSG00000013622	Atraid	1487.9	1430.3	-0.05	0.744347	0.882935	1487.9	1430.3	-0.07	0.692514	0.86194	5	31048312	31054623	2082	44.69	1	protein_coding	All-trans retinoic acid-induced differentiation factor [Source:UniProtKB/Swiss-Prot;Acc:Q6PGD0]
ENSMUSG00000013629	Cad	194.1	388.2	0.82	0.000956415	0.0526402	194.1	388.2	0.88	0.00059909	0.0232712	5	31054780	31078479	8183	52.38	1	protein_coding	CAD protein Glutamine-dependent carbamoyl-phosphate synthase Aspartate carbamoyltransferase Dihydroorotase [Source:UniProtKB/Swiss-Prot;Acc:B2RQC6]
ENSMUSG00000013643	Lypd8	14053.6	9870.4	-0.46	0.0239647	0.322302	14053.6	9870.4	-0.53	0.0096225	0.129878	11	58379043	58390728	1284	47.01	1	protein_coding	Ly6/PLAUR domain-containing protein 8 [Source:UniProtKB/Swiss-Prot;Acc:Q9D7S0]
ENSMUSG00000013646	Sh3bp5l	116	156.9	0.35	0.189387	0.611115	116	156.9	0.47	0.0522532	0.301394	11	58330724	58347728	6352	48.6	1	protein_coding	SH3 binding domain protein 5 like [Source:MGI Symbol;Acc:MGI:1933124]
ENSMUSG00000013653	1810065E05Rik	34.8	56	0.38	0.234288	0.926341	34.8	56	0.38	0.283511	0.755648	11	58421111	58426024	926	46.95	1	protein_coding	RIKEN cDNA 1810065E05 gene [Source:MGI Symbol;Acc:MGI:1917114]
ENSMUSG00000013662	Atad1	2718.7	1671.5	-0.58	0.0194713	0.22897	2718.7	1671.5	-0.71	0.00422042	0.0809872	19	32672563	32712298	2813	39.07	-1	protein_coding	ATPase family AAA domain-containing protein 1 [Source:UniProtKB/Swiss-Prot;Acc:Q9D5T0]
ENSMUSG00000013663	Pten	1075.3	927.1	-0.19	0.312557	0.668267	1075.3	927.1	-0.24	0.23867	0.605862	19	32757497	32826160	11507	38.11	1	protein_coding	phosphatase and tensin homolog [Source:MGI Symbol;Acc:MGI:109583]
ENSMUSG00000013698	Pea15a	39.8	131.1	1.14	0.000235168	0.015435	39.8	131.1	1.16	0.000495311	0.0219661	1	172196728	172206804	3861	51.34	-1	protein_coding	Mus musculus phosphoprotein enriched in astrocytes 15A (Pea15a), transcript variant 4, mRNA. [Source:RefSeq mRNA;Acc:NM_001329871]
ENSMUSG00000013701	Timm23	206.4	223.8	0.1	0.689713	1	206.4	223.8	0.07	0.769976	0.931407	14	32180162	32201898	1786	40.6	-1	protein_coding	translocase of inner mitochondrial membrane 23 [Source:MGI Symbol;Acc:MGI:1858317]
ENSMUSG00000013736	Trnt1	1467.5	1326.4	-0.14	0.269719	0.639505	1467.5	1326.4	-0.16	0.265931	0.605021	6	106769120	106782474	4413	38.97	1	protein_coding	CCA tRNA nucleotidyltransferase 1, mitochondrial [Source:UniProtKB/Swiss-Prot;Acc:Q8K1J6]
ENSMUSG00000013766	Ly6g6e	4.1	0	-0.11	0.362405	1	4.1	0	-0.14	0.359475	1	17	35076902	35078804	1273	54.65	1	protein_coding	Lymphocyte antigen 6G6e [Source:UniProtKB/Swiss-Prot;Acc:Q8K1T6]
ENSMUSG00000013787	Ehmt2	494.6	710.1	0.41	0.120264	0.4801	494.6	710.1	0.45	0.0935586	0.404077	17	34898469	34914052	5489	54.75	1	protein_coding	Histone-lysine N-methyltransferase EHMT2 [Source:UniProtKB/Swiss-Prot;Acc:Q9Z148]
ENSMUSG00000013822	Elof1	1023.8	1207.8	0.21	0.292768	0.658795	1023.8	1207.8	0.22	0.308937	0.669115	9	22112989	22117172	1702	51.72	-1	protein_coding	Mus musculus ELF1 homolog, elongation factor 1 (Elof1), transcript variant 4, mRNA. [Source:RefSeq mRNA;Acc:NM_001357311]
ENSMUSG00000013833	Med16	106.9	146.7	0.32	0.272962	0.748278	106.9	146.7	0.35	0.269505	0.635887	10	79894708	79908923	4663	54.78	-1	protein_coding	mediator complex subunit 16 [Source:HGNC Symbol;Acc:HGNC:17556]
ENSMUSG00000013846	St3gal1	74.6	90.7	0.18	0.571572	0.95473	74.6	90.7	0.19	0.583218	0.842156	15	67102875	67176830	6851	47.83	-1	protein_coding	ST3 beta-galactoside alpha-2,3-sialyltransferase 1 [Source:MGI Symbol;Acc:MGI:98304]
ENSMUSG00000013858	Tmem259	147.9	194.1	0.3	0.292542	0.703777	147.9	194.1	0.31	0.300228	0.663863	10	79974948	79984330	4663	59.68	-1	protein_coding	transmembrane protein 259 [Source:MGI Symbol;Acc:MGI:2177957]
ENSMUSG00000013878	Rnf170	174.3	152.2	-0.16	0.534693	0.861362	174.3	152.2	-0.12	0.677231	0.968538	8	26119368	26151790	6237	40.93	1	protein_coding	Mus musculus ring finger protein 170 (Rnf170), transcript variant 3, mRNA. [Source:RefSeq mRNA;Acc:NM_001357293]
ENSMUSG00000013921	Clip3	4.4	4.3	-0.01	0.963171	1	4.4	4.3	-0.02	0.942783	1	7	30291728	30308367	3935	52.48	1	protein_coding	CAP-Gly domain-containing linker protein 3 [Source:UniProtKB/Swiss-Prot;Acc:B9EHT4]
ENSMUSG00000013928	Thap8	8.6	15	0.21	0.466213	1	8.6	15	0.28	0.397699	1	7	30280094	30290237	2432	49.1	1	protein_coding
ENSMUSG00000013973	Dedd	36.2	39.5	0.09	0.778418	1	36.2	39.5	0.11	0.747498	1	1	171329145	171342331	5861	47	1	protein_coding	Death effector domain-containing protein [Source:UniProtKB/Swiss-Prot;Acc:Q9Z1L3]
ENSMUSG00000013997	Nit1	298.6	404.5	0.37	0.110974	0.418454	298.6	404.5	0.37	0.142763	0.489267	1	171338008	171345646	4932	48.08	-1	protein_coding	Deaminated glutathione amidase [Source:UniProtKB/Swiss-Prot;Acc:Q8VDK1]
ENSMUSG00000014030	Pax5	2.9	3.7	0.05	0.822672	1	2.9	3.7	0.06	0.830995	1	4	44524757	44710487	8853	49.09	-1	protein_coding	Paired box protein Pax-5 [Source:UniProtKB/Swiss-Prot;Acc:Q02650]
ENSMUSG00000014039	Prdm15	219.4	201.4	-0.1	0.676604	0.903846	219.4	201.4	-0.12	0.653526	0.87799	16	97791467	97851850	10547	47.08	-1	protein_coding	Mus musculus PR domain containing 15 (Prdm15), transcript variant 2, mRNA. [Source:RefSeq mRNA;Acc:NM_001359077]
ENSMUSG00000014074	Rnf168	388.2	441.5	0.17	0.343483	0.6309	388.2	441.5	0.21	0.287441	0.65192	16	32277459	32301434	4462	41.26	1	protein_coding	E3 ubiquitin-protein ligase RNF168 [Source:UniProtKB/Swiss-Prot;Acc:Q80XJ2]
ENSMUSG00000014075	Tctex1d2	486.7	325.8	-0.53	0.00234412	0.070209	486.7	325.8	-0.54	0.00549203	0.0940147	16	32419702	32429099	2385	42.74	1	protein_coding	Tctex1 domain containing 2 [Source:MGI Symbol;Acc:MGI:1913311]
ENSMUSG00000014077	Chp1	1812.6	1343.3	-0.35	0.185663	0.583046	1812.6	1343.3	-0.32	0.246251	0.611927	2	119547697	119587027	3499	42.36	1	protein_coding	Calcineurin B homologous protein 1 [Source:UniProtKB/Swiss-Prot;Acc:P61022]
ENSMUSG00000014164	Klhl3	71.3	54.3	-0.31	0.240271	0.866498	71.3	54.3	-0.28	0.34756	0.789749	13	58000228	58113592	7322	48.04	-1	protein_coding	Kelch-like protein 3 [Source:UniProtKB/Swiss-Prot;Acc:E0CZ16]
ENSMUSG00000014177	Tvp23b	877.4	845	-0.05	0.852121	0.903846	877.4	845	-0.04	0.881972	0.976894	11	62879455	62916780	2235	45.05	1	protein_coding	trans-golgi network vesicle protein 23B [Source:MGI Symbol;Acc:MGI:1914760]
ENSMUSG00000014195	Dnajc7	973.1	1157.1	0.21	0.361392	0.701116	973.1	1157.1	0.24	0.3111	0.644763	11	100582818	100620168	4863	45.63	-1	protein_coding	DnaJ homolog subfamily C member 7 [Source:UniProtKB/Swiss-Prot;Acc:Q9QYI3]
ENSMUSG00000014198	Zfp385c	0.7	2.2	0.12	0.498913	1	0.7	2.2	0.13	0.523346	1	11	100627543	100692455	3101	50.52	-1	protein_coding	zinc finger protein 385C [Source:MGI Symbol;Acc:MGI:3608347]
ENSMUSG00000014226	Cacybp	3680.9	3134.6	-0.22	0.125581	0.500367	3680.9	3134.6	-0.29	0.0180982	0.178959	1	160202367	160212875	2390	40.82	-1	protein_coding	Calcyclin-binding protein [Source:UniProtKB/Swiss-Prot;Acc:Q9CXW3]
ENSMUSG00000014232	Cluap1	205.7	230.8	0.13	0.64279	0.958144	205.7	230.8	0.13	0.655601	0.879011	16	3908801	3941147	2279	44.48	1	protein_coding	Clusterin-associated protein 1 [Source:UniProtKB/Swiss-Prot;Acc:Q8R3P7]
ENSMUSG00000014243	Zswim7	291.7	248.1	-0.18	0.501734	0.896671	291.7	248.1	-0.21	0.460362	0.773492	11	62267224	62281375	732	44.87	-1	protein_coding	zinc finger SWIM-type containing 7 [Source:MGI Symbol;Acc:MGI:1916997]
ENSMUSG00000014245	Pigl	124.7	66.6	-0.5	0.119207	0.571154	124.7	66.6	-0.72	0.0361241	0.308193	11	62458460	62514417	2268	44.12	1	protein_coding	N-acetylglucosaminyl-phosphatidylinositol de-N-acetylase [Source:UniProtKB/Swiss-Prot;Acc:Q5SX19]
ENSMUSG00000014294	Ndufa2	5646.9	5586.4	-0.02	0.868748	1	5646.9	5586.4	-0.02	0.861452	1	18	36742332	36744557	572	44.61	-1	protein_coding	NADH dehydrogenase [ubiquinone] 1 alpha subcomplex subunit 2 [Source:UniProtKB/Swiss-Prot;Acc:Q9CQ75]
ENSMUSG00000014301	Pam16	52.3	50.3	-0.04	0.890024	1	52.3	50.3	-0.1	0.763892	1	16	4616464	4624988	2435	49.15	-1	protein_coding	Mitochondrial import inner membrane translocase subunit TIM16 [Source:UniProtKB/Swiss-Prot;Acc:Q9CQV1]
ENSMUSG00000014303	Glis2	15.8	48.9	0.5	0.0980302	0.895143	15.8	48.9	0.53	0.116983	0.727843	16	4594713	4624924	4373	53.04	1	protein_coding	Zinc finger protein GLIS2 [Source:UniProtKB/Swiss-Prot;Acc:Q8VDL9]
ENSMUSG00000014313	Cox6c	10528.5	8870.9	-0.24	0.0290886	0.347102	10528.5	8870.9	-0.24	0.0478495	0.289042	15	35925886	35938246	3567	42.47	-1	protein_coding	Cytochrome c oxidase subunit 6C [Source:UniProtKB/Swiss-Prot;Acc:Q9CPQ1]
ENSMUSG00000014329	Bicc1	8.1	7.7	-0.03	0.922385	1	8.1	7.7	-0.02	0.956397	1	10	70922832	71159700	7441	44.11	-1	protein_coding	Protein bicaudal C homolog 1 [Source:UniProtKB/Swiss-Prot;Acc:Q99MQ1]
ENSMUSG00000014349	Ube2z	434.1	409.8	-0.07	0.77027	0.895921	434.1	409.8	0	0.996812	1	11	96047432	96065388	3997	45.02	-1	protein_coding	ubiquitin-conjugating enzyme E2Z [Source:MGI Symbol;Acc:MGI:1343160]
ENSMUSG00000014351	Gip	10.3	0.7	-0.48	0.0500408	1	10.3	0.7	-0.62	0.0341284	1	11	96024545	96030831	687	48.94	1	protein_coding	Gastric inhibitory polypeptide [Source:UniProtKB/Swiss-Prot;Acc:P48756]
ENSMUSG00000014353	Tmem87b	586.9	483.6	-0.23	0.341452	0.698397	586.9	483.6	-0.27	0.301944	0.664562	2	128818118	128854261	8395	41.68	1	protein_coding	Mus musculus transmembrane protein 87B (Tmem87b), transcript variant 3, mRNA. [Source:RefSeq mRNA;Acc:NM_001355629]
ENSMUSG00000014355	Anapc1	1021.4	1076	0.07	0.672435	0.849859	1021.4	1076	0.09	0.611295	0.824022	2	128610104	128687391	16714	40.55	-1	protein_coding	Anaphase-promoting complex subunit 1 [Source:UniProtKB/Swiss-Prot;Acc:P53995]
ENSMUSG00000014361	Mertk	122.3	64.8	-0.5	0.120968	0.57495	122.3	64.8	-0.52	0.136686	0.62924	2	128698956	128802894	4336	44.58	1	protein_coding	Tyrosine-protein kinase Mer [Source:UniProtKB/Swiss-Prot;Acc:Q60805]
ENSMUSG00000014402	Tsg101	1173.9	1109.8	-0.08	0.617711	0.82759	1173.9	1109.8	-0.1	0.53717	0.817923	7	46888949	46919969	2730	42.17	-1	protein_coding	tumor susceptibility gene 101 [Source:MGI Symbol;Acc:MGI:106581]
ENSMUSG00000014418	Hps5	322.2	265.5	-0.23	0.354622	0.811141	322.2	265.5	-0.35	0.0853725	0.386503	7	46760466	46796064	6497	43.38	-1	protein_coding	Hermansky-Pudlak syndrome 5 protein homolog [Source:UniProtKB/Swiss-Prot;Acc:P59438]
ENSMUSG00000014426	Map3k4	235.2	262.4	0.14	0.474116	0.879414	235.2	262.4	0.1	0.643392	0.698067	17	12227621	12318660	5305	47.55	-1	protein_coding	Mitogen-activated protein kinase kinase kinase 4 [Source:UniProtKB/Swiss-Prot;Acc:O08648]
ENSMUSG00000014444	Piezo1	14.5	14.9	0.01	0.967937	1	14.5	14.9	0.01	0.971397	1	8	122481698	122551329	9935	53.71	-1	protein_coding	Mus musculus piezo-type mechanosensitive ion channel component 1 (Piezo1), transcript variant 1, mRNA. [Source:RefSeq mRNA;Acc:NM_001357349]
ENSMUSG00000014470	Rnf166	146.9	119.3	-0.2	0.516479	0.839623	146.9	119.3	-0.2	0.543334	0.856615	8	122466147	122476064	1985	53.63	-1	protein_coding	ring finger protein 166 [Source:MGI Symbol;Acc:MGI:1915968]
ENSMUSG00000014496	Ankrd28	536.2	469.8	-0.15	0.587009	0.744405	536.2	469.8	-0.24	0.398578	0.733532	14	31698768	31830651	12233	37.89	-1	protein_coding	Serine/threonine-protein phosphatase 6 regulatory ankyrin repeat subunit A [Source:UniProtKB/Swiss-Prot;Acc:Q505D1]
ENSMUSG00000014498	Ankrd52	48.6	19.9	-0.45	0.146918	0.74488	48.6	19.9	-0.52	0.139633	0.833479	10	128377115	128408704	8401	52.45	1	protein_coding	Serine/threonine-protein phosphatase 6 regulatory ankyrin repeat subunit C [Source:UniProtKB/Swiss-Prot;Acc:Q8BTI7]
ENSMUSG00000014503	Pkd2l2	45	31.8	-0.34	0.258519	1	45	31.8	-0.32	0.341755	0.821958	18	34409423	34442789	2666	44.68	1	protein_coding	Polycystic kidney disease 2-like 2 protein [Source:UniProtKB/Swiss-Prot;Acc:Q9JLG4]
ENSMUSG00000014504	Srp19	1592.6	1788.3	0.16	0.306619	0.813547	1592.6	1788.3	0.14	0.388761	0.728097	18	34330847	34336599	3630	43.32	1	protein_coding	signal recognition particle 19 [Source:HGNC Symbol;Acc:HGNC:11300]
ENSMUSG00000014529	Tmbim7	3.1	0.5	-0.11	0.442016	1	3.1	0.5	-0.1	0.492322	1	5	3651181	3680325	2345	43.84	1	protein_coding	transmembrane BAX inhibitor motif containing 7 [Source:MGI Symbol;Acc:MGI:1922305]
ENSMUSG00000014547	Wdfy2	82	73.9	-0.09	0.779274	1	82	73.9	-0.23	0.484328	0.78714	14	62837678	62961509	9185	43.64	1	protein_coding	WD repeat and FYVE domain containing 2 [Source:MGI Symbol;Acc:MGI:2442811]
ENSMUSG00000014550	Rbsn	210.4	188.1	-0.13	0.591215	0.870572	210.4	188.1	-0.22	0.38478	0.790362	6	92186712	92214925	8783	44.03	-1	protein_coding	Rabenosyn-5 [Source:UniProtKB/Swiss-Prot;Acc:Q80Y56]
ENSMUSG00000014551	Mrps25	1195.3	1227.4	0.04	0.841233	0.900715	1195.3	1227.4	0.09	0.62369	0.864033	6	92169525	92184033	6576	45.53	-1	protein_coding	28S ribosomal protein S25, mitochondrial [Source:UniProtKB/Swiss-Prot;Acc:Q9D125]
ENSMUSG00000014554	Dguok	973.6	801.1	-0.26	0.151476	0.517758	973.6	801.1	-0.25	0.20531	0.542169	6	83480217	83506969	4611	46.84	-1	protein_coding	Deoxyguanosine kinase, mitochondrial [Source:UniProtKB/Swiss-Prot;Acc:Q9QX60]
ENSMUSG00000014592	Camta1	425.9	589.2	0.4	0.0841037	0.42415	425.9	589.2	0.37	0.131725	0.471893	4	150917322	151861876	14570	48.85	-1	protein_coding	Calmodulin-binding transcription activator 1 [Source:UniProtKB/Swiss-Prot;Acc:A2A891]
ENSMUSG00000014599	Csf1	44.6	105.9	0.73	0.0242578	0.303892	44.6	105.9	0.75	0.0308439	0.232978	3	107741048	107760469	5281	51.22	-1	protein_coding	Macrophage colony-stimulating factor 1 Processed macrophage colony-stimulating factor 1 [Source:UniProtKB/Swiss-Prot;Acc:P07141]
ENSMUSG00000014601	Strip1	593.1	477	-0.26	0.301763	0.687427	593.1	477	-0.23	0.373281	0.668414	3	107612532	107631694	5453	48.79	-1	protein_coding	Striatin-interacting protein 1 [Source:UniProtKB/Swiss-Prot;Acc:Q8C079]
ENSMUSG00000014602	Kif1a	2.4	3.9	0.13	0.617698	1	2.4	3.9	0.12	0.66749	1	1	93015464	93101951	9330	51.34	-1	protein_coding	kinesin family member 1A [Source:MGI Symbol;Acc:MGI:108391]
ENSMUSG00000014603	Alx3	1.2	2.4	0.04	0.764061	1	1.2	2.4	0.04	0.77967	1	3	107595031	107605776	1874	54.13	1	protein_coding	Homeobox protein aristaless-like 3 [Source:UniProtKB/Swiss-Prot;Acc:O70137]
ENSMUSG00000014606	Slc25a11	1091.5	1071	-0.02	0.91023	0.925217	1091.5	1071	-0.04	0.86999	0.971677	11	70644196	70647479	2120	54.2	-1	protein_coding	solute carrier family 25 (mitochondrial carrier oxoglutarate carrier), member 11 [Source:MGI Symbol;Acc:MGI:1915113]
ENSMUSG00000014609	Chrne	4.6	0	-0.22	0.187139	1	4.6	0	-0.23	0.216479	1	11	70614883	70619216	1690	54.57	-1	protein_coding	cholinergic receptor, nicotinic, epsilon polypeptide [Source:MGI Symbol;Acc:MGI:87894]
ENSMUSG00000014633	Cmc2	558	703.5	0.31	0.0590576	0.428504	558	703.5	0.31	0.0914308	0.363117	8	116888685	116921455	2043	45.7	-1	protein_coding	COX assembly mitochondrial [Source:UniProtKB/Swiss-Prot;Acc:Q8K199]
ENSMUSG00000014668	Chfr	304.5	358.4	0.15	0.623968	0.916637	304.5	358.4	0.17	0.60014	0.850634	5	110135842	110171972	4437	42.9	1	protein_coding	E3 ubiquitin-protein ligase CHFR [Source:UniProtKB/Swiss-Prot;Acc:Q810L3]
ENSMUSG00000014704	Hoxa2	0.6	11.3	0.37	0.0919317	1	0.6	11.3	0.6	0.0379015	1	6	52162417	52164831	1775	49.65	-1	protein_coding	Homeobox protein Hox-A2 [Source:UniProtKB/Swiss-Prot;Acc:P31245]
ENSMUSG00000014725	Adam28	2.3	3.7	0.13	0.610366	1	2.3	3.7	0.15	0.611977	1	14	68606027	68655842	9184	38.85	-1	protein_coding	Disintegrin and metalloproteinase domain-containing protein 28 [Source:UniProtKB/Swiss-Prot;Acc:Q9JLN6]
ENSMUSG00000014748	Tex261	665.5	756.7	0.18	0.237812	0.605514	665.5	756.7	0.16	0.319867	0.676739	6	83768885	83775813	4088	52.97	-1	protein_coding	Protein TEX261 [Source:UniProtKB/Swiss-Prot;Acc:Q62302]
ENSMUSG00000014763	Fam120b	535.5	489.3	-0.12	0.421718	0.756781	535.5	489.3	-0.1	0.547377	0.767195	17	15396246	15433580	4518	45.75	1	protein_coding	Mus musculus family with sequence similarity 120, member B (Fam120b), transcript variant 3, mRNA. [Source:RefSeq mRNA;Acc:NM_001357822]
ENSMUSG00000014767	Tbp	851.4	560.8	-0.55	0.00295958	0.0791831	851.4	560.8	-0.54	0.00774677	0.114726	17	15499888	15528379	13399	41.5	1	protein_coding	TATA box binding protein [Source:MGI Symbol;Acc:MGI:101838]
ENSMUSG00000014769	Psmb1	7855.1	7271.2	-0.11	0.390687	0.861158	7855.1	7271.2	-0.17	0.0675318	0.491227	17	15475721	15498276	1036	45.08	-1	protein_coding	proteasome (prosome, macropain) subunit, beta type 1 [Source:MGI Symbol;Acc:MGI:104884]
ENSMUSG00000014773	Dll1	221.5	253.2	0.14	0.610902	0.979184	221.5	253.2	0.27	0.327869	0.68315	17	15367354	15376872	4219	53.76	-1	protein_coding	Delta-like protein 1 Dll1-soluble form Dll1-derived cell-associated form Dll1-intracellular form [Source:UniProtKB/Swiss-Prot;Acc:Q61483]
ENSMUSG00000014776	Nol3	0.5	3.3	0.21	0.281766	1	0.5	3.3	0.22	0.316127	1	8	105276140	105281939	3176	53.41	1	protein_coding	Nucleolar protein 3 [Source:UniProtKB/Swiss-Prot;Acc:Q9D1X0]
ENSMUSG00000014778	Fhod1	203.7	284	0.33	0.267029	0.739479	203.7	284	0.35	0.274161	0.640576	8	105329163	105347953	4666	52.73	-1	protein_coding	FH1/FH2 domain-containing protein 1 [Source:UniProtKB/Swiss-Prot;Acc:Q6P9Q4]
ENSMUSG00000014782	Plekhg4	2.7	7.5	0.13	#N/A	#N/A	2.7	7.5	0.15	0.500393	1	8	105373274	105382862	5478	55.22	1	protein_coding	pleckstrin homology and RhoGEF domain containing G4 [Source:HGNC Symbol;Acc:HGNC:24501]
ENSMUSG00000014786	Slc9a5	28.1	32.1	0.1	0.760919	1	28.1	32.1	0.1	0.772385	1	8	105348843	105369881	5240	50.27	1	protein_coding	solute carrier family 9 (sodium/hydrogen exchanger), member 5 [Source:MGI Symbol;Acc:MGI:2685542]
ENSMUSG00000014791	Elmo3	152.8	223.8	0.4	0.161537	0.583046	152.8	223.8	0.49	0.0715503	0.39813	8	105305601	105310760	3485	55.7	1	protein_coding	Engulfment and cell motility protein 3 [Source:UniProtKB/Swiss-Prot;Acc:Q8BYZ7]
ENSMUSG00000014813	Stc1	4	3.5	-0.05	0.86322	1	4	3.5	-0.05	0.877305	1	14	69029238	69041804	4197	44.19	1	protein_coding	stanniocalcin 1 [Source:MGI Symbol;Acc:MGI:109131]
ENSMUSG00000014837	4931428F04Rik	22.8	9.2	-0.42	0.172883	1	22.8	9.2	-0.44	0.194759	0.96482	8	105280409	105289864	4045	50.9	-1	protein_coding	Uncharacterized protein KIAA0895-like [Source:UniProtKB/Swiss-Prot;Acc:Q810A5]
ENSMUSG00000014846	Tppp3	7.5	5.2	-0.1	0.703447	1	7.5	5.2	-0.19	0.556832	1	8	105467493	105471526	1848	56.27	-1	protein_coding	Tubulin polymerization-promoting protein family member 3 [Source:UniProtKB/Swiss-Prot;Acc:Q9CRB6]
ENSMUSG00000014850	Msh3	606.8	764.5	0.3	0.14854	0.533278	606.8	764.5	0.3	0.181485	0.497713	13	92211872	92355003	11254	42.68	-1	protein_coding	mutS homolog 3 [Source:HGNC Symbol;Acc:HGNC:7326]
ENSMUSG00000014852	Adamts13	3.2	7.9	0.18	0.430051	1	3.2	7.9	0.19	0.468753	1	2	26973416	27009628	4925	49.5	1	protein_coding	A disintegrin and metalloproteinase with thrombospondin motifs 13 [Source:UniProtKB/Swiss-Prot;Acc:Q769J6]
ENSMUSG00000014856	Tmem208	2083.1	1763.1	-0.22	0.198267	0.59741	2083.1	1763.1	-0.22	0.24664	0.612295	8	105326354	105335219	1511	52.83	1	protein_coding	transmembrane protein 208 [Source:MGI Symbol;Acc:MGI:1913570]
ENSMUSG00000014859	E2f4	357.9	551.4	0.49	0.0724189	0.346662	357.9	551.4	0.6	0.0186002	0.181596	8	105297663	105305370	2452	50.16	1	protein_coding	Transcription factor E2F4 [Source:UniProtKB/Swiss-Prot;Acc:Q8R0K9]
ENSMUSG00000014867	Surf4	756.2	986.7	0.32	0.18751	0.560743	756.2	986.7	0.35	0.179671	0.537324	2	26920040	26933928	3281	49.76	-1	protein_coding	Surfeit locus protein 4 [Source:UniProtKB/Swiss-Prot;Acc:Q64310]
ENSMUSG00000014873	Surf2	368.9	420.6	0.15	0.541608	0.837142	368.9	420.6	0.21	0.418634	0.745645	2	26916367	26920183	3408	52.58	1	protein_coding	surfeit gene 2 [Source:MGI Symbol;Acc:MGI:98444]
ENSMUSG00000014905	Dnajb9	1140.8	820.8	-0.38	0.133642	0.489695	1140.8	820.8	-0.56	0.015921	0.168328	12	44205559	44210326	2549	40.35	-1	protein_coding	DnaJ homolog subfamily B member 9 [Source:UniProtKB/Swiss-Prot;Acc:Q9QYI6]
ENSMUSG00000014907	Naf1	293	241.4	-0.2	0.502676	1	293	241.4	-0.38	0.192306	0.552085	8	66860217	66890564	3094	38.86	1	protein_coding	nuclear assembly factor 1 ribonucleoprotein [Source:HGNC Symbol;Acc:HGNC:25126]
ENSMUSG00000014932	Yes1	1625.8	1460.5	-0.14	0.509831	0.811141	1625.8	1460.5	-0.17	0.442829	0.763224	5	32611171	32687057	7508	39.14	1	protein_coding	YES proto-oncogene 1, Src family tyrosine kinase [Source:MGI Symbol;Acc:MGI:99147]
ENSMUSG00000014956	Ppp1cb	5564.6	4009.3	-0.39	0.109399	0.581784	5564.6	4009.3	-0.58	0.0127715	0.149545	5	32458843	32517433	10913	39.85	1	protein_coding	Serine/threonine-protein phosphatase PP1-beta catalytic subunit [Source:UniProtKB/Swiss-Prot;Acc:P62141]
ENSMUSG00000014959	Gorasp2	910.5	923	0.02	0.89289	0.926554	910.5	923	0.02	0.885482	0.978182	2	70661576	70712636	4145	45.47	1	protein_coding	golgi reassembly stacking protein 2 [Source:MGI Symbol;Acc:MGI:2135962]
ENSMUSG00000014980	Tsen15	458.2	562.4	0.26	0.197133	0.666675	458.2	562.4	0.28	0.208595	0.571334	1	152370735	152386688	4195	42.65	-1	protein_coding	tRNA splicing endonuclease subunit 15 [Source:HGNC Symbol;Acc:HGNC:16791]
ENSMUSG00000015002	Efr3a	1598.4	1654.6	0.05	0.819166	1	1598.4	1654.6	0	0.983368	1	15	65787034	65873816	11399	38.98	1	protein_coding	Mus musculus EFR3 homolog A (Efr3a), transcript variant 2, mRNA. [Source:RefSeq mRNA;Acc:NM_001356582]
ENSMUSG00000015013	Trappc2l	782.7	747.5	-0.06	0.673938	0.871122	782.7	747.5	-0.07	0.652522	0.87781	8	122611640	122616660	1950	52.98	1	protein_coding	Trafficking protein particle complex subunit 2-like protein [Source:UniProtKB/Swiss-Prot;Acc:Q9JME7]
ENSMUSG00000015016	Acsf3	120.1	156.4	0.3	0.275089	0.696467	120.1	156.4	0.43	0.0751316	0.363282	8	122775486	122817880	3747	51.9	1	protein_coding	Acyl-CoA synthetase family member 3, mitochondrial [Source:UniProtKB/Swiss-Prot;Acc:Q3URE1]
ENSMUSG00000015023	Ddx19a	160.1	182	0.14	0.63732	0.906485	160.1	182	0.21	0.495351	0.793898	8	110974996	110997800	2957	45.19	-1	protein_coding	ATP-dependent RNA helicase DDX19A [Source:UniProtKB/Swiss-Prot;Acc:Q61655]
ENSMUSG00000015027	Galns	104.1	148.3	0.42	0.0931564	0.475689	104.1	148.3	0.42	0.12507	0.485881	8	122578242	122611463	2650	51.98	-1	protein_coding	N-acetylgalactosamine-6-sulfatase [Source:UniProtKB/Swiss-Prot;Acc:Q571E4]
ENSMUSG00000015083	C8g	22.5	26.3	0.07	0.816554	1	22.5	26.3	0.08	0.805203	1	2	25498651	25501719	1493	56.17	-1	protein_coding	Complement component C8 gamma chain [Source:UniProtKB/Swiss-Prot;Acc:Q8VCG4]
ENSMUSG00000015085	Entpd2	39.3	25.7	-0.34	0.292069	0.914	39.3	25.7	-0.35	0.321758	1	2	25395874	25401321	2128	55.36	1	protein_coding	Ectonucleoside triphosphate diphosphohydrolase 2 [Source:UniProtKB/Swiss-Prot;Acc:O55026]
ENSMUSG00000015087	Rabl6	345.6	524	0.51	0.0316761	0.285811	345.6	524	0.56	0.0173245	0.175526	2	25583018	25608521	6379	49.11	-1	protein_coding	Rab-like protein 6 [Source:UniProtKB/Swiss-Prot;Acc:Q5U3K5]
ENSMUSG00000015090	Ptgds	41.6	37.8	-0.06	0.846884	1	41.6	37.8	-0.09	0.807837	1	2	25466709	25470046	1649	56.2	-1	protein_coding	Prostaglandin-H2 D-isomerase [Source:UniProtKB/Swiss-Prot;Acc:O09114]
ENSMUSG00000015092	Edf1	1645.4	1707.6	0.05	0.744954	1	1645.4	1707.6	0.05	0.767426	0.929988	2	25557847	25562082	1317	52.48	1	protein_coding	Endothelial differentiation-related factor 1 [Source:UniProtKB/Swiss-Prot;Acc:Q9JMG1]
ENSMUSG00000015094	Npdc1	122.8	265.2	0.93	0.000109604	0.00876877	122.8	265.2	1.07	8.7711e-06	0.00117634	2	25399351	25409494	3906	54.34	1	protein_coding	Neural proliferation differentiation and control protein 1 [Source:UniProtKB/Swiss-Prot;Acc:Q64322]
ENSMUSG00000015095	Fbxw5	172.9	267.2	0.45	0.119952	0.712699	172.9	267.2	0.54	0.0659616	0.337235	2	25500750	25505471	3052	57.03	1	protein_coding	Mus musculus F-box and WD-40 domain protein 5 (Fbxw5), transcript variant 3, mRNA. [Source:RefSeq mRNA;Acc:NM_001356408]
ENSMUSG00000015112	Slc25a13	402.9	417	0.04	0.848117	0.937454	402.9	417	0.07	0.772027	0.93217	6	6041218	6217173	3798	43.29	-1	protein_coding	solute carrier family 25 (mitochondrial carrier, adenine nucleotide translocator), member 13 [Source:MGI Symbol;Acc:MGI:1354721]
ENSMUSG00000015120	Ube2i	470	391.5	-0.25	0.0651142	0.38761	470	391.5	-0.25	0.10913	0.432982	17	25261916	25274622	5474	51.37	-1	protein_coding	ubiquitin-conjugating enzyme E2I [Source:MGI Symbol;Acc:MGI:107365]
ENSMUSG00000015126	Tsr3	150.5	190.4	0.26	0.358835	0.75332	150.5	190.4	0.33	0.24588	0.696872	17	25240170	25242798	1192	54.89	1	protein_coding	Ribosome biosis [Source:UniProtKB/Swiss-Prot;Acc:Q5HZH2]
ENSMUSG00000015127	Unkl	3.6	0.9	-0.19	0.340939	1	3.6	0.9	-0.19	0.3876	1	17	25188397	25234443	5673	49.74	1	protein_coding	unkempt family like zinc finger [Source:MGI Symbol;Acc:MGI:1921404]
ENSMUSG00000015133	Lrrk1	224	195.6	-0.15	0.59078	0.868406	224	195.6	-0.1	0.745976	0.921713	7	66226912	66388350	10307	47.26	-1	protein_coding	Leucine-rich repeat serine/threonine-protein kinase 1 [Source:UniProtKB/Swiss-Prot;Acc:Q3UHC2]
ENSMUSG00000015134	Aldh1a3	1.9	3.7	0.22	0.421766	1	1.9	3.7	0.22	0.462786	1	7	66390890	66427517	4617	48.48	-1	protein_coding	Aldehyde dehydrogenase family 1 member A3 [Source:UniProtKB/Swiss-Prot;Acc:Q9JHW9]
ENSMUSG00000015143	Actn1	626.6	570.3	-0.12	0.605269	0.837281	626.6	570.3	-0.13	0.60189	0.851518	12	80167547	80260371	5533	49.36	-1	protein_coding	Mus musculus actinin, alpha 1 (Actn1), transcript variant 2, mRNA. [Source:RefSeq mRNA;Acc:NM_001346669]
ENSMUSG00000015149	Sirt2	196.2	212	0.08	0.766788	0.945294	196.2	212	0.23	0.330009	0.746467	7	28766735	28788661	5035	51.3	1	protein_coding	NAD-dependent protein deacetylase sirtuin-2 [Source:UniProtKB/Swiss-Prot;Acc:Q8VDQ8]
ENSMUSG00000015165	Hnrnpl	1001.5	1311.9	0.35	0.0859132	0.41986	1001.5	1311.9	0.38	0.0778482	0.347396	7	28808541	28822266	5953	51.25	1	protein_coding	Heteroous nuclear ribonucleoprotein L [Source:UniProtKB/Swiss-Prot;Acc:Q8R081]
ENSMUSG00000015176	Nolc1	1139.4	1504.2	0.34	0.139721	0.492495	1139.4	1504.2	0.35	0.149689	0.498742	19	46075863	46085530	4483	48.91	1	protein_coding	Nucleolar and coiled-body phosphoprotein 1 [Source:UniProtKB/Swiss-Prot;Acc:E9Q5C9]
ENSMUSG00000015189	Casd1	716.3	542.6	-0.36	0.0863982	0.419438	716.3	542.6	-0.41	0.0658427	0.337235	6	4600839	4643355	4037	40.49	1	protein_coding	N-acetylneuraminate 9-O-acetyltransferase [Source:UniProtKB/Swiss-Prot;Acc:Q7TN73]
ENSMUSG00000015202	Magi1	115.1	117	0.01	0.962819	0.898089	115.1	117	0.03	0.917794	0.991076	10	7119063	7212237	3837	46.4	-1	protein_coding	Cnksr family member 3 [Source:MGI Symbol;Acc:MGI:2674130]
ENSMUSG00000015214	Mtmr1	359.4	259.4	-0.41	0.0659573	0.464765	359.4	259.4	-0.38	0.115619	0.444954	X	71364760	71419196	5859	40.02	1	protein_coding	Myotubularin-related protein 1 [Source:UniProtKB/Swiss-Prot;Acc:Q9Z2C4]
ENSMUSG00000015217	Hmgb3	951.1	985.8	0.05	0.756154	0.868974	951.1	985.8	0	0.999991	1	X	71555918	71560676	2234	51.46	1	protein_coding	High mobility group protein B3 [Source:UniProtKB/Swiss-Prot;Acc:O54879]
ENSMUSG00000015222	Map2	11.9	8.8	-0.09	0.727863	1	11.9	8.8	-0.12	0.685849	1	1	66175273	66442583	16449	38.34	1	protein_coding	Microtubule-associated protein 2 [Source:UniProtKB/Swiss-Prot;Acc:P20357]
ENSMUSG00000015224	Cyp2j9	77.2	40.7	-0.5	0.123777	0.629079	77.2	40.7	-0.43	0.221683	0.962257	4	96568429	96591578	3337	38.54	-1	protein_coding	cytochrome P450, family 2, subfamily j, polypeptide 9 [Source:MGI Symbol;Acc:MGI:1921769]
ENSMUSG00000015243	Abca1	122.2	116.8	-0.05	0.86532	1	122.2	116.8	-0.01	0.962539	1	4	53030787	53159895	10363	44.25	-1	protein_coding	ATP-binding cassette, sub-family A (ABC1), member 1 [Source:MGI Symbol;Acc:MGI:99607]
ENSMUSG00000015247	Nipsnap3b	1523.6	1280	-0.23	0.21825	0.589199	1523.6	1280	-0.35	0.0439057	0.277435	4	53011880	53022060	1687	41.2	1	protein_coding	3B [Source:UniProtKB/Swiss-Prot;Acc:Q9CQE1]
ENSMUSG00000015289	Lage3	816.6	879.3	0.1	0.522493	0.784102	816.6	879.3	0.06	0.719829	0.909108	X	74351276	74353618	2021	45.97	-1	protein_coding	EKC/KEOPS complex subunit Lage3 [Source:UniProtKB/Swiss-Prot;Acc:Q9CR70]
ENSMUSG00000015290	Ubl4a	1025.5	1089.6	0.08	0.711214	0.864011	1025.5	1089.6	0.11	0.620057	0.86194	X	74365718	74373218	3142	50.47	-1	protein_coding	Ubiquitin-like protein 4A [Source:UniProtKB/Swiss-Prot;Acc:P21126]
ENSMUSG00000015291	Gdi1	282	442.8	0.52	0.0503181	0.384501	282	442.8	0.6	0.0233455	0.205492	X	74304998	74311862	4296	48.62	1	protein_coding	Rab GDP dissociation inhibitor alpha [Source:UniProtKB/Swiss-Prot;Acc:P50396]
ENSMUSG00000015305	Sash1	192.4	187.3	-0.03	0.87753	1	192.4	187.3	-0.04	0.873222	1	10	8722219	8886070	8568	45.66	-1	protein_coding	SAM and SH3 domain containing 1 [Source:HGNC Symbol;Acc:HGNC:19182]
ENSMUSG00000015312	Gadd45b	75.9	123.3	0.44	0.161779	0.577013	75.9	123.3	0.45	0.186724	0.572202	10	80930073	80932204	1589	57.83	1	protein_coding	Growth arrest and DNA damage-inducible protein GADD45 beta [Source:UniProtKB/Swiss-Prot;Acc:P22339]
ENSMUSG00000015314	Slamf6	4.2	2.4	-0.17	0.531651	1	4.2	2.4	-0.17	0.566471	1	1	171917515	171953170	10832	42.84	1	protein_coding	SLAM family member 6 [Source:MGI Symbol;Acc:MGI:1353620]
ENSMUSG00000015316	Slamf1	0.8	4.2	0.2	0.307809	1	0.8	4.2	0.19	0.360408	1	1	171767127	171801184	6156	42.93	1	protein_coding	signaling lymphocytic activation molecule family member 1 [Source:MGI Symbol;Acc:MGI:1351314]
ENSMUSG00000015335	Zdhhc12	169.8	224.8	0.31	0.258145	0.679426	169.8	224.8	0.29	0.333858	0.777769	2	30090944	30093648	1785	57.34	-1	protein_coding	zinc finger, DHHC domain containing 12 [Source:MGI Symbol;Acc:MGI:1913470]
ENSMUSG00000015337	Endog	36.7	26.8	-0.28	0.378751	1	36.7	26.8	-0.29	0.397452	1	2	30171493	30174069	1063	60.42	1	protein_coding	Endonuclease G, mitochondrial [Source:UniProtKB/Swiss-Prot;Acc:O08600]
ENSMUSG00000015340	Cybb	1.2	1.4	0.01	0.954251	1	1.2	1.4	0.01	0.953603	1	X	9435252	9487771	5808	39.72	-1	protein_coding	Cytochrome b-245 heavy chain [Source:UniProtKB/Swiss-Prot;Acc:Q61093]
ENSMUSG00000015341	Golga7	714.6	602.9	-0.2	0.404757	0.834334	714.6	602.9	-0.22	0.397867	0.733041	8	23241346	23257074	6726	44.26	-1	protein_coding	golgi autoantigen, golgin subfamily a, 7 [Source:MGI Symbol;Acc:MGI:1931029]
ENSMUSG00000015342	Xk	223.1	219.5	-0.01	0.961479	1	223.1	219.5	-0.11	0.727969	0.728916	X	9272756	9313250	5076	40.06	1	protein_coding	X-linked Kx blood group [Source:MGI Symbol;Acc:MGI:103569]
ENSMUSG00000015354	Pcolce2	1.3	2.6	0.09	0.640962	1	1.3	2.6	0.09	0.653306	1	9	95637601	95698096	4625	44.38	1	protein_coding	Procollagen C-endopeptidase enhancer 2 [Source:UniProtKB/Swiss-Prot;Acc:Q8R4W6]
ENSMUSG00000015357	Clpx	1059	1014.5	-0.05	0.806601	0.897491	1059	1014.5	-0.02	0.918526	0.991183	9	65294260	65330658	3494	40.74	1	protein_coding	ATP-dependent Clp protease ATP-binding subunit clpX-like, mitochondrial [Source:UniProtKB/Swiss-Prot;Acc:Q9JHS4]
ENSMUSG00000015363	Trabd	301.5	456.7	0.47	0.0859426	0.434615	301.5	456.7	0.6	0.0145392	0.160524	15	89075124	89087077	5591	54.11	1	protein_coding	Mus musculus TraB domain containing (Trabd), transcript variant 2, mRNA. [Source:RefSeq mRNA;Acc:NM_001355617]
ENSMUSG00000015377	Dennd6b	33.1	84.6	0.56	0.0798786	0.615692	33.1	84.6	0.64	0.0737388	0.423117	15	89182213	89196496	5896	52.98	-1	protein_coding	Protein DENND6B [Source:UniProtKB/Swiss-Prot;Acc:Q9D9V7]
ENSMUSG00000015396	Cd83	121.1	141.7	0.15	0.632729	0.903982	121.1	141.7	0.1	0.765797	0.968065	13	43784775	43803132	2572	45.78	1	protein_coding	CD83 antigen [Source:UniProtKB/Swiss-Prot;Acc:O88324]
ENSMUSG00000015401	Tmem27	62.8	102.8	0.24	0.437096	0.797997	62.8	102.8	0.21	0.54765	0.931349	X	164088830	164118860	1544	40.81	1	protein_coding	Collectrin [Source:UniProtKB/Swiss-Prot;Acc:Q9ESG4]
ENSMUSG00000015405	Ace2	16.5	2.9	-0.67	0.0237552	0.565634	16.5	2.9	-0.73	0.0269571	0.434636	X	164139332	164188420	3762	39.92	1	protein_coding	angiotensin I converting enzyme (peptidyl-dipeptidase A) 2 [Source:MGI Symbol;Acc:MGI:1917258]
ENSMUSG00000015437	Gzmb	3.8	0.5	-0.11	0.423675	1	3.8	0.5	-0.12	0.446823	1	14	56258838	56262260	1436	49.69	-1	protein_coding	granzyme B [Source:MGI Symbol;Acc:MGI:109267]
ENSMUSG00000015451	C4a	4.9	6.4	0.08	0.761443	1	4.9	6.4	0.08	0.787817	1	17	34809092	34823464	6206	55.44	-1	processed_transcript	complement component 4A (Rodgers blood group) [Source:MGI Symbol;Acc:MGI:98320]
ENSMUSG00000015452	Ager	6.7	12.9	0.26	0.376645	1	6.7	12.9	0.28	0.379349	1	17	34597862	34600936	2141	56.26	1	protein_coding	Advanced glycosylation end product-specific receptor [Source:UniProtKB/Swiss-Prot;Acc:Q62151]
ENSMUSG00000015461	Atf6b	87.3	93	0.07	0.798816	0.955801	87.3	93	0.14	0.61562	0.895362	17	34647146	34655074	2757	57.06	1	protein_coding	activating transcription factor 6 beta [Source:HGNC Symbol;Acc:HGNC:2349]
ENSMUSG00000015467	Egfl8	11.8	24.2	0.51	0.117955	1	11.8	24.2	0.51	0.150499	0.944047	17	34613349	34615971	1761	57.91	-1	protein_coding	Epidermal growth factor-like protein 8 [Source:UniProtKB/Swiss-Prot;Acc:Q6GUQ1]
ENSMUSG00000015468	Notch4	23.8	51.4	0.48	0.135696	1	23.8	51.4	0.53	0.137718	0.828502	17	34564268	34588503	8061	54.02	1	protein_coding	notch 4 [Source:MGI Symbol;Acc:MGI:107471]
ENSMUSG00000015474	Ppt2	122.4	133.6	0.09	0.748164	0.95174	122.4	133.6	0.06	0.845852	1	17	34616662	34628510	2614	49.16	-1	protein_coding	Lysosomal thioesterase PPT2 [Source:UniProtKB/Swiss-Prot;Acc:O35448]
ENSMUSG00000015478	Rnf5	127.1	199.4	0.53	0.0327856	0.306675	127.1	199.4	0.59	0.0277712	0.223518	17	34601091	34603690	1483	52.04	-1	protein_coding	E3 ubiquitin-protein ligase RNF5 [Source:UniProtKB/Swiss-Prot;Acc:O35445]
ENSMUSG00000015484	Fam163a	8	4.1	-0.21	0.439814	1	8	4.1	-0.27	0.409134	1	1	156075966	156205026	3882	46.69	-1	protein_coding	Protein FAM163A [Source:UniProtKB/Swiss-Prot;Acc:Q8CAA5]
ENSMUSG00000015488	Cacfd1	313.3	455.6	0.42	0.11845	0.425923	313.3	455.6	0.69	0.000555952	0.0219661	2	27009926	27021089	4693	50.58	1	protein_coding	Calcium channel flower homolog [Source:UniProtKB/Swiss-Prot;Acc:Q8BG21]
ENSMUSG00000015501	Hivep2	120.4	111.3	-0.07	0.814059	0.961987	120.4	111.3	-0.05	0.894448	0.981914	10	13966075	14151374	13720	42.15	1	protein_coding	Mus musculus human immunodeficiency virus type I enhancer binding protein 2 (Hivep2), transcript variant 2, mRNA. [Source:RefSeq mRNA;Acc:NM_001358782]
ENSMUSG00000015522	Arnt	243.8	308.5	0.31	0.0778804	0.490334	243.8	308.5	0.31	0.12395	0.457584	3	95434388	95497240	8007	40.93	1	protein_coding	Aryl hydrocarbon receptor nuclear translocator [Source:UniProtKB/Swiss-Prot;Acc:P53762]
ENSMUSG00000015533	Itga2	672	643.7	-0.06	0.783947	0.900833	672	643.7	-0.09	0.682806	0.891177	13	114833081	114932100	7133	41.04	-1	protein_coding	Integrin alpha-2 [Source:UniProtKB/Swiss-Prot;Acc:Q62469]
ENSMUSG00000015536	Mocs2	2715.9	2251	-0.25	0.180199	0.580364	2715.9	2251	-0.17	0.20685	0.569374	13	114818236	114832275	9054	42.15	1	protein_coding	molybdenum cofactor synthesis 2 [Source:HGNC Symbol;Acc:HGNC:7193]
ENSMUSG00000015542	Nat9	122.4	113.2	-0.08	0.794854	0.848904	122.4	113.2	-0.09	0.791517	1	11	115182832	115187859	2066	53.74	-1	protein_coding	N-acetyltransferase 9 [Source:UniProtKB/Swiss-Prot;Acc:Q3UG98]
ENSMUSG00000015568	Lpl	18	16.4	-0.06	0.85794	1	18	16.4	-0.06	0.862742	1	8	68880491	68907448	10478	42.17	1	protein_coding	lipoprotein lipase [Source:MGI Symbol;Acc:MGI:96820]
ENSMUSG00000015575	Atp6v0e	2412.7	2200.4	-0.13	0.314424	0.698397	2412.7	2200.4	-0.09	0.479446	1	17	26676396	26699644	3261	46.94	1	protein_coding	V-type proton ATPase subunit e 1 [Source:UniProtKB/Swiss-Prot;Acc:Q9CQD8]
ENSMUSG00000015597	Zfp318	366	280.8	-0.32	0.18393	0.815089	366	280.8	-0.32	0.218125	0.582964	17	46383731	46420920	8594	42.01	1	protein_coding	zinc finger protein 318 [Source:MGI Symbol;Acc:MGI:1889348]
ENSMUSG00000015599	Ttbk1	2.5	1.3	-0.12	0.594349	1	2.5	1.3	-0.12	0.616141	1	17	46442448	46487675	14097	53.93	-1	protein_coding	tau tubulin kinase 1 [Source:MGI Symbol;Acc:MGI:2147036]
ENSMUSG00000015605	Srf	138.5	198.3	0.45	0.036984	0.331552	138.5	198.3	0.47	0.0528305	0.3209	17	46546839	46556162	4093	55.36	-1	protein_coding	Serum response factor [Source:UniProtKB/Swiss-Prot;Acc:Q9JM73]
ENSMUSG00000015619	Gata3	8.9	7.6	-0.1	0.7486	1	8.9	7.6	-0.1	0.787492	1	2	9857078	9890034	3978	48.26	-1	protein_coding	Mus musculus GATA binding protein 3 (Gata3), transcript variant 3, mRNA. [Source:RefSeq mRNA;Acc:NM_001355111]
ENSMUSG00000015627	Gata5	404.2	444.1	0.12	0.618112	0.839623	404.2	444.1	0.19	0.415505	0.743401	2	180325133	180334699	3277	52.22	-1	protein_coding	Transcription factor GATA-5 [Source:UniProtKB/Swiss-Prot;Acc:P97489]
ENSMUSG00000015647	Lama5	128.5	128	-0.01	0.985146	1	128.5	128	0.01	0.965319	1	2	180176373	180225859	11388	55.34	-1	protein_coding	Laminin subunit alpha-5 [Source:UniProtKB/Swiss-Prot;Acc:Q61001]
ENSMUSG00000015652	Steap1	519.7	457.7	-0.14	0.588755	0.831202	519.7	457.7	-0.14	0.619116	0.861819	5	5736317	5749326	1377	41.45	-1	protein_coding	Metalloreductase STEAP1 [Source:UniProtKB/Swiss-Prot;Acc:Q9CWR7]
ENSMUSG00000015653	Steap2	567.3	697.1	0.25	0.281722	0.670308	567.3	697.1	0.44	0.0182699	0.163149	5	5664829	5694578	12144	41.75	-1	protein_coding	six transmembrane epithelial antigen of prostate 2 [Source:MGI Symbol;Acc:MGI:1921301]
ENSMUSG00000015656	Hspa8	5407.4	3162.7	-0.5	0.10449	0.57495	5407.4	3162.7	-0.57	0.077444	0.369177	9	40800984	40810087	4301	47.73	1	protein_coding	Heat shock cognate 71 kDa protein [Source:UniProtKB/Swiss-Prot;Acc:P63017]
ENSMUSG00000015659	Serac1	31.4	35.2	0.08	0.806365	1	31.4	35.2	0.13	0.698	1	17	6042196	6079741	4576	45.47	-1	protein_coding	Protein SERAC1 [Source:UniProtKB/Swiss-Prot;Acc:Q3U213]
ENSMUSG00000015668	Pdzd11	768.1	743.4	-0.04	0.835279	0.917259	768.1	743.4	-0.07	0.738453	0.854297	X	100622883	100626568	2127	48.05	-1	protein_coding	PDZ domain-containing protein 11 [Source:UniProtKB/Swiss-Prot;Acc:Q9CZG9]
ENSMUSG00000015671	Psma2	4358.1	4279.8	-0.02	0.884416	0.954346	4358.1	4279.8	-0.12	0.375685	0.719251	13	14613240	14674236	3673	40.11	1	protein_coding	Proteasome subunit alpha type-2 [Source:UniProtKB/Swiss-Prot;Acc:P49722]
ENSMUSG00000015672	Mrpl32	1788.7	1755.3	-0.02	0.877991	0.9552	1788.7	1755.3	-0.04	0.836442	1	13	14608184	14613165	4982	39.38	-1	protein_coding	39S ribosomal protein L32, mitochondrial [Source:UniProtKB/Swiss-Prot;Acc:Q9DCI9]
ENSMUSG00000015697	Setdb1	611.9	661.7	0.1	0.663201	0.856204	611.9	661.7	0.11	0.662929	0.882262	3	95323525	95357202	6853	42.87	-1	protein_coding	SET domain, bifurcated 1 [Source:MGI Symbol;Acc:MGI:1934229]
ENSMUSG00000015702	Anxa9	6.2	0.4	-0.25	0.190437	1	6.2	0.4	-0.25	0.225447	1	3	95296096	95307176	2073	47.91	-1	protein_coding	Annexin A9 [Source:UniProtKB/Swiss-Prot;Acc:Q9JHQ0]
ENSMUSG00000015709	Arnt2	110.6	178.3	0.51	0.078282	0.443839	110.6	178.3	0.46	0.131492	0.496231	7	84246278	84410176	7689	45.46	-1	protein_coding	Aryl hydrocarbon receptor nuclear translocator 2 [Source:UniProtKB/Swiss-Prot;Acc:Q61324]
ENSMUSG00000015711	Prune1	51.3	58.6	0.15	0.588272	1	51.3	58.6	0.1	0.732953	1	3	95253674	95282076	3618	46.98	-1	protein_coding	Exopolyphosphatase PRUNE1 [Source:UniProtKB/Swiss-Prot;Acc:Q8BIW1]
ENSMUSG00000015714	Cers2	1166.8	1110.4	-0.06	0.748952	0.873699	1166.8	1110.4	-0.09	0.671947	0.886554	3	95314791	95323599	3676	50.98	1	protein_coding	Ceramide synthase 2 [Source:UniProtKB/Swiss-Prot;Acc:Q924Z4]
ENSMUSG00000015733	Capza2	6485.6	5142.5	-0.32	0.0327331	0.363796	6485.6	5142.5	-0.34	0.0332611	0.24138	6	17636234	17666972	5890	38.04	1	protein_coding	F-actin-capping protein subunit alpha-2 [Source:UniProtKB/Swiss-Prot;Acc:P47754]
ENSMUSG00000015745	Plekho1	8.4	0.9	-0.57	0.0336303	1	8.4	0.9	-0.56	0.0558916	1	3	95988429	95996001	2172	53.72	-1	protein_coding	Pleckstrin homology domain-containing family O member 1 [Source:UniProtKB/Swiss-Prot;Acc:Q9JIY0]
ENSMUSG00000015747	Vps45	150.8	129.1	-0.19	0.385154	0.768154	150.8	129.1	-0.19	0.433936	0.789463	3	95999832	96058466	3991	42.68	-1	protein_coding	vacuolar protein sorting 45 [Source:MGI Symbol;Acc:MGI:891965]
ENSMUSG00000015748	Prpf3	385.3	374.2	-0.03	0.907247	1	385.3	374.2	-0.01	0.963741	1	3	95830124	95855885	5661	41.12	-1	protein_coding	U4/U6 small nuclear ribonucleoprotein Prp3 [Source:UniProtKB/Swiss-Prot;Acc:Q922U1]
ENSMUSG00000015749	Anp32e	1357.5	1588.2	0.2	0.289395	0.650116	1357.5	1588.2	0.23	0.27749	0.643254	3	95929246	95947390	3566	46.55	1	protein_coding	Acidic leucine-rich nuclear phosphoprotein 32 family member E [Source:UniProtKB/Swiss-Prot;Acc:P97822]
ENSMUSG00000015750	Aph1a	22.7	18.7	-0.16	0.624792	1	22.7	18.7	-0.17	0.627657	1	3	95893969	95898288	3450	53.54	1	protein_coding	Gamma-secretase subunit APH-1A [Source:UniProtKB/Swiss-Prot;Acc:Q8BVF7]
ENSMUSG00000015755	Tab2	1143.6	1206.2	0.07	0.749918	0.873699	1143.6	1206.2	0.09	0.698687	0.89942	10	7905653	7956230	6135	39.8	-1	protein_coding	TGF-beta-activated kinase 1 and MAP3K7-binding protein 2 [Source:UniProtKB/Swiss-Prot;Acc:Q99K90]
ENSMUSG00000015757	Ppil4	1183.4	987.1	-0.24	0.120435	0.471736	1183.4	987.1	-0.27	0.100198	0.417046	10	7792891	7823135	6450	40.86	1	protein_coding	Peptidyl-prolyl cis-trans isomerase-like 4 [Source:UniProtKB/Swiss-Prot;Acc:Q9CXG3]
ENSMUSG00000015759	Cnih1	1433.4	1637.3	0.18	0.209231	0.712699	1433.4	1637.3	0.15	0.3216	0.678151	14	46775567	46788411	1623	43.64	-1	protein_coding	1 [Source:UniProtKB/Swiss-Prot;Acc:O35372]
ENSMUSG00000015766	Eps8	2044.7	2115.4	0.05	0.733461	1	2044.7	2115.4	0.07	0.632676	0.867841	6	137477245	137654876	12355	43.81	-1	protein_coding	Epidermal growth factor receptor kinase substrate 8 [Source:UniProtKB/Swiss-Prot;Acc:Q08509]
ENSMUSG00000015776	Med22	209.2	235.8	0.13	0.642482	0.972389	209.2	235.8	0.15	0.620416	0.687369	2	26905262	26910677	3614	52.31	-1	protein_coding	Mediator of RNA polymerase II transcription subunit 22 [Source:UniProtKB/Swiss-Prot;Acc:Q62276]
ENSMUSG00000015790	Surf1	749.5	647.8	-0.2	0.205915	0.675797	749.5	647.8	-0.23	0.153015	0.502942	2	26913381	26916530	1753	50.16	-1	protein_coding	Surfeit locus protein 1 [Source:UniProtKB/Swiss-Prot;Acc:P09925]
ENSMUSG00000015804	Med28	3834.2	3484.6	-0.13	0.376773	0.853377	3834.2	3484.6	-0.19	0.161077	0.512675	5	45520229	45529276	5011	44.76	1	protein_coding	Mediator of RNA polymerase II transcription subunit 28 [Source:UniProtKB/Swiss-Prot;Acc:Q920D3]
ENSMUSG00000015806	Qdpr	1245.2	1052.2	-0.23	0.1615	0.530662	1245.2	1052.2	-0.27	0.114744	0.421907	5	45434021	45450236	1788	44.96	-1	protein_coding	quinoid dihydropteridine reductase [Source:MGI Symbol;Acc:MGI:97836]
ENSMUSG00000015812	Gnrh1	7.3	9.9	0.17	0.587158	1	7.3	9.9	0.22	0.534253	1	14	67745181	67749439	642	43.93	1	protein_coding	gonadotropin releasing hormone 1 [Source:MGI Symbol;Acc:MGI:95789]
ENSMUSG00000015837	Sqstm1	623.5	929.7	0.48	0.0470182	0.331552	623.5	929.7	0.56	0.0182324	0.179033	11	50199366	50210827	3356	50.37	-1	protein_coding	Sequestosome-1 [Source:UniProtKB/Swiss-Prot;Acc:Q64337]
ENSMUSG00000015839	Nfe2l2	2073	1633.3	-0.33	0.00910463	0.161015	2073	1633.3	-0.36	0.00742644	0.112528	2	75675513	75704641	3796	44.8	-1	protein_coding	Nuclear factor erythroid 2-related factor 2 [Source:UniProtKB/Swiss-Prot;Acc:Q60795]
ENSMUSG00000015846	Rxra	139.9	151.1	0.09	0.737725	0.950869	139.9	151.1	0.18	0.464951	0.877633	2	27676440	27762957	5462	54.37	1	protein_coding	retinoid X receptor alpha [Source:MGI Symbol;Acc:MGI:98214]
ENSMUSG00000015850	Adamtsl4	22.5	10.4	-0.51	0.115968	1	22.5	10.4	-0.52	0.143546	1	3	95676201	95687917	4198	55.49	-1	protein_coding	ADAMTS-like protein 4 [Source:UniProtKB/Swiss-Prot;Acc:Q80T21]
ENSMUSG00000015869	Prpsap1	1531.9	1409.7	-0.11	0.591182	0.820701	1531.9	1409.7	-0.09	0.674249	0.887128	11	116470845	116494202	3407	49.57	-1	protein_coding	phosphoribosyl pyrophosphate synthetase-associated protein 1 [Source:MGI Symbol;Acc:MGI:1915013]
ENSMUSG00000015879	Fam184b	67.6	93	0.22	0.502155	0.844071	67.6	93	0.15	0.666188	0.922084	5	45529705	45639614	8598	42.48	-1	protein_coding	Protein FAM184B [Source:UniProtKB/Swiss-Prot;Acc:Q0KK56]
ENSMUSG00000015880	Ncapg	872.1	1260.2	0.42	0.103521	0.448908	872.1	1260.2	0.57	0.0232255	0.204853	5	45669919	45700546	7066	36.05	1	protein_coding	non-SMC condensin I complex subunit G [Source:HGNC Symbol;Acc:HGNC:24304]
ENSMUSG00000015882	Lcorl	1341.1	1267.7	-0.07	0.739076	0.881136	1341.1	1267.7	0.04	0.851282	0.92861	5	45697181	45857615	18855	37.47	-1	protein_coding	Ligand-dependent nuclear receptor corepressor-like protein [Source:UniProtKB/Swiss-Prot;Acc:Q3U285]
ENSMUSG00000015889	Lta4h	3688.2	3248.4	-0.17	0.228345	0.739136	3688.2	3248.4	-0.21	0.172935	0.527972	10	93453411	93484875	6102	44.52	1	protein_coding	Leukotriene A-4 hydrolase [Source:UniProtKB/Swiss-Prot;Acc:P24527]
ENSMUSG00000015890	Amdhd1	0.5	6.4	0.15	0.329904	1	0.5	6.4	0.18	0.32242	1	10	93523338	93540033	2421	44.57	-1	protein_coding	Probable imidazolonepropionase [Source:UniProtKB/Swiss-Prot;Acc:Q9DBA8]
ENSMUSG00000015932	Dstn	8260	7963.9	-0.05	0.761917	0.914	8260	7963.9	-0.13	0.411621	0.741341	2	143915320	143943324	1911	42.57	1	protein_coding	Destrin [Source:UniProtKB/Swiss-Prot;Acc:Q9R0P5]
ENSMUSG00000015937	H2afy	2031.6	2311.2	0.18	0.156389	0.546666	2031.6	2311.2	0.2	0.155478	0.505382	13	56073619	56136361	6809	50.46	-1	protein_coding	Core histone macro-H2A.1 [Source:UniProtKB/Swiss-Prot;Acc:Q9QZQ8]
ENSMUSG00000015942	Gtf2ird2	136.6	218.8	0.52	0.0574229	0.392265	136.6	218.8	0.55	0.0616046	0.371123	5	134184019	134224355	6200	48.89	1	protein_coding	ral transcription factor II-I repeat domain-containing protein 2 [Source:UniProtKB/Swiss-Prot;Acc:Q99NI3]
ENSMUSG00000015943	Bola1	860.9	975.8	0.17	0.18914	0.564584	860.9	975.8	0.16	0.268565	0.634324	3	96196588	96219709	1082	45.23	-1	protein_coding	BolA-like protein 1 [Source:UniProtKB/Swiss-Prot;Acc:Q9D8S9]
ENSMUSG00000015944	Gatsl2	11.8	26.2	0.45	0.157838	1	11.8	26.2	0.48	0.167912	0.915124	5	134099711	134144343	7560	50.35	1	protein_coding	GATS protein-like 2 [Source:MGI Symbol;Acc:MGI:1933384]
ENSMUSG00000015950	Ncf1	2.9	0	-0.11	0.368189	1	2.9	0	-0.13	0.364144	1	5	134220053	134229625	3663	53.68	-1	protein_coding	Neutrophil cytosol factor 1 [Source:UniProtKB/Swiss-Prot;Acc:Q09014]
ENSMUSG00000015961	Adss	2337.2	1898.2	-0.28	0.111816	0.585755	2337.2	1898.2	-0.37	0.0179474	0.178517	1	177762962	177796511	4531	38.38	-1	protein_coding	adenylosuccinate synthetase, non muscle [Source:MGI Symbol;Acc:MGI:87948]
ENSMUSG00000015962	1700016C15Rik	1.4	1.6	0.01	0.954995	1	1.4	1.6	0.01	0.961057	1	1	177729814	177753324	768	43.86	1	protein_coding	RIKEN cDNA 1700016C15 gene [Source:MGI Symbol;Acc:MGI:1916678]
ENSMUSG00000015966	Il17rb	24.4	23.9	-0.01	0.966155	1	24.4	23.9	0.07	0.842277	1	14	29996135	30008896	3707	47.92	-1	protein_coding	Interleukin-17 receptor B [Source:UniProtKB/Swiss-Prot;Acc:Q9JIP3]
ENSMUSG00000015968	Cacna1d	30.7	23.5	-0.15	0.635294	1	30.7	23.5	-0.21	0.546601	1	14	30039939	30491455	12621	44.88	-1	protein_coding	Voltage-dependent L-type calcium channel subunit alpha-1D [Source:UniProtKB/Swiss-Prot;Acc:Q99246]
ENSMUSG00000015970	Chdh	74.4	89.9	0.14	0.666676	0.916892	74.4	89.9	0.17	0.641378	0.984614	14	30009023	30040527	6217	48.97	1	protein_coding	Choline dehydrogenase, mitochondrial [Source:UniProtKB/Swiss-Prot;Acc:Q8BJ64]
ENSMUSG00000015971	Actr8	505.6	584.4	0.17	0.471932	0.753817	505.6	584.4	0.22	0.384931	0.724357	14	29978337	30006354	9009	47.66	1	protein_coding	Actin-related protein 8 [Source:UniProtKB/Swiss-Prot;Acc:Q8R2S9]
ENSMUSG00000015980	Lrrc27	0	13.4	0.17	#N/A	#N/A	0	13.4	0.25	0.196239	1	7	139212988	139242979	3637	50.44	1	protein_coding	Leucine-rich repeat-containing protein 27 [Source:UniProtKB/Swiss-Prot;Acc:Q80YS5]
ENSMUSG00000015994	Fnta	841.6	771.1	-0.12	0.533267	0.900848	841.6	771.1	-0.08	0.67833	0.888448	8	25998722	26015650	3012	42.96	-1	protein_coding	Protein farnesyltransferase/geranylgeranyltransferase type-1 subunit alpha [Source:UniProtKB/Swiss-Prot;Acc:Q61239]
ENSMUSG00000016018	Skiv2l2	1014.4	1019	0.01	0.975468	0.962298	1014.4	1019	0.03	0.858938	0.967912	13	112867418	112927398	6404	39.89	-1	protein_coding	Superkiller viralicidic activity 2-like 2 [Source:UniProtKB/Swiss-Prot;Acc:Q9CZU3]
ENSMUSG00000016024	Lbp	23	26.6	0.06	0.834337	1	23	26.6	0.07	0.84288	1	2	158306493	158332852	4831	47.77	1	protein_coding	Lipopolysaccharide-binding protein [Source:UniProtKB/Swiss-Prot;Acc:Q61805]
ENSMUSG00000016028	Celsr1	47.5	70.5	0.44	0.107004	0.678905	47.5	70.5	0.4	0.178456	0.63267	15	85898929	86033777	11007	51.04	-1	protein_coding	Cadherin EGF LAG seven-pass G-type receptor 1 [Source:UniProtKB/Swiss-Prot;Acc:O35161]
ENSMUSG00000016087	Fli1	2.8	2.8	0	0.996894	1	2.8	2.8	0	0.996299	1	9	32422204	32542861	3486	45.63	-1	protein_coding	Friend leukemia integration 1 transcription factor [Source:UniProtKB/Swiss-Prot;Acc:P26323]
ENSMUSG00000016128	Stard13	212.6	303.4	0.46	0.0152745	0.250984	212.6	303.4	0.47	0.0258513	0.216409	5	151037510	151233836	8594	43.36	-1	protein_coding	StAR-related lipid transfer protein 13 [Source:UniProtKB/Swiss-Prot;Acc:Q923Q2]
ENSMUSG00000016150	Tenm1	10	11.2	0.05	0.870813	1	10	11.2	0.05	0.872491	1	X	42527866	43429126	17747	36.64	-1	protein_coding	teneurin transmembrane protein 1 [Source:MGI Symbol;Acc:MGI:1345185]
ENSMUSG00000016181	Diexf	243.8	219	-0.13	0.560787	0.917431	243.8	219	-0.08	0.756841	0.927238	1	193091104	193130272	6530	46.1	-1	protein_coding	digestive organ expansion factor homolog (zebrafish) [Source:HGNC Symbol;Acc:HGNC:28440]
ENSMUSG00000016200	Syt14	13.5	16	0.06	0.82243	1	13.5	16	0.03	0.924061	1	1	192891233	193035775	11932	39.12	-1	protein_coding	Synaptotagmin-14 [Source:UniProtKB/Swiss-Prot;Acc:Q7TN84]
ENSMUSG00000016206	H2-M3	111.6	154	0.27	0.401626	0.778853	111.6	154	0.42	0.217126	0.61017	17	37270220	37274484	1438	46.66	1	protein_coding
ENSMUSG00000016239	Lonrf3	44.1	26	-0.32	0.315702	0.9365	44.1	26	-0.34	0.343333	1	X	36328353	36362341	3812	43.18	1	protein_coding	LON peptidase N-terminal domain and RING finger protein 3 [Source:UniProtKB/Swiss-Prot;Acc:Q9D4H7]
ENSMUSG00000016252	Atp5e	8605.5	7791	-0.14	0.278323	0.67103	8605.5	7791	-0.14	0.334821	0.689246	2	174461072	174464105	1756	50.03	-1	protein_coding	ATP synthase subunit epsilon, mitochondrial [Source:UniProtKB/Swiss-Prot;Acc:P56382]
ENSMUSG00000016253	Nelfcd	312.7	447.4	0.41	0.114728	0.480947	312.7	447.4	0.43	0.125697	0.460279	2	174415804	174427502	2883	52.75	1	protein_coding	Negative elongation factor D [Source:UniProtKB/Swiss-Prot;Acc:Q922L6]
ENSMUSG00000016256	Ctsz	1252.7	1353.9	0.1	0.621155	0.839623	1252.7	1353.9	0.1	0.646262	0.875998	2	174427493	174439039	1441	51.53	-1	protein_coding	cathepsin Z [Source:MGI Symbol;Acc:MGI:1891190]
ENSMUSG00000016257	Prelid3b	1377.7	1256.5	-0.12	0.44047	0.75333	1377.7	1256.5	-0.19	0.219792	0.58501	2	174465067	174473081	1860	47.54	-1	protein_coding	PRELI domain containing 3B [Source:MGI Symbol;Acc:MGI:1913640]
ENSMUSG00000016262	Sertad4	181.7	138.6	-0.31	0.247617	0.667951	181.7	138.6	-0.31	0.289584	0.680972	1	192844488	192855756	3850	49.37	-1	protein_coding	SERTA domain-containing protein 4 [Source:UniProtKB/Swiss-Prot;Acc:A7DTG3]
ENSMUSG00000016283	H2-M2	8.4	0.9	-0.57	0.0344954	1	8.4	0.9	-0.64	0.0359254	1	17	37480851	37483552	1551	47.85	-1	protein_coding	Mus musculus histocompatibility 2, M region locus 2 (H2-M2), transcript variant 2, mRNA. [Source:RefSeq mRNA;Acc:NM_001347387]
ENSMUSG00000016308	Ube2a	1070	1144.3	0.09	0.55348	0.813547	1070	1144.3	0.02	0.861394	0.968756	X	36873900	36884222	2272	41.6	1	protein_coding	ubiquitin-conjugating enzyme E2A [Source:MGI Symbol;Acc:MGI:102959]
ENSMUSG00000016319	Slc25a5	18037.9	15510.3	-0.21	0.122733	0.608018	18037.9	15510.3	-0.23	0.109571	0.433919	X	36795651	36798807	1646	50.3	1	protein_coding	solute carrier family 25 (mitochondrial carrier, adenine nucleotide translocator), member 5 [Source:MGI Symbol;Acc:MGI:1353496]
ENSMUSG00000016344	Ppdpf	509.7	521	0.03	0.869001	0.930568	509.7	521	-0.05	0.766631	0.929988	2	181187247	181188771	1336	60.85	1	protein_coding	Pancreatic progenitor cell differentiation and proliferation factor [Source:UniProtKB/Swiss-Prot;Acc:Q9CR37]
ENSMUSG00000016346	Kcnq2	2.4	4	0.11	0.633066	1	2.4	4	0.11	0.674302	1	2	181075579	181135300	16273	50.65	-1	protein_coding	potassium voltage-gated channel subfamily KQT member 2 isoform 13 [Source:RefSeq peptide;Acc:NP_001289817]
ENSMUSG00000016356	Col20a1	5.2	12.7	0.29	0.295303	1	5.2	12.7	0.37	0.252613	1	2	180986535	181018363	5142	50.8	1	protein_coding	Collagen alpha-1(XX) chain [Source:UniProtKB/Swiss-Prot;Acc:Q923P0]
ENSMUSG00000016382	Pls3	2057.3	2048.7	-0.01	0.981522	1	2057.3	2048.7	-0.08	0.725369	0.912408	X	75785654	75875182	4238	39.96	-1	protein_coding	Mus musculus plastin 3 (T-isoform) (Pls3), transcript variant 4, mRNA. [Source:RefSeq mRNA;Acc:NM_001346519]
ENSMUSG00000016386	Mpped2	1.6	1.4	-0.01	0.936078	1	1.6	1.4	-0.01	0.938277	1	2	106693269	106868356	3425	43.66	1	protein_coding	Metallophosphoesterase MPPED2 [Source:UniProtKB/Swiss-Prot;Acc:Q9CZJ0]
ENSMUSG00000016409	Nkap	547	613.2	0.15	0.440294	0.75332	547	613.2	0.15	0.464533	0.723448	X	37126795	37150746	4326	40.61	1	protein_coding	NF-kappa-B-activating protein [Source:UniProtKB/Swiss-Prot;Acc:Q9D0F4]
ENSMUSG00000016427	Ndufa1	3881	3571.9	-0.11	0.362838	0.856377	3881	3571.9	-0.09	0.482176	1	X	37187588	37191163	419	44.55	-1	protein_coding	NADH dehydrogenase [ubiquinone] 1 alpha subcomplex subunit 1 [Source:UniProtKB/Swiss-Prot;Acc:O35683]
ENSMUSG00000016458	Wt1	4.6	2.5	-0.23	0.427737	1	4.6	2.5	-0.23	0.470128	1	2	105126529	105173616	6195	45.81	1	protein_coding	Wilms tumor 1 homolog [Source:MGI Symbol;Acc:MGI:98968]
ENSMUSG00000016477	E2f3	299.8	300.1	0	0.988108	1	299.8	300.1	-0.08	0.688888	0.894362	13	29906575	29986063	5429	45.73	-1	protein_coding	Transcription factor E2F3 [Source:UniProtKB/Swiss-Prot;Acc:O35261]
ENSMUSG00000016481	Cr1l	1165	1149.2	-0.02	0.903721	0.922833	1165	1149.2	0	0.987245	1	1	195097382	195131586	10349	37.08	-1	protein_coding	Mus musculus complement component (3b/4b) receptor 1-like (Cr1l), transcript variant 2, mRNA. [Source:RefSeq mRNA;Acc:NM_001355060]
ENSMUSG00000016487	Ppfibp1	410.8	310.5	-0.35	0.118259	0.4968	410.8	310.5	-0.31	0.200775	0.562877	6	146888487	147032025	11135	43.07	1	protein_coding	PTPRF interacting protein, binding protein 1 (liprin beta 1) [Source:MGI Symbol;Acc:MGI:1914783]
ENSMUSG00000016493	Cd46	69.4	35.5	-0.61	0.0502859	0.576352	69.4	35.5	-0.62	0.0683243	0.423117	1	195036826	195092249	7603	38.72	-1	protein_coding	Membrane cofactor protein [Source:UniProtKB/Swiss-Prot;Acc:O88174]
ENSMUSG00000016494	Cd34	1.3	2.3	0.07	0.698857	1	1.3	2.3	0.07	0.738226	1	1	194938819	194961279	7290	41.05	1	protein_coding	Hematopoietic progenitor cell antigen CD34 [Source:UniProtKB/Swiss-Prot;Acc:Q64314]
ENSMUSG00000016495	Plgrkt	1256	1023.7	-0.27	0.121139	0.475098	1256	1023.7	-0.24	0.207547	0.570147	19	29348599	29367390	3799	43.67	-1	protein_coding	Plasminogen receptor (KT) [Source:UniProtKB/Swiss-Prot;Acc:Q9D3P8]
ENSMUSG00000016496	Cd274	25.3	24.5	-0.02	0.94292	1	25.3	24.5	-0.11	0.756015	1	19	29367455	29388095	3622	42.95	1	protein_coding	CD274 antigen [Source:MGI Symbol;Acc:MGI:1926446]
ENSMUSG00000016503	Gtf3a	125.6	191.9	0.56	0.00153414	0.0575626	125.6	191.9	0.54	0.00765531	0.114344	5	146948657	146955614	2548	52.57	1	protein_coding	transcription factor IIIA [Source:RefSeq peptide;Acc:NP_079928]
ENSMUSG00000016510	Mtif3	259.4	279.3	0.08	0.758213	1	259.4	279.3	0.19	0.387272	0.726719	5	146951573	146963800	5127	50.15	-1	protein_coding	mitochondrial translational initiation factor 3 [Source:MGI Symbol;Acc:MGI:1923616]
ENSMUSG00000016520	Lnx2	97.6	115	0.18	0.519264	0.744191	97.6	115	0.1	0.721517	0.947532	5	147016655	147076586	4557	47.29	-1	protein_coding	Ligand of Numb protein X 2 [Source:UniProtKB/Swiss-Prot;Acc:Q91XL2]
ENSMUSG00000016524	Il19	4.3	0	-0.11	0.363273	1	4.3	0	-0.14	0.359264	1	1	130932656	130940115	1149	46.21	-1	protein_coding	Interleukin-19 [Source:UniProtKB/Swiss-Prot;Acc:Q8CJ70]
ENSMUSG00000016526	Dyrk3	109.4	134.7	0.14	0.656715	0.991901	109.4	134.7	0.09	0.804219	1	1	131127455	131138340	3178	46.45	-1	protein_coding	Dual specificity tyrosine-phosphorylation-regulated kinase 3 [Source:UniProtKB/Swiss-Prot;Acc:Q922Y0]
ENSMUSG00000016528	Mapkapk2	211.6	256.4	0.25	0.218126	0.855728	211.6	256.4	0.25	0.271153	0.637409	1	131053700	131097826	3041	48.69	-1	protein_coding	MAP kinase-activated protein kinase 2 [Source:UniProtKB/Swiss-Prot;Acc:P49138]
ENSMUSG00000016534	Lamp2	4993.3	3534.9	-0.47	0.00412741	0.136499	4993.3	3534.9	-0.54	0.000452124	0.0190551	X	38401357	38456454	9552	40.57	-1	protein_coding	Lysosome-associated membrane glycoprotein 2 [Source:UniProtKB/Swiss-Prot;Acc:P17047]
ENSMUSG00000016541	Atxn10	976.2	1232.6	0.29	0.177178	0.556975	976.2	1232.6	0.32	0.171505	0.526315	15	85336245	85463212	1937	43.3	1	protein_coding	Ataxin-10 [Source:UniProtKB/Swiss-Prot;Acc:P28658]
ENSMUSG00000016552	Foxred2	14.8	13	-0.04	0.887881	1	14.8	13	-0.04	0.880748	1	15	77940522	77956722	5939	50.94	-1	protein_coding	FAD-dependent oxidoreductase domain-containing protein 2 [Source:UniProtKB/Swiss-Prot;Acc:Q3USW5]
ENSMUSG00000016554	Eif3d	1097.7	1351.3	0.28	0.104955	0.448443	1097.7	1351.3	0.28	0.138699	0.48346	15	77958998	77970813	4968	51.33	-1	protein_coding	Eukaryotic translation initiation factor 3 subunit D [Source:UniProtKB/Swiss-Prot;Acc:O70194]
ENSMUSG00000016559	H3f3b	25448.9	25320.4	-0.01	0.97039	0.995033	25448.9	25320.4	-0.01	0.947025	1	11	116021912	116027962	2976	44.24	-1	protein_coding	Histone H3.3 [Source:UniProtKB/Swiss-Prot;Acc:P84244]
ENSMUSG00000016619	Nup50	740.5	765.1	0.04	0.839612	0.934095	740.5	765.1	-0.1	0.527208	0.812287	15	84923411	84942963	4894	46.67	1	protein_coding	Nuclear pore complex protein Nup50 [Source:UniProtKB/Swiss-Prot;Acc:Q9JIH2]
ENSMUSG00000016624	Phf21b	130.5	144	0.11	0.705174	0.916892	130.5	144	0.09	0.757513	1	15	84785381	84856049	4264	51.24	-1	protein_coding	PHD finger protein 21B [Source:MGI Symbol;Acc:MGI:2443812]
ENSMUSG00000016637	Ift27	150.3	244.6	0.63	0.00135128	0.0539885	150.3	244.6	0.68	0.00108186	0.0349514	15	78159463	78174107	2864	54.03	-1	protein_coding	Intraflagellar transport [Source:UniProtKB/Swiss-Prot;Acc:Q9D0P8]
ENSMUSG00000016664	Pacsin2	305.5	391	0.31	0.156595	0.594289	305.5	391	0.32	0.184207	0.542856	15	83375607	83464606	4902	47.28	-1	protein_coding	protein kinase C and casein kinase substrate in neurons 2 [Source:MGI Symbol;Acc:MGI:1345153]
ENSMUSG00000016756	Cmah	1.5	1.2	-0.04	0.834201	1	1.5	1.2	-0.04	0.842923	1	13	24327404	24477377	10660	42.35	1	protein_coding	Cytidine monophosphate-N-acetylneuraminic acid hydroxylase [Source:UniProtKB/Swiss-Prot;Acc:Q61419]
ENSMUSG00000016757	Ttll12	174.4	184.6	0.06	0.839194	1	174.4	184.6	0.02	0.938622	1	15	83575090	83595157	4039	53.2	-1	protein_coding	tubulin tyrosine ligase-like family, member 12 [Source:MGI Symbol;Acc:MGI:3039573]
ENSMUSG00000016758	Bik	16.2	24	0.27	0.408132	1	16.2	24	0.22	0.529117	1	15	83526862	83544634	1591	51.48	1	protein_coding	Bcl-2-interacting killer [Source:UniProtKB/Swiss-Prot;Acc:O70337]
ENSMUSG00000016763	Scube1	13.8	22.5	0.16	0.565013	1	13.8	22.5	0.2	0.539805	1	15	83604999	83725021	9829	52.03	-1	protein_coding	signal peptide, CUB domain, EGF-like 1 [Source:MGI Symbol;Acc:MGI:1890616]
ENSMUSG00000016831	Tox4	330.6	510.8	0.49	0.0698468	0.340738	330.6	510.8	0.53	0.0638422	0.300031	14	52279146	52296401	6950	43.36	1	protein_coding	TOX high mobility group box family member 4 [Source:UniProtKB/Swiss-Prot;Acc:Q8BU11]
ENSMUSG00000016833	Mrps18c	1117.8	1008.7	-0.14	0.311583	0.667555	1117.8	1008.7	-0.13	0.412025	0.741341	5	100798627	100804471	1076	39.69	1	protein_coding	28S ribosomal protein S18c, mitochondrial [Source:UniProtKB/Swiss-Prot;Acc:Q8R2L5]
ENSMUSG00000016921	Srsf6	5920.3	5166.7	-0.18	0.238016	0.748245	5920.3	5166.7	-0.22	0.190782	0.739104	2	162931528	162937121	4810	45.24	1	protein_coding	serine/arginine-rich splicing factor 6 [Source:MGI Symbol;Acc:MGI:1915246]
ENSMUSG00000016933	Plcg1	137.4	133.5	-0.03	0.916709	1	137.4	133.5	0.03	0.915969	0.990209	2	160731300	160775760	7857	49.32	1	protein_coding	1-phosphatidylinositol 4,5-bisphosphate phosphodiesterase gamma-1 [Source:UniProtKB/Swiss-Prot;Acc:Q62077]
ENSMUSG00000016940	Kctd2	111.9	224.7	0.8	0.00227348	0.0751316	111.9	224.7	0.89	0.000434685	0.0185528	11	115420128	115431274	3009	50.36	1	protein_coding	potassium channel tetramerization domain containing 2 [Source:HGNC Symbol;Acc:HGNC:21294]
ENSMUSG00000016946	Kctd5	283.1	342.1	0.25	0.212715	0.70412	283.1	342.1	0.18	0.367102	0.712815	17	24047734	24073485	2751	49.05	-1	protein_coding	potassium channel tetramerization domain containing 5 [Source:HGNC Symbol;Acc:HGNC:21423]
ENSMUSG00000016984	Etaa1	454.1	306.8	-0.35	0.266313	0.658073	454.1	306.8	-0.57	0.0781246	0.370757	11	17938756	17953875	4185	36.47	-1	protein_coding	Ewing's tumor-associated antigen 1 homolog [Source:UniProtKB/Swiss-Prot;Acc:Q5SVT3]
ENSMUSG00000016995	Matn4	0.5	2.1	0.1	0.496966	1	0.5	2.1	0.1	0.547841	1	2	164389393	164405160	5174	51.53	-1	protein_coding	matrilin 4 [Source:HGNC Symbol;Acc:HGNC:6910]
ENSMUSG00000017007	Rbpjl	1.6	4.2	0.09	0.57713	1	1.6	4.2	0.09	0.618238	1	2	164403141	164415448	5732	51.75	1	protein_coding	recombination signal binding protein for immunoglobulin kappa J region-like [Source:MGI Symbol;Acc:MGI:1196616]
ENSMUSG00000017009	Sdc4	2202.7	2672.8	0.25	0.173472	0.684778	2202.7	2672.8	0.29	0.137332	0.656956	2	164424247	164443887	2547	51.13	-1	protein_coding	syndecan 4 [Source:MGI Symbol;Acc:MGI:1349164]
ENSMUSG00000017057	Il13ra1	426.1	359	-0.19	0.511756	0.715852	426.1	359	-0.33	0.250157	0.5652	X	36112110	36171259	3712	39.87	1	protein_coding	Interleukin-13 receptor subunit alpha-1 [Source:UniProtKB/Swiss-Prot;Acc:O09030]
ENSMUSG00000017119	Nbr1	1113.2	1007.5	-0.14	0.37527	0.71903	1113.2	1007.5	-0.16	0.345776	0.698067	11	101552149	101581951	6871	43.97	1	protein_coding	neighbor of Brca1 gene 1 [Source:MGI Symbol;Acc:MGI:108498]
ENSMUSG00000017132	Cyth1	110.5	133	0.21	0.406973	0.860806	110.5	133	0.25	0.366173	0.829137	11	118132019	118248592	3905	48.64	-1	protein_coding	Cytohesin-1 [Source:UniProtKB/Swiss-Prot;Acc:Q9QX11]
ENSMUSG00000017144	Rnd3	909.1	787.9	-0.18	0.380487	0.709202	909.1	787.9	-0.32	0.0980369	0.414482	2	51130438	51149111	4432	43.97	-1	protein_coding	Rho-related GTP-binding protein RhoE [Source:UniProtKB/Swiss-Prot;Acc:P61588]
ENSMUSG00000017146	Brca1	280.5	323.9	0.17	0.510258	0.891135	280.5	323.9	0.07	0.750305	0.92305	11	101488764	101551955	8533	42.69	-1	protein_coding	Breast cancer type 1 susceptibility protein homolog [Source:UniProtKB/Swiss-Prot;Acc:P48754]
ENSMUSG00000017167	Cntnap1	11.3	17.3	0.25	0.441019	1	11.3	17.3	0.31	0.378965	1	11	101170523	101190724	5875	53.25	1	protein_coding	Contactin-associated protein 1 [Source:UniProtKB/Swiss-Prot;Acc:O54991]
ENSMUSG00000017176	Nt5c3b	362.1	517.2	0.4	0.142254	0.45284	362.1	517.2	0.42	0.14913	0.452532	11	100422321	100441808	3420	50.38	-1	protein_coding	5'-nucleotidase, cytosolic IIIB [Source:MGI Symbol;Acc:MGI:1915356]
ENSMUSG00000017188	Coa3	3709.4	3680.3	-0.01	0.923024	1	3709.4	3680.3	-0.03	0.791335	0.939031	11	101277968	101279114	886	51.79	-1	protein_coding	Cytochrome c oxidase assembly factor 3 homolog, mitochondrial [Source:UniProtKB/Swiss-Prot;Acc:Q9D2R6]
ENSMUSG00000017195	Zpbp2	3.2	9.3	0.23	0.337238	1	3.2	9.3	0.23	0.392314	1	11	98551097	98558665	1683	42.16	1	protein_coding	zona pellucida binding protein 2 [Source:MGI Symbol;Acc:MGI:1916626]
ENSMUSG00000017204	Gsdma	10.4	43.9	0.44	0.110972	0.687725	10.4	43.9	0.48	0.119169	0.736688	11	98664351	98677708	2726	48.65	1	protein_coding	Gasdermin-A [Source:UniProtKB/Swiss-Prot;Acc:Q9EST1]
ENSMUSG00000017210	Med24	247	351.3	0.44	0.0469234	0.410393	247	351.3	0.48	0.0428922	0.27489	11	98704591	98729435	6528	51.32	-1	protein_coding	Mediator of RNA polymerase II transcription subunit 24 [Source:UniProtKB/Swiss-Prot;Acc:Q99K74]
ENSMUSG00000017211	Gsdma2	12.4	0.4	-0.41	0.0670298	1	12.4	0.4	-0.59	0.0334577	1	11	98646759	98657964	3083	46.94	1	protein_coding	Gasdermin-A2 [Source:UniProtKB/Swiss-Prot;Acc:Q32M21]
ENSMUSG00000017221	Psmd3	451.4	650.3	0.45	0.0512714	0.405293	451.4	650.3	0.52	0.0218313	0.196791	11	98682554	98695979	4967	50.86	1	protein_coding	26S proteasome non-ATPase regulatory subunit 3 [Source:UniProtKB/Swiss-Prot;Acc:P14685]
ENSMUSG00000017264	Exosc10	343.4	342.4	0	0.980818	0.869098	343.4	342.4	0.01	0.93607	0.99882	4	148558429	148582401	3594	49.95	1	protein_coding	Mus musculus exosome component 10 (Exosc10), transcript variant 5, mRNA. [Source:RefSeq mRNA;Acc:NM_001355490]
ENSMUSG00000017286	Glod4	1766.8	1507.1	-0.22	0.137471	0.622214	1766.8	1507.1	-0.21	0.192219	0.551884	11	76120987	76243725	6005	44.18	-1	protein_coding	Glyoxalase domain-containing protein 4 [Source:UniProtKB/Swiss-Prot;Acc:Q9CPV4]
ENSMUSG00000017288	Vps53	402.5	537.5	0.36	0.115387	0.481685	402.5	537.5	0.43	0.0443217	0.278444	11	76046226	76179647	5203	44.47	-1	protein_coding	VPS53 GARP complex subunit [Source:MGI Symbol;Acc:MGI:1915549]
ENSMUSG00000017291	Taok1	1750.9	1270.7	-0.4	0.063496	0.370043	1750.9	1270.7	-0.53	0.0131194	0.15142	11	77529162	77607815	12421	37.75	-1	protein_coding	TAO kinase 1 [Source:MGI Symbol;Acc:MGI:1914490]
ENSMUSG00000017299	Dnttip1	174.3	200.1	0.18	0.287952	0.701116	174.3	200.1	0.21	0.279722	0.704182	2	164745983	164768607	2122	47.18	1	protein_coding	Deoxynucleotidyltransferase terminal-interacting protein 1 [Source:UniProtKB/Swiss-Prot;Acc:Q99LB0]
ENSMUSG00000017307	Acot8	123.2	126.2	0.03	0.913772	1	123.2	126.2	0.05	0.847445	0.963496	2	164792768	164804882	1994	48.73	-1	protein_coding	Acyl-coenzyme A thioesterase 8 [Source:UniProtKB/Swiss-Prot;Acc:P58137]
ENSMUSG00000017309	Cd300lg	0	3	0.11	0.372221	1	0	3	0.13	0.368178	1	11	102041509	102055620	2737	50.64	1	protein_coding	CMRF35-like molecule 9 [Source:UniProtKB/Swiss-Prot;Acc:Q1ERP8]
ENSMUSG00000017314	Mpp2	4.9	5.1	0.01	0.963789	1	4.9	5.1	0.01	0.982004	1	11	102057015	102088515	4807	50.91	-1	protein_coding	Mus musculus membrane protein, palmitoylated 2 (MAGUK p55 subfamily member 2) (Mpp2), transcript variant 1, mRNA. [Source:RefSeq mRNA;Acc:NM_001356324]
ENSMUSG00000017376	Nlk	287.6	211.5	-0.35	0.19961	0.835697	287.6	211.5	-0.44	0.119848	0.451501	11	78567168	78697373	5447	40.51	-1	protein_coding	Serine/threonine-protein kinase NLK [Source:UniProtKB/Swiss-Prot;Acc:O54949]
ENSMUSG00000017386	Traf4	93.6	154.4	0.55	0.0464692	0.302524	93.6	154.4	0.57	0.0578487	0.377932	11	78158499	78165589	3292	57.37	-1	protein_coding	TNF receptor-associated factor 4 [Source:UniProtKB/Swiss-Prot;Acc:Q61382]
ENSMUSG00000017390	Aldoc	341.3	263.1	-0.26	0.380767	1	341.3	263.1	-0.27	0.394902	0.730941	11	78322968	78327781	3263	52.45	1	protein_coding	Fructose-bisphosphate aldolase C [Source:UniProtKB/Swiss-Prot;Acc:P05063]
ENSMUSG00000017404	Rpl19	988.6	906.2	-0.12	0.395906	0.71902	988.6	906.2	-0.16	0.275055	0.640838	11	98026710	98030492	1022	49.91	1	protein_coding	ribosomal protein L19 [Source:MGI Symbol;Acc:MGI:98020]
ENSMUSG00000017405	Nek8	44.8	72.4	0.48	0.113379	0.749674	44.8	72.4	0.47	0.155951	0.601174	11	78166106	78176675	5222	50.65	-1	protein_coding	Serine/threonine-protein kinase Nek8 [Source:UniProtKB/Swiss-Prot;Acc:Q91ZR4]
ENSMUSG00000017412	Cacnb4	3.5	1.8	-0.15	0.525323	1	3.5	1.8	-0.15	0.5625	1	2	52428320	52676831	8963	43.76	-1	protein_coding	Mus musculus calcium channel, voltage-dependent, beta 4 subunit (Cacnb4), transcript variant 6, mRNA. [Source:RefSeq mRNA;Acc:NM_001355059]
ENSMUSG00000017417	Plxdc1	3.3	1.6	-0.18	0.475055	1	3.3	1.6	-0.17	0.525975	1	11	97923238	97986444	4836	50.53	-1	protein_coding	Plexin domain-containing protein 1 [Source:UniProtKB/Swiss-Prot;Acc:Q91ZV7]
ENSMUSG00000017418	Arl5b	522.2	637.3	0.22	0.419399	0.755929	522.2	637.3	0.19	0.523004	0.810321	2	15049395	15082456	10428	39.9	1	protein_coding	ADP ribosylation factor like GTPase 5B [Source:HGNC Symbol;Acc:HGNC:23052]
ENSMUSG00000017421	Zfp207	4205.2	3224.1	-0.35	0.0698214	0.405225	4205.2	3224.1	-0.42	0.0347978	0.361241	11	80383279	80405733	6658	37.32	1	protein_coding	zinc finger protein 207 [Source:MGI Symbol;Acc:MGI:1340045]
ENSMUSG00000017428	Psmd11	1083.8	1178.1	0.12	0.340791	0.692308	1083.8	1178.1	0.11	0.424568	0.750781	11	80428615	80473248	6383	41.4	1	protein_coding	26S proteasome non-ATPase regulatory subunit 11 [Source:UniProtKB/Swiss-Prot;Acc:Q8BG32]
ENSMUSG00000017446	C1qtnf1	3.4	3.2	0	0.978007	1	3.4	3.2	-0.01	0.972668	1	11	118428203	118449963	3131	51.99	1	protein_coding	Complement C1q tumor necrosis factor-related protein 1 [Source:UniProtKB/Swiss-Prot;Acc:Q9QXP7]
ENSMUSG00000017453	Pipox	846.9	856.5	0.01	0.954748	0.934522	846.9	856.5	0.16	0.461875	0.774397	11	77880615	77894096	2470	48.37	-1	protein_coding	pipecolic acid oxidase [Source:MGI Symbol;Acc:MGI:1197006]
ENSMUSG00000017466	Timp2	41.1	62.9	0.4	0.201596	0.88201	41.1	62.9	0.32	0.318813	0.786789	11	118301069	118355740	3896	49.86	-1	protein_coding	tissue inhibitor of metalloproteinase 2 [Source:MGI Symbol;Acc:MGI:98753]
ENSMUSG00000017478	Zc3h18	483.6	588.5	0.26	0.147617	0.532357	483.6	588.5	0.29	0.129981	0.468139	8	122376609	122417360	9190	49.05	1	protein_coding	zinc finger CCCH-type containing 18 [Source:MGI Symbol;Acc:MGI:1923264]
ENSMUSG00000017485	Top2b	2620.9	2240.7	-0.2	0.30005	0.806721	2620.9	2240.7	-0.23	0.283922	0.854601	14	16365179	16435462	14613	36.57	1	protein_coding	DNA topoisomerase 2-beta [Source:UniProtKB/Swiss-Prot;Acc:Q64511]
ENSMUSG00000017491	Rarb	16.8	22.3	0.22	0.488576	1	16.8	22.3	0.27	0.446028	1	14	16430839	16819156	5265	42.57	-1	protein_coding	retinoic acid receptor, beta [Source:MGI Symbol;Acc:MGI:97857]
ENSMUSG00000017493	Igfbp4	2470.7	3038.7	0.27	0.138324	0.635658	2470.7	3038.7	0.31	0.0910988	0.398388	11	99041244	99054392	4416	51.97	1	protein_coding	Insulin-like growth factor-binding protein 4 [Source:UniProtKB/Swiss-Prot;Acc:P47879]
ENSMUSG00000017499	Cdc6	212.5	238	0.11	0.708257	1	212.5	238	-0.04	0.901585	0.787453	11	98907801	98923940	5229	47.81	1	protein_coding	Cell division control [Source:UniProtKB/Swiss-Prot;Acc:O89033]
ENSMUSG00000017548	Suz12	2066.4	1694.7	-0.24	0.310609	0.694251	2066.4	1694.7	-0.35	0.132489	0.472961	11	79993106	80034123	4945	38.28	1	protein_coding	Polycomb protein Suz12 [Source:UniProtKB/Swiss-Prot;Acc:Q80U70]
ENSMUSG00000017550	Atad5	468.9	552	0.19	0.46071	0.862309	468.9	552	0.15	0.587462	0.845235	11	80089400	80135794	7532	39.98	1	protein_coding	ATPase family AAA domain-containing protein 5 [Source:UniProtKB/Swiss-Prot;Acc:Q4QY64]
ENSMUSG00000017561	Crlf3	216.7	275.4	0.31	0.10323	0.681969	216.7	275.4	0.26	0.155265	0.381688	11	80046493	80080991	4261	42.82	-1	protein_coding	Cytokine receptor-like factor 3 [Source:UniProtKB/Swiss-Prot;Acc:Q9Z2L7]
ENSMUSG00000017588	Krt27	7.8	6.4	-0.09	0.758519	1	7.8	6.4	-0.1	0.75525	1	11	99345565	99351104	1550	46.79	-1	protein_coding	Keratin, type I cytoskeletal 27 [Source:UniProtKB/Swiss-Prot;Acc:Q9Z320]
ENSMUSG00000017607	Tns4	150.2	161.3	0.09	0.735699	0.938148	150.2	161.3	0.08	0.785067	1	11	99065678	99089306	5167	51.39	-1	protein_coding	Tensin-4 [Source:UniProtKB/Swiss-Prot;Acc:Q8BZ33]
ENSMUSG00000017615	Tnfaip1	627.1	752.8	0.21	0.444871	0.755871	627.1	752.8	0.28	0.324316	0.680038	11	78522850	78536332	3781	49.49	-1	protein_coding	tumor necrosis factor, alpha-induced protein 1 (endothelial) [Source:MGI Symbol;Acc:MGI:104961]
ENSMUSG00000017631	Abr	499.4	497	-0.01	0.978235	0.966782	499.4	497	-0.04	0.884899	0.978116	11	76416734	76622314	9730	48.96	-1	protein_coding	active BCR-related gene [Source:MGI Symbol;Acc:MGI:107771]
ENSMUSG00000017639	Rab11fip4	5.1	10.2	0.18	0.482678	1	5.1	10.2	0.18	0.509015	1	11	79591212	79698023	7451	51.29	1	protein_coding	Rab11 family-interacting protein 4 [Source:UniProtKB/Swiss-Prot;Acc:Q8BQP8]
ENSMUSG00000017652	Cd40	0.6	20.1	0.51	0.0339722	0.686812	0.6	20.1	0.54	0.0444204	0.86194	2	165055627	165072948	3406	49.63	1	protein_coding	Tumor necrosis factor receptor superfamily member 5 [Source:UniProtKB/Swiss-Prot;Acc:P27512]
ENSMUSG00000017664	Slc35c2	158.3	144	-0.1	0.704519	0.9365	158.3	144	-0.1	0.736033	0.916168	2	165276554	165287869	3914	56.19	-1	protein_coding	solute carrier family 35, member C2 [Source:MGI Symbol;Acc:MGI:2385166]
ENSMUSG00000017667	Zfp334	15.3	28.9	0.31	0.315777	1	15.3	28.9	0.29	0.401936	1	2	165374264	165388259	8205	49.45	-1	protein_coding	zinc finger protein 334 [Source:MGI Symbol;Acc:MGI:2388656]
ENSMUSG00000017670	Elmo2	98.8	126.2	0.29	0.235817	0.575499	98.8	126.2	0.33	0.217756	0.684308	2	165288031	165326479	6652	52.48	-1	protein_coding	Engulfment and cell motility protein 2 [Source:UniProtKB/Swiss-Prot;Acc:Q8BHL5]
ENSMUSG00000017677	Wsb1	1181.8	1645.9	0.45	0.00450847	0.0985432	1181.8	1645.9	0.39	0.00339029	0.0726572	11	79239372	79254671	3987	40.39	-1	protein_coding	WD repeat and SOCS box-containing 1 [Source:MGI Symbol;Acc:MGI:1926139]
ENSMUSG00000017679	Ttpal	432.2	373.6	-0.17	0.531863	0.817791	432.2	373.6	-0.15	0.602605	0.851561	2	163602314	163619013	5951	48.85	1	protein_coding	tocopherol (alpha) transfer protein-like [Source:MGI Symbol;Acc:MGI:1923330]
ENSMUSG00000017686	Rhot1	899.9	911.6	0.01	0.957356	0.945353	899.9	911.6	0.05	0.848236	0.964304	11	80209019	80267907	7077	41.67	1	protein_coding	ras homolog family member T1 [Source:MGI Symbol;Acc:MGI:1926078]
ENSMUSG00000017688	Hnf4g	657.3	593.2	-0.14	0.457445	0.765315	657.3	593.2	-0.13	0.511365	0.74704	3	3508030	3658052	2630	36.51	1	protein_coding	hepatocyte nuclear factor 4 gamma [Source:HGNC Symbol;Acc:HGNC:5026]
ENSMUSG00000017692	Rhbdl3	1.2	4.7	0.17	0.365927	1	1.2	4.7	0.25	0.309553	1	11	80300912	80355955	4734	49.04	1	protein_coding	Rhomboid-related protein 3 [Source:UniProtKB/Swiss-Prot;Acc:P58873]
ENSMUSG00000017697	Ada	296.5	253.1	-0.18	0.497908	0.811141	296.5	253.1	-0.27	0.220787	0.58577	2	163726584	163750239	2002	51.38	-1	protein_coding	Adenosine deaminase [Source:UniProtKB/Swiss-Prot;Acc:P03958]
ENSMUSG00000017707	Serinc3	16712.3	13373.4	-0.3	0.0850935	0.520706	16712.3	13373.4	-0.31	0.0928074	0.560658	2	163623272	163645131	3840	42.47	-1	protein_coding	Serine incorporator 3 [Source:UniProtKB/Swiss-Prot;Acc:Q9QZI9]
ENSMUSG00000017713	Tha1	44.9	63.4	0.26	0.427409	1	44.9	63.4	0.29	0.418765	1	11	117867952	117873481	2910	56.49	-1	protein_coding	threonine aldolase 1 [Source:MGI Symbol;Acc:MGI:1919026]
ENSMUSG00000017715	Pgs1	221.3	212.9	-0.04	0.88016	1	221.3	212.9	-0.01	0.980046	1	11	117986292	118024011	5333	52.16	1	protein_coding	CDP-diacylglycerol--glycerol-3-phosphate 3-phosphatidyltransferase, mitochondrial [Source:UniProtKB/Swiss-Prot;Acc:Q8BHF7]
ENSMUSG00000017716	Birc5	2353.6	2812.1	0.23	0.258014	0.655425	2353.6	2812.1	0.19	0.362214	0.70927	11	117849251	117855743	3402	46.94	1	protein_coding	Baculoviral IAP repeat-containing protein 5 [Source:UniProtKB/Swiss-Prot;Acc:O70201]
ENSMUSG00000017718	Afmid	1.6	5.9	0.43	0.124657	1	1.6	5.9	0.44	0.155273	1	11	117825924	117839908	3539	50.64	1	protein_coding	Kynurenine formamidase [Source:UniProtKB/Swiss-Prot;Acc:Q8K4H1]
ENSMUSG00000017721	Pigt	30	29.1	-0.03	0.931801	1	30	29.1	-0.04	0.901704	1	2	164497520	164508301	3856	50.88	1	protein_coding	GPI transamidase component PIG-T [Source:UniProtKB/Swiss-Prot;Acc:Q8BXQ2]
ENSMUSG00000017723	Wfdc2	85.4	83.4	-0.02	0.940128	0.890838	85.4	83.4	0.01	0.967923	1	2	164562413	164568510	1140	52.02	1	protein_coding	WAP four-disulfide core domain 2 [Source:MGI Symbol;Acc:MGI:1914951]
ENSMUSG00000017724	Etv4	10.9	48	1.12	0.000607013	0.0590119	10.9	48	1.1	0.00188463	0.101425	11	101769742	101785371	3104	52.12	-1	protein_coding	ETS translocation variant 4 [Source:UniProtKB/Swiss-Prot;Acc:P28322]
ENSMUSG00000017734	Dbndd2	31.1	24.4	-0.11	0.720576	1	31.1	24.4	-0.15	0.66921	1	2	164486106	164493319	4389	50.44	1	protein_coding	Dysbindin domain-containing protein 2 [Source:UniProtKB/Swiss-Prot;Acc:Q9CRD4]
ENSMUSG00000017740	Slc12a5	5.6	11.6	0.18	0.475377	1	5.6	11.6	0.24	0.42893	1	2	164960802	164999731	7447	53.47	1	protein_coding	solute carrier family 12, member 5 [Source:MGI Symbol;Acc:MGI:1862037]
ENSMUSG00000017747	Ghdc	54.9	34.6	-0.41	0.20373	0.735237	54.9	34.6	-0.35	0.28515	0.75638	11	100766032	100770957	2692	53.78	-1	protein_coding	GH3 domain-containing protein [Source:UniProtKB/Swiss-Prot;Acc:Q99J23]
ENSMUSG00000017754	Pltp	0	2.8	0.11	0.373642	1	0	2.8	0.13	0.369646	1	2	164839518	164857711	2562	49.54	-1	protein_coding	phospholipid transfer protein [Source:MGI Symbol;Acc:MGI:103151]
ENSMUSG00000017756	Slc12a7	577.5	664.4	0.19	0.133715	0.497752	577.5	664.4	0.2	0.164444	0.51784	13	73733094	73816754	12669	49.44	1	protein_coding	solute carrier family 12, member 7 [Source:MGI Symbol;Acc:MGI:1342283]
ENSMUSG00000017760	Ctsa	1125.8	1290.5	0.15	0.570075	0.821145	1125.8	1290.5	0.2	0.459709	0.773177	2	164832873	164841032	4715	54.49	1	protein_coding	cathepsin A [Source:MGI Symbol;Acc:MGI:97748]
ENSMUSG00000017764	Zswim1	53.7	42.7	-0.21	0.509912	1	53.7	42.7	-0.18	0.591777	0.978071	2	164822686	164826871	2781	51.46	1	protein_coding	zinc finger SWIM-type containing 1 [Source:MGI Symbol;Acc:MGI:1919221]
ENSMUSG00000017765	Slc12a4	2.7	8.2	0.31	0.243762	1	2.7	8.2	0.35	0.24964	1	8	105943590	105966097	4279	52.46	-1	protein_coding	solute carrier family 12, member 4 [Source:MGI Symbol;Acc:MGI:1309465]
ENSMUSG00000017774	Myo1c	151.2	151.3	0	0.997505	1	151.2	151.3	0.02	0.942208	1	11	75650504	75673910	6585	53.71	1	protein_coding	Unconventional myosin-Ic [Source:UniProtKB/Swiss-Prot;Acc:Q9WTI7]
ENSMUSG00000017776	Crk	1584.8	1347.3	-0.21	0.305674	0.668787	1584.8	1347.3	-0.29	0.15948	0.510247	11	75679259	75706908	4730	43.52	1	protein_coding	Adapter molecule crk [Source:UniProtKB/Swiss-Prot;Acc:Q64010]
ENSMUSG00000017778	Cox7c	1822.6	1696.6	-0.1	0.44742	0.780272	1822.6	1696.6	-0.16	0.187478	0.54617	13	86044816	86046904	1131	42.41	-1	protein_coding	Cytochrome c oxidase subunit 7C, mitochondrial [Source:UniProtKB/Swiss-Prot;Acc:P17665]
ENSMUSG00000017781	Pitpna	766.1	893.9	0.21	0.221829	0.596691	766.1	893.9	0.14	0.402085	0.735393	11	75588097	75628804	4129	47.01	1	protein_coding	phosphatidylinositol transfer protein, alpha [Source:MGI Symbol;Acc:MGI:99887]
ENSMUSG00000017801	Mlx	450.5	463.1	0.03	0.878941	1	450.5	463.1	0.03	0.900892	0.984324	11	101087277	101092207	1999	50.7	1	protein_coding	MAX-like protein X [Source:MGI Symbol;Acc:MGI:108398]
ENSMUSG00000017802	Retreg3	63.1	50.2	-0.19	0.559301	1	63.1	50.2	-0.2	0.57774	0.948007	11	101096322	101119893	3589	45.08	-1	protein_coding	Reticulophagy regulator 3 [Source:UniProtKB/Swiss-Prot;Acc:Q9CQV4]
ENSMUSG00000017830	Dhx58	48.5	65.2	0.25	0.442187	1	48.5	65.2	0.2	0.555921	0.935725	11	100694884	100704271	3272	50.39	-1	protein_coding	Probable ATP-dependent RNA helicase DHX58 [Source:UniProtKB/Swiss-Prot;Acc:Q99J87]
ENSMUSG00000017831	Rab5a	450.7	346.7	-0.34	0.079334	0.359319	450.7	346.7	-0.41	0.042255	0.273084	17	53479234	53507671	2357	39.76	1	protein_coding	Ras-related protein Rab-5A [Source:UniProtKB/Swiss-Prot;Acc:Q9CQD1]
ENSMUSG00000017837	Nkiras2	168.7	287.3	0.57	0.0474899	0.514623	168.7	287.3	0.7	0.011538	0.142302	11	100619244	100627607	3578	51.63	1	protein_coding	NF-kappa-B inhibitor-interacting Ras-like protein 2 [Source:UniProtKB/Swiss-Prot;Acc:Q9CR56]
ENSMUSG00000017843	Ppp2r5c	2286.2	1698.1	-0.39	0.0268029	0.333014	2286.2	1698.1	-0.52	0.00102163	0.0339346	12	110447120	110583062	8286	48.1	1	protein_coding	protein phosphatase 2, regulatory subunit B', gamma [Source:MGI Symbol;Acc:MGI:1349475]
ENSMUSG00000017858	Ift52	786.5	669.8	-0.21	0.264198	0.655398	786.5	669.8	-0.27	0.165514	0.518769	2	163017354	163046141	2802	44.74	1	protein_coding	Intraflagellar transport [Source:UniProtKB/Swiss-Prot;Acc:Q62559]
ENSMUSG00000017861	Mybl2	66.1	122	0.51	0.10999	0.430697	66.1	122	0.66	0.0488652	0.291928	2	163054687	163084688	4632	50.19	1	protein_coding	Myb-related protein B [Source:UniProtKB/Swiss-Prot;Acc:P48972]
ENSMUSG00000017868	Sgk2	7.7	0.9	-0.15	0.349147	1	7.7	0.9	-0.15	0.383594	1	2	162987330	163014127	3412	47.08	1	protein_coding	Serine/threonine-protein kinase Sgk2 [Source:UniProtKB/Swiss-Prot;Acc:Q9QZS5]
ENSMUSG00000017897	Eya2	1.4	3	0.09	0.627164	1	1.4	3	0.09	0.654025	1	2	165595032	165771727	2963	49.27	1	protein_coding	Eyes absent homolog 2 [Source:UniProtKB/Swiss-Prot;Acc:O08575]
ENSMUSG00000017929	B4galt5	126.2	193.8	0.54	0.0130309	0.195817	126.2	193.8	0.53	0.0286869	0.225644	2	167298444	167349183	4308	48.79	-1	protein_coding	Beta-1,4-galactosyltransferase 5 [Source:UniProtKB/Swiss-Prot;Acc:Q9JMK0]
ENSMUSG00000017943	Gdap1l1	3.8	1.3	-0.07	0.62218	1	3.8	1.3	-0.07	0.65358	1	2	163438476	163455324	2580	51.93	1	protein_coding	Ganglioside-induced differentiation-associated protein 1-like 1 [Source:UniProtKB/Swiss-Prot;Acc:Q8VE33]
ENSMUSG00000017950	Hnf4a	3027.4	2847.4	-0.08	0.719253	1	3027.4	2847.4	-0.04	0.861554	1	2	163506808	163572910	4828	48.32	1	protein_coding	Hepatocyte nuclear factor 4-alpha [Source:UniProtKB/Swiss-Prot;Acc:P49698]
ENSMUSG00000017978	Cadps2	567.1	507.8	-0.13	0.613969	0.852391	567.1	507.8	-0.18	0.505016	0.798022	6	23262773	23839421	9566	39.7	-1	protein_coding	Calcium-dependent secretion activator 2 [Source:UniProtKB/Swiss-Prot;Acc:Q8BYR5]
ENSMUSG00000017999	Ddx27	589.3	816.4	0.43	0.0242762	0.238733	589.3	816.4	0.45	0.0238141	0.207465	2	167015193	167034947	4817	49.92	1	protein_coding	Probable ATP-dependent RNA helicase DDX27 [Source:UniProtKB/Swiss-Prot;Acc:Q921N6]
ENSMUSG00000018001	Cyth3	126.9	104.7	-0.17	0.59722	0.780189	126.9	104.7	0.01	0.978781	1	5	143622447	143710250	9437	46.74	1	protein_coding	Cytohesin-3 [Source:UniProtKB/Swiss-Prot;Acc:O08967]
ENSMUSG00000018012	Rac3	1.6	5.4	0.31	0.229418	1	1.6	5.4	0.31	0.269691	1	11	120721470	120723969	1293	61.84	1	protein_coding	RAS-related C3 botulinum substrate 3 [Source:MGI Symbol;Acc:MGI:2180784]
ENSMUSG00000018040	Rrp7a	169.6	339.5	0.67	0.0273684	0.42307	169.6	339.5	0.75	0.0183706	0.179724	15	83113433	83122801	5411	54.33	-1	protein_coding	Ribosomal RNA-processing A [Source:UniProtKB/Swiss-Prot;Acc:Q9D1C9]
ENSMUSG00000018042	Cyb5r3	509	787.5	0.46	0.111495	0.544444	509	787.5	0.53	0.0754514	0.363629	15	83153494	83172592	4298	55.17	-1	protein_coding	NADH-cytochrome b5 reductase 3 NADH-cytochrome b5 reductase 3 membrane-bound form NADH-cytochrome b5 reductase 3 soluble form [Source:UniProtKB/Swiss-Prot;Acc:Q9DCN2]
ENSMUSG00000018068	Ints2	513.4	454.6	-0.16	0.316263	0.744652	513.4	454.6	-0.11	0.516913	0.807263	11	86210681	86257575	10609	40.16	-1	protein_coding	Integrator complex subunit 2 [Source:UniProtKB/Swiss-Prot;Acc:Q80UK8]
ENSMUSG00000018076	Med13l	443.8	460.4	0.05	0.838593	0.951869	443.8	460.4	-0.01	0.972518	1	5	118560679	118765438	15427	46.08	1	protein_coding	mediator of RNA polymerase II transcription subunit 13-like isoform 1 [Source:RefSeq peptide;Acc:NP_001334374]
ENSMUSG00000018102	Hist1h2bc	2234.2	2102.8	-0.08	0.531311	0.824867	2234.2	2102.8	-0.07	0.654129	0.877992	13	23684199	23692908	1156	39.91	1	protein_coding	Histone H2B type 1-C/E/G [Source:UniProtKB/Swiss-Prot;Acc:Q6ZWY9]
ENSMUSG00000018126	Baiap2l2	549.7	660.6	0.23	0.287729	0.647455	549.7	660.6	0.27	0.222744	0.588532	15	79258195	79285537	2728	52.01	-1	protein_coding	Brain-specific angiosis inhibitor 1-associated protein 2-like protein 2 [Source:UniProtKB/Swiss-Prot;Acc:Q80Y61]
ENSMUSG00000018143	Mafk	176.4	211.9	0.23	0.306335	0.715226	176.4	211.9	0.34	0.083345	0.381688	5	139791513	139802653	3901	54.7	1	protein_coding	v-maf musculoaponeurotic fibrosarcoma oncogene family, protein K (avian) [Source:MGI Symbol;Acc:MGI:99951]
ENSMUSG00000018160	Med1	836	793.3	-0.07	0.749302	0.868974	836	793.3	0.01	0.948868	1	11	98152154	98193293	8753	42.58	-1	protein_coding	Mediator of RNA polymerase II transcription subunit 1 [Source:UniProtKB/Swiss-Prot;Acc:Q925J9]
ENSMUSG00000018166	Erbb3	1748.3	1537.7	-0.16	0.446665	0.909039	1748.3	1537.7	-0.1	0.645512	0.875079	10	128567523	128589652	6016	48.61	-1	protein_coding	Receptor tyrosine-protein kinase erbB-3 [Source:UniProtKB/Swiss-Prot;Acc:Q61526]
ENSMUSG00000018167	Stard3	286.2	466.2	0.51	0.0821676	0.4662	286.2	466.2	0.53	0.0814775	0.378077	11	98358368	98381112	3557	52.84	1	protein_coding	START domain containing 3 [Source:MGI Symbol;Acc:MGI:1929618]
ENSMUSG00000018168	Ikzf3	4.4	1.6	-0.28	0.288752	1	4.4	1.6	-0.27	0.33397	1	11	98464902	98546031	8754	44.15	-1	protein_coding	Zinc finger protein Aiolos [Source:UniProtKB/Swiss-Prot;Acc:O08900]
ENSMUSG00000018169	Mfng	5	0.7	-0.27	0.1918	1	5	0.7	-0.27	0.236016	1	15	78755882	78773475	2839	54.1	-1	protein_coding	Beta-1,3-N-acetylglucosaminyltransferase manic fringe [Source:UniProtKB/Swiss-Prot;Acc:O09008]
ENSMUSG00000018171	Vmp1	3924	3334.1	-0.22	0.175482	0.687725	3924	3334.1	-0.28	0.0902642	0.396295	11	86583865	86683836	3862	40.46	-1	protein_coding	vacuole membrane protein 1 [Source:MGI Symbol;Acc:MGI:1923159]
ENSMUSG00000018189	Uchl5	1634.4	1769.8	0.11	0.496109	0.806721	1634.4	1769.8	0.07	0.683225	0.89122	1	143777272	143807466	2921	36.12	1	protein_coding	ubiquitin carboxyl-terminal esterase L5 [Source:MGI Symbol;Acc:MGI:1914848]
ENSMUSG00000018196	Glrx2	684.7	648.6	-0.07	0.636491	0.859867	684.7	648.6	-0.03	0.842446	0.961605	1	143716338	143749676	8772	42.51	1	protein_coding	Glutaredoxin-2, mitochondrial [Source:UniProtKB/Swiss-Prot;Acc:Q923X4]
ENSMUSG00000018199	Trove2	288.3	185	-0.45	0.130323	0.514514	288.3	185	-0.49	0.122061	0.455583	1	143750790	143777068	9541	38.98	-1	protein_coding	TROVE domain family, member 2 [Source:MGI Symbol;Acc:MGI:106652]
ENSMUSG00000018209	Stk4	612.8	539.7	-0.14	0.615262	0.941639	612.8	539.7	-0.36	0.180266	0.496714	2	164070322	164155524	5860	44.86	1	protein_coding	serine/threonine kinase 4 [Source:MGI Symbol;Acc:MGI:1929004]
ENSMUSG00000018211	Wfdc15b	404.9	610.9	0.53	0.00821868	0.14369	404.9	610.9	0.47	0.0178842	0.178517	2	164214454	164221660	572	44.89	-1	protein_coding	WAP four-disulfide core domain 15B [Source:MGI Symbol;Acc:MGI:2445041]
ENSMUSG00000018217	Pmp22	3.1	0.9	-0.07	0.602679	1	3.1	0.9	-0.09	0.582955	1	11	63128982	63159547	2354	48.13	1	protein_coding	peripheral myelin protein 22 isoform 2 [Source:RefSeq peptide;Acc:NP_001289190]
ENSMUSG00000018238	Gdf9	2.4	0.8	-0.07	0.619603	1	2.4	0.8	-0.07	0.644054	1	11	53431023	53437904	2031	47.66	1	protein_coding	Growth/differentiation factor 9 [Source:UniProtKB/Swiss-Prot;Acc:Q07105]
ENSMUSG00000018239	Zcchc10	378.5	332.4	-0.16	0.443628	0.832523	378.5	332.4	-0.2	0.402182	0.735393	11	53324679	53333301	1391	43.93	1	protein_coding	zinc finger, CCHC domain containing 10 [Source:MGI Symbol;Acc:MGI:1196228]
ENSMUSG00000018286	Psmb6	4661.7	5238.2	0.16	0.291535	0.684778	4661.7	5238.2	0.17	0.287963	0.652337	11	70525367	70527858	1872	50.56	1	protein_coding	Proteasome subunit beta type-6 [Source:UniProtKB/Swiss-Prot;Acc:Q60692]
ENSMUSG00000018287	Spag7	947.1	902.5	-0.06	0.727395	0.876443	947.1	902.5	-0.05	0.79694	0.941761	11	70663771	70669416	1480	50.48	-1	protein_coding	Sperm-associated antigen 7 [Source:UniProtKB/Swiss-Prot;Acc:Q7TNE3]
ENSMUSG00000018293	Pfn1	4226.5	7568.4	0.68	0.00789353	0.146451	4226.5	7568.4	0.73	0.00634842	0.101256	11	70651850	70654644	2405	55.71	-1	protein_coding	profilin 1 [Source:MGI Symbol;Acc:MGI:97549]
ENSMUSG00000018322	Tomm34	477.1	547.8	0.19	0.215306	0.598322	477.1	547.8	0.14	0.372653	0.717385	2	164053540	164071169	3040	48.28	-1	protein_coding	Mitochondrial import receptor subunit TOM34 [Source:UniProtKB/Swiss-Prot;Acc:Q9CYG7]
ENSMUSG00000018326	Ywhab	2967.5	3027.6	0.03	0.874603	0.951565	2967.5	3027.6	-0.03	0.857854	1	2	163994960	164018588	3382	44.96	1	protein_coding	tyrosine 3-monooxygenase/tryptophan 5-monooxygenase activation protein, beta polypeptide [Source:MGI Symbol;Acc:MGI:1891917]
ENSMUSG00000018334	Ksr1	64.8	80.4	0.2	0.523521	0.912946	64.8	80.4	0.07	0.824207	0.995117	11	79013440	79146407	7103	51.17	-1	protein_coding	Mus musculus kinase suppressor of ras 1 (Ksr1), transcript variant 2, mRNA. [Source:RefSeq mRNA;Acc:NM_001348207]
ENSMUSG00000018339	Gpx3	1	4.7	0.29	0.215756	1	1	4.7	0.29	0.263172	1	11	54902453	54910377	1813	53.8	1	protein_coding	Glutathione peroxidase 3 [Source:UniProtKB/Swiss-Prot;Acc:P46412]
ENSMUSG00000018340	Anxa6	19.3	83.8	0.82	0.0108132	0.314869	19.3	83.8	0.79	0.0240321	0.242776	11	54979108	55033445	2930	48.81	-1	protein_coding	Annexin A6 [Source:UniProtKB/Swiss-Prot;Acc:P14824]
ENSMUSG00000018341	Il12rb2	3.8	17	0.43	0.112682	0.930568	3.8	17	0.45	0.133425	1	6	67291318	67376188	3794	41.12	-1	protein_coding	Interleukin-12 receptor subunit beta-2 [Source:UniProtKB/Swiss-Prot;Acc:P97378]
ENSMUSG00000018347	Zkscan6	84.1	57.7	-0.21	0.509735	1	84.1	57.7	-0.24	0.496733	1	11	65807175	65829239	2371	43.34	1	protein_coding	zinc finger with KRAB and SCAN domains 6 [Source:MGI Symbol;Acc:MGI:1289293]
ENSMUSG00000018362	Kpna2	234	185.4	-0.24	0.412267	0.789617	234	185.4	-0.27	0.365944	0.712468	11	106988629	106999541	2873	43.39	-1	protein_coding	Importin subunit alpha-1 [Source:UniProtKB/Swiss-Prot;Acc:P52293]
ENSMUSG00000018363	Smurf2	609.5	443.4	-0.4	0.0652433	0.38761	609.5	443.4	-0.42	0.0742799	0.325691	11	106820066	106920715	6162	39.84	-1	protein_coding	E3 ubiquitin-protein ligase SMURF2 [Source:UniProtKB/Swiss-Prot;Acc:A2A5Z6]
ENSMUSG00000018372	Cep95	306.9	292	-0.06	0.783526	1	306.9	292	-0.05	0.842674	0.961605	11	106789252	106819930	4199	44.44	1	protein_coding	Centrosomal protein of 95 kDa [Source:UniProtKB/Swiss-Prot;Acc:Q8BVV7]
ENSMUSG00000018377	Vezf1	1079.6	940.4	-0.18	0.356888	0.696212	1079.6	940.4	-0.17	0.413339	0.742027	11	88068279	88084729	4601	44.01	1	protein_coding	vascular endothelial zinc finger 1 [Source:MGI Symbol;Acc:MGI:1313291]
ENSMUSG00000018378	Cuedc1	61.9	70.6	0.14	0.645412	1	61.9	70.6	0.14	0.67015	1	11	88098058	88194140	5779	50.2	1	protein_coding	CUE domain-containing protein 1 [Source:UniProtKB/Swiss-Prot;Acc:Q8R3V6]
ENSMUSG00000018379	Srsf1	4106.7	3698.9	-0.14	0.477822	0.914296	4106.7	3698.9	-0.27	0.123746	0.457584	11	88047373	88053755	5710	42.57	1	protein_coding	Serine/arginine-rich splicing factor 1 [Source:UniProtKB/Swiss-Prot;Acc:Q6PDM2]
ENSMUSG00000018381	Abi3	3.6	3.7	0	0.988886	1	3.6	3.7	0.01	0.964776	1	11	95830074	95842476	4153	54.11	-1	protein_coding	ABI gene family, member 3 [Source:MGI Symbol;Acc:MGI:1913860]
ENSMUSG00000018387	Shroom1	39.3	48.7	0.16	0.617603	1	39.3	48.7	0.17	0.63768	0.983042	11	53457205	53467766	4600	52.49	1	protein_coding	shroom family member 1 [Source:MGI Symbol;Acc:MGI:1919024]
ENSMUSG00000018395	Kif3a	342.6	298.3	-0.17	0.506523	0.815543	342.6	298.3	-0.16	0.553815	0.828502	11	53567379	53601967	3586	43.85	1	protein_coding	Kinesin-like protein KIF3A [Source:UniProtKB/Swiss-Prot;Acc:P28741]
ENSMUSG00000018398	Sept8	155.4	135.2	-0.16	0.544321	0.865514	155.4	135.2	-0.19	0.503918	0.901918	11	53519257	53549565	6087	52.09	1	protein_coding	Mus musculus septin 8 (Sept8), transcript variant 4, mRNA. [Source:RefSeq mRNA;Acc:NM_001347496]
ENSMUSG00000018401	Mtmr4	363.4	203.7	-0.64	0.0214956	0.380051	363.4	203.7	-0.86	0.00143396	0.0421008	11	87592162	87616302	6240	48.15	1	protein_coding	Mus musculus myotubularin related protein 4 (Mtmr4), transcript variant 2, mRNA. [Source:RefSeq mRNA;Acc:NM_001357901]
ENSMUSG00000018405	Mrm1	127	158.2	0.21	0.495034	0.829826	127	158.2	0.22	0.506358	0.836913	11	84813061	84819515	2868	50.84	-1	protein_coding	rRNA methyltransferase 1, mitochondrial [Source:UniProtKB/Swiss-Prot;Acc:Q99J25]
ENSMUSG00000018411	Mapt	28.1	16.2	-0.24	0.428824	1	28.1	16.2	-0.23	0.487219	1	11	104231390	104332090	7531	49.31	1	protein_coding	Microtubule-associated protein tau [Source:UniProtKB/Swiss-Prot;Acc:P10637]
ENSMUSG00000018412	Kansl1	748	731.8	-0.03	0.906605	0.958068	748	731.8	-0.01	0.983106	1	11	104333229	104468861	6874	39.04	-1	protein_coding	KAT8 regulatory NSL complex subunit 1 [Source:MGI Symbol;Acc:MGI:1923969]
ENSMUSG00000018415	Gid4	573.8	480.1	-0.19	0.504325	0.80508	573.8	480.1	-0.15	0.633314	0.867847	11	60417145	60450927	4864	44.25	1	protein_coding	Glucose-induced degradation [Source:UniProtKB/Swiss-Prot;Acc:Q9CPY6]
ENSMUSG00000018417	Myo1b	1290.6	1557.8	0.25	0.159397	0.529659	1290.6	1557.8	0.26	0.177309	0.534024	1	51749765	51916071	10792	43.11	-1	protein_coding	myosin IB [Source:MGI Symbol;Acc:MGI:107752]
ENSMUSG00000018425	Dhx40	682.8	644.6	-0.08	0.652036	0.959133	682.8	644.6	-0.13	0.442275	0.763104	11	86768846	86807746	4233	39.8	-1	protein_coding	Probable ATP-dependent RNA helicase DHX40 [Source:UniProtKB/Swiss-Prot;Acc:Q6PE54]
ENSMUSG00000018427	Ypel2	127.3	120.5	-0.03	0.914325	1	127.3	120.5	-0.05	0.88981	0.979952	11	86936425	86993707	4847	47.19	-1	protein_coding	yippee like 2 [Source:MGI Symbol;Acc:MGI:1925114]
ENSMUSG00000018428	Akap1	667.5	536.1	-0.3	0.0673853	0.38529	667.5	536.1	-0.27	0.123144	0.419176	11	88830792	88864586	4390	51.03	-1	protein_coding	A-kinase anchor protein 1, mitochondrial [Source:UniProtKB/Swiss-Prot;Acc:O08715]
ENSMUSG00000018433	Nol11	612	730.5	0.21	0.386929	0.726879	612	730.5	0.14	0.57557	0.840141	11	107166663	107189381	5357	42.92	-1	protein_coding	Nucleolar protein 11 [Source:UniProtKB/Swiss-Prot;Acc:Q8BJW5]
ENSMUSG00000018442	Derl2	1220.4	934.3	-0.33	0.167367	0.539192	1220.4	934.3	-0.32	0.199559	0.561694	11	71007164	71019841	8049	42.9	-1	protein_coding	Derlin-2 [Source:UniProtKB/Swiss-Prot;Acc:Q8BNI4]
ENSMUSG00000018446	C1qbp	4416.5	4236.9	-0.06	0.657183	1	4416.5	4236.9	-0.11	0.382736	0.950687	11	70977836	70983026	2826	49.8	-1	protein_coding	complement C1q binding protein [Source:HGNC Symbol;Acc:HGNC:1243]
ENSMUSG00000018449	Rpain	605.8	626.9	0.05	0.763671	0.871047	605.8	626.9	0.06	0.737383	0.916382	11	70970213	70977833	2842	46.33	1	protein_coding	RPA interacting protein [Source:MGI Symbol;Acc:MGI:1916973]
ENSMUSG00000018459	Slc13a3	4.6	0.2	-0.21	0.22087	1	4.6	0.2	-0.21	0.264569	1	2	165405028	165473230	5215	50.38	-1	protein_coding	solute carrier family 13 (sodium-dependent dicarboxylate transporter), member 3 [Source:MGI Symbol;Acc:MGI:2149635]
ENSMUSG00000018470	Kcnab3	4	6.3	0.05	0.778317	1	4	6.3	0.05	0.788171	1	11	69326258	69333042	2865	51.85	1	protein_coding	potassium voltage-gated channel subfamily A regulatory beta subunit 3 [Source:HGNC Symbol;Acc:HGNC:6230]
ENSMUSG00000018474	Chd3	266.7	438.5	0.6	0.0119271	0.176554	266.7	438.5	0.62	0.0144682	0.160296	11	69343273	69369406	8443	53.17	-1	protein_coding	chromodomain helicase DNA binding protein 3 [Source:MGI Symbol;Acc:MGI:1344395]
ENSMUSG00000018476	Kdm6b	224	230.6	0.03	0.885279	1	224	230.6	0.05	0.858086	0.966779	11	69398508	69413675	6954	56.8	-1	protein_coding	Lysine-specific demethylase 6B [Source:UniProtKB/Swiss-Prot;Acc:Q5NCY0]
ENSMUSG00000018481	Appbp2	1161.1	1138.5	-0.03	0.909806	0.925217	1161.1	1138.5	0.04	0.855756	0.965608	11	85187262	85235130	6463	41.46	-1	protein_coding	Amyloid protein-binding protein 2 [Source:UniProtKB/Swiss-Prot;Acc:Q9DAX9]
ENSMUSG00000018486	Wnt9b	9.6	4.5	-0.19	0.447667	1	9.6	4.5	-0.22	0.450004	1	11	103727364	103749821	4518	51.79	-1	protein_coding	wingless-type MMTV integration site family, member 9B [Source:MGI Symbol;Acc:MGI:1197020]
ENSMUSG00000018500	Adora2b	4.9	14.1	0.24	0.327777	1	4.9	14.1	0.27	0.33097	1	11	62248984	62266453	1845	50.41	1	protein_coding	adenosine A2b receptor [Source:MGI Symbol;Acc:MGI:99403]
ENSMUSG00000018501	Ncor1	3884.4	3660.7	-0.08	0.569812	0.839623	3884.4	3660.7	-0.05	0.721431	1	11	62316426	62458541	12811	39.33	-1	protein_coding	nuclear receptor co-repressor 1 [Source:MGI Symbol;Acc:MGI:1349717]
ENSMUSG00000018507	Trpv2	6	3.1	-0.13	0.573099	1	6	3.1	-0.18	0.530297	1	11	62574486	62600515	4485	48.54	1	protein_coding	Transient receptor potential cation channel subfamily V member 2 [Source:UniProtKB/Swiss-Prot;Acc:Q9WTR1]
ENSMUSG00000018509	Cenpv	666.5	556.6	-0.25	0.0645895	0.443331	666.5	556.6	-0.22	0.130666	0.430164	11	62524946	62539261	1811	45.78	-1	protein_coding	Centromere protein V [Source:UniProtKB/Swiss-Prot;Acc:Q9CXS4]
ENSMUSG00000018537	Pcgf2	89	124	0.36	0.203751	0.637043	89	124	0.37	0.228693	0.761092	11	97688823	97700497	3526	55	-1	protein_coding	Polycomb group RING finger protein 2 [Source:UniProtKB/Swiss-Prot;Acc:P23798]
ENSMUSG00000018541	Cwc25	284.5	220.8	-0.32	0.141822	0.748278	284.5	220.8	-0.26	0.239556	0.606162	11	97745481	97766556	5053	47.3	-1	protein_coding	Pre-mRNA-splicing factor CWC25 homolog [Source:UniProtKB/Swiss-Prot;Acc:Q9DBF7]
ENSMUSG00000018543	1700001P01Rik	1.3	10.9	0.35	0.124847	1	1.3	10.9	0.41	0.122709	1	11	97771481	97775918	624	46.51	-1	protein_coding	RIKEN cDNA 1700001P01 gene [Source:MGI Symbol;Acc:MGI:1919465]
ENSMUSG00000018547	Pip4k2b	53.7	39.3	-0.18	0.56677	1	53.7	39.3	-0.24	0.502362	1	11	97715157	97744704	5204	50.14	-1	protein_coding	Phosphatidylinositol 5-phosphate 4-kinase type-2 beta [Source:UniProtKB/Swiss-Prot;Acc:Q80XI4]
ENSMUSG00000018548	Trim37	589.1	709.5	0.26	0.0538622	0.358955	589.1	709.5	0.24	0.107103	0.429458	11	87127077	87220683	7214	40.27	1	protein_coding	E3 ubiquitin-protein ligase TRIM37 [Source:UniProtKB/Swiss-Prot;Acc:Q6PCX9]
ENSMUSG00000018554	Ybx2	7.1	7	0	0.996248	1	7.1	7	0	0.992036	1	11	69935796	69941605	1885	56.88	1	protein_coding	Y box protein 2 [Source:MGI Symbol;Acc:MGI:1096372]
ENSMUSG00000018559	Ctdnep1	296.4	317	0.09	0.699051	0.995891	296.4	317	0.06	0.799378	0.943563	11	69981156	69990601	2182	48.76	1	protein_coding	CTD nuclear envelope phosphatase 1 [Source:UniProtKB/Swiss-Prot;Acc:Q3TP92]
ENSMUSG00000018565	Elp5	792.4	833.5	0.07	0.741253	0.881473	792.4	833.5	0.01	0.97353	1	11	69968222	69982517	2294	47.57	-1	protein_coding	Elongator complex protein 5 [Source:UniProtKB/Swiss-Prot;Acc:Q99L85]
ENSMUSG00000018566	Slc2a4	3.2	6.9	0.17	0.479832	1	3.2	6.9	0.2	0.471738	1	11	69942539	69948188	3478	53.77	-1	protein_coding	solute carrier family 2 (facilitated glucose transporter), member 4 [Source:MGI Symbol;Acc:MGI:95758]
ENSMUSG00000018567	Gabarap	2729.6	2437.3	-0.15	0.315044	0.820579	2729.6	2437.3	-0.14	0.389432	0.958143	11	69991143	69994951	1844	46.97	1	protein_coding	Gamma-aminobutyric acid receptor-associated protein [Source:UniProtKB/Swiss-Prot;Acc:Q9DCD6]
ENSMUSG00000018569	Cldn7	3469	4830.7	0.44	0.0191398	0.228282	3469	4830.7	0.44	0.0276294	0.22337	11	69964779	69967885	1948	58.48	1	protein_coding	Claudin-7 [Source:UniProtKB/Swiss-Prot;Acc:Q9Z261]
ENSMUSG00000018570	2810408A11Rik	128.7	174.9	0.33	0.231379	0.661842	128.7	174.9	0.39	0.186592	0.627798	11	69897352	69900987	2368	53.08	-1	protein_coding	RIKEN cDNA 2810408A11 gene [Source:MGI Symbol;Acc:MGI:1917669]
ENSMUSG00000018572	Phf23	247.4	275.9	0.14	0.399998	1	247.4	275.9	0.2	0.214384	0.578664	11	69995777	70000009	3273	58.61	1	protein_coding	PHD finger protein 23 [Source:UniProtKB/Swiss-Prot;Acc:Q8BSN5]
ENSMUSG00000018574	Acadvl	200.3	299.7	0.34	0.283031	0.925217	200.3	299.7	0.41	0.223942	0.451959	11	70010183	70015411	2686	54.75	-1	protein_coding	acyl-Coenzyme A dehydrogenase, very long chain [Source:MGI Symbol;Acc:MGI:895149]
ENSMUSG00000018581	Dnah11	4.5	10	0.23	0.388538	1	4.5	10	0.26	0.39215	1	12	117877982	118199043	14458	41.48	-1	protein_coding	dynein axonemal heavy chain 11 [Source:HGNC Symbol;Acc:HGNC:2942]
ENSMUSG00000018583	G3bp1	2749.6	3540.5	0.34	0.0536191	0.445251	2749.6	3540.5	0.35	0.0579079	0.457584	11	55469685	55504838	7064	44.98	1	protein_coding	Ras GTPase-activating protein-binding protein 1 [Source:UniProtKB/Swiss-Prot;Acc:P97855]
ENSMUSG00000018585	Atox1	1923.1	1982.2	0.04	0.7502	1	1923.1	1982.2	0.04	0.793241	0.940334	11	55446641	55461239	541	48.63	-1	protein_coding	Copper transport protein ATOX1 [Source:UniProtKB/Swiss-Prot;Acc:O08997]
ENSMUSG00000018593	Sparc	1.7	5.3	0.1	0.527123	1	1.7	5.3	0.11	0.560428	1	11	55394500	55423183	3788	49.45	-1	protein_coding	secreted acidic cysteine rich glycoprotein [Source:MGI Symbol;Acc:MGI:98373]
ENSMUSG00000018599	Mief2	68.3	73	0.06	0.845611	1	68.3	73	0.06	0.850365	1	11	60728398	60732951	2716	55.58	1	protein_coding	Mitochondrial dynamics protein MID49 [Source:UniProtKB/Swiss-Prot;Acc:Q5NCS9]
ENSMUSG00000018604	Tbx3	250.5	213.5	-0.18	0.513446	1	250.5	213.5	-0.13	0.628343	0.866324	5	119670669	119684724	6624	48.64	1	protein_coding	T-box 3 [Source:MGI Symbol;Acc:MGI:98495]
ENSMUSG00000018620	Mmp20	1	10.5	0.37	0.101643	1	1	10.5	0.38	0.134332	1	9	7628231	7674979	3287	41.25	1	protein_coding	Matrix metalloproteinase-20 [Source:UniProtKB/Swiss-Prot;Acc:P57748]
ENSMUSG00000018623	Mmp7	2281.1	4718.8	0.95	8.00575e-07	0.000350422	2281.1	4718.8	0.99	2.55713e-07	8.34544e-05	9	7692090	7699585	1068	41.85	1	protein_coding	matrix metallopeptidase 7 [Source:MGI Symbol;Acc:MGI:103189]
ENSMUSG00000018648	Dusp14	21.4	45.6	0.29	0.320779	0.941135	21.4	45.6	0.37	0.278809	1	11	84048041	84069261	1945	47.18	-1	protein_coding	Dual specificity protein phosphatase 14 [Source:UniProtKB/Swiss-Prot;Acc:Q9JLY7]
ENSMUSG00000018651	Tada2a	356.4	463	0.33	0.141717	0.512081	356.4	463	0.42	0.0550657	0.308756	11	84078920	84129600	2974	43.16	-1	protein_coding	Transcriptional adapter 2-alpha [Source:UniProtKB/Swiss-Prot;Acc:Q8CHV6]
ENSMUSG00000018659	Pnpo	281.5	284.3	0.01	0.969241	1	281.5	284.3	0	0.992398	1	11	96937825	96943986	2925	50.63	-1	protein_coding	Pyridoxine-5'-phosphate oxidase [Source:UniProtKB/Swiss-Prot;Acc:Q91XF0]
ENSMUSG00000018661	Cog1	172.5	285.5	0.47	0.134201	0.592871	172.5	285.5	0.5	0.128765	0.465915	11	113649169	113667054	4987	49.78	1	protein_coding	Conserved oligomeric Golgi complex subunit 1 [Source:UniProtKB/Swiss-Prot;Acc:Q9Z160]
ENSMUSG00000018666	Cbx1	2441	2447.3	0	0.96645	0.993095	2441	2447.3	0.01	0.947716	1	11	96789127	96808640	4273	42.97	1	protein_coding	Chromobox protein homolog 1 [Source:UniProtKB/Swiss-Prot;Acc:P83917]
ENSMUSG00000018669	Cdk5rap3	334.1	464.3	0.35	0.213534	0.529659	334.1	464.3	0.36	0.221846	0.587475	11	96907426	96916496	3812	52.82	-1	protein_coding	CDK5 regulatory subunit-associated protein 3 [Source:UniProtKB/Swiss-Prot;Acc:Q99LM2]
ENSMUSG00000018672	Copz2	1	2.4	0.06	0.685341	1	1	2.4	0.05	0.712761	1	11	96849870	96861203	2208	50.03	1	protein_coding	Coatomer subunit zeta-2 [Source:UniProtKB/Swiss-Prot;Acc:Q9JHH9]
ENSMUSG00000018677	Slc25a39	1945.1	2190.7	0.15	0.48996	0.803691	1945.1	2190.7	0.17	0.455652	0.771009	11	102402985	102407946	2756	57.72	-1	protein_coding	Solute carrier family 25 member 39 [Source:UniProtKB/Swiss-Prot;Acc:Q9D8K8]
ENSMUSG00000018678	Sp2	48.6	67.6	0.38	0.143368	0.811141	48.6	67.6	0.47	0.0769921	0.443978	11	96953341	96982959	3414	49.99	-1	protein_coding	Sp2 transcription factor [Source:MGI Symbol;Acc:MGI:1926162]
ENSMUSG00000018697	Aatf	1000.7	1173.7	0.19	0.44812	0.749534	1000.7	1173.7	0.2	0.449277	0.766593	11	84422855	84513522	2869	41.38	-1	protein_coding	apoptosis antagonizing transcription factor [Source:MGI Symbol;Acc:MGI:1929608]
ENSMUSG00000018698	Lhx1	2	0.7	-0.16	0.441452	1	2	0.7	-0.15	0.494408	1	11	84518284	84525535	4072	52.99	-1	protein_coding	LIM/homeobox protein Lhx1 [Source:UniProtKB/Swiss-Prot;Acc:P63006]
ENSMUSG00000018707	Dync1h1	1497.3	1715	0.18	0.365156	0.728772	1497.3	1715	0.27	0.0626108	0.33037	12	110601452	110666945	15658	49.33	1	protein_coding	Cytoplasmic dynein 1 heavy chain 1 [Source:UniProtKB/Swiss-Prot;Acc:Q9JHU4]
ENSMUSG00000018733	Pex12	310.8	143.1	-0.72	0.0212205	0.2428	310.8	143.1	-0.77	0.0205087	0.190536	11	83294642	83302586	3536	43.65	-1	protein_coding	Peroxisome assembly protein 12 [Source:UniProtKB/Swiss-Prot;Acc:Q8VC48]
ENSMUSG00000018736	Ndel1	278.5	379.7	0.36	0.175752	0.649641	278.5	379.7	0.49	0.0254388	0.215158	11	68821434	68871858	3253	43.7	-1	protein_coding	Nuclear distribution protein nudE-like 1 [Source:UniProtKB/Swiss-Prot;Acc:Q9ERR1]
ENSMUSG00000018740	Slc25a35	47.5	54.2	0.04	0.874656	1	47.5	54.2	0.02	0.957414	1	11	68968131	68974365	3677	52.32	1	protein_coding	Solute carrier family 25 member 35 [Source:UniProtKB/Swiss-Prot;Acc:Q5SWT3]
ENSMUSG00000018750	Zbtb4	141.2	157	0.11	0.701557	0.928055	141.2	157	0.14	0.653243	0.87781	11	69765912	69784023	8117	50.5	1	protein_coding	zinc finger and BTB domain containing 4 [Source:MGI Symbol;Acc:MGI:1922830]
ENSMUSG00000018752	Tnfsfm13	11.4	6.3	-0.35	0.279831	1	11.4	6.3	-0.41	0.250062	1	11	69682577	69696098	2235	51.54	-1	protein_coding	tumor necrosis factor (ligand) superfamily, membrane-bound member 13 [Source:MGI Symbol;Acc:MGI:3845075]
ENSMUSG00000018761	Mpdu1	283.1	256.2	-0.12	0.597747	0.854594	283.1	256.2	-0.23	0.285245	0.649951	11	69656697	69662642	2420	49.61	-1	protein_coding	mannose-P-dolichol utilization defect 1 [Source:MGI Symbol;Acc:MGI:1346040]
ENSMUSG00000018765	Fxr2	95	145.8	0.5	0.0546163	0.380347	95	145.8	0.51	0.0740603	0.438938	11	69632990	69653297	3766	45.9	1	protein_coding	FMR1 autosomal homolog 2 [Source:HGNC Symbol;Acc:HGNC:4024]
ENSMUSG00000018770	Atp5g3	11974.7	10721	-0.15	0.312604	0.82201	11974.7	10721	-0.22	0.118445	0.449136	2	73908447	73911326	2181	47.26	-1	protein_coding	ATP synthase F(0) complex subunit C3, mitochondrial [Source:UniProtKB/Swiss-Prot;Acc:P56384]
ENSMUSG00000018774	Cd68	107.1	64.2	-0.53	0.0719115	0.471659	107.1	64.2	-0.71	0.013234	0.18884	11	69664213	69666153	1257	52.4	-1	protein_coding	Macrosialin [Source:UniProtKB/Swiss-Prot;Acc:P31996]
ENSMUSG00000018776	Slc35g3	2.2	1.3	-0.05	0.773614	1	2.2	1.3	-0.05	0.792546	1	11	69759890	69761968	1618	52.67	-1	protein_coding
ENSMUSG00000018796	Acsl1	668.9	459.6	-0.5	0.00697332	0.127011	668.9	459.6	-0.54	0.00529304	0.0822423	8	46471037	46536051	10483	46.57	1	protein_coding	Long-chain-fatty-acid--CoA ligase 1 [Source:UniProtKB/Swiss-Prot;Acc:P41216]
ENSMUSG00000018800	Abca5	20.8	22	0.02	0.946789	1	20.8	22	0.03	0.921461	1	11	110269369	110337716	11437	38.53	-1	protein_coding	ATP-binding cassette, sub-family A (ABC1), member 5 [Source:MGI Symbol;Acc:MGI:2386607]
ENSMUSG00000018809	Smyd4	80.1	70.9	-0.06	0.845117	0.979184	80.1	70.9	-0.07	0.828508	1	11	75348433	75405705	4329	43.71	1	protein_coding	SET and MYND domain-containing protein 4 [Source:UniProtKB/Swiss-Prot;Acc:Q8BTK5]
ENSMUSG00000018820	Zfyve27	218.6	230.7	0.06	0.842669	1	218.6	230.7	0.09	0.761724	0.92861	19	42163951	42194590	8623	49.1	1	protein_coding	zinc finger, FYVE domain containing 27 [Source:MGI Symbol;Acc:MGI:1919602]
ENSMUSG00000018821	Avpi1	312.6	204.2	-0.49	0.0667993	0.448908	312.6	204.2	-0.47	0.0686433	0.343703	19	42123273	42129059	1236	50.84	-1	protein_coding	Arginine vasopressin-induced protein 1 [Source:UniProtKB/Swiss-Prot;Acc:Q9D7H4]
ENSMUSG00000018822	Sfrp5	156.1	242.5	0.47	0.0956807	0.472099	156.1	242.5	0.5	0.097612	0.479485	19	42197971	42202252	1900	55.58	-1	protein_coding	secreted frizzled-related sequence protein 5 [Source:MGI Symbol;Acc:MGI:1860298]
ENSMUSG00000018830	Myh11	0.5	2.2	0.15	0.391969	1	0.5	2.2	0.15	0.432091	1	16	14194535	14291372	7578	46.53	-1	protein_coding	myosin heavy chain 11 [Source:HGNC Symbol;Acc:HGNC:7569]
ENSMUSG00000018841	Rad51d	162	152	-0.08	0.741699	0.952272	162	152	-0.06	0.825884	1	11	82876434	82890614	3714	48.53	-1	protein_coding	RAD51 paralog D [Source:MGI Symbol;Acc:MGI:1261809]
ENSMUSG00000018844	Fndc8	1.1	3.5	0.14	0.462454	1	1.1	3.5	0.15	0.484511	1	11	82892124	82900801	2166	47.5	1	protein_coding	Fibronectin type III domain-containing protein 8 [Source:UniProtKB/Swiss-Prot;Acc:Q9D2H8]
ENSMUSG00000018846	Pank3	701.3	576.4	-0.17	0.597637	0.833718	701.3	576.4	-0.24	0.49064	0.79119	11	35769484	35791285	7376	39.94	1	protein_coding	pantothenate kinase 3 [Source:MGI Symbol;Acc:MGI:2387464]
ENSMUSG00000018848	Rars	2829.7	2989	0.07	0.630676	0.862623	2829.7	2989	0.06	0.732595	0.915124	11	35808381	35834506	3228	43.78	-1	protein_coding	Arginine--tRNA ligase, cytoplasmic [Source:UniProtKB/Swiss-Prot;Acc:Q9D0I9]
ENSMUSG00000018849	Wwc1	357.5	373.3	0.06	0.713592	0.955901	357.5	373.3	0.05	0.780233	0.935725	11	35838400	35980527	4960	48.02	-1	protein_coding	WW, C2 and coiled-coil domain containing 1 [Source:MGI Symbol;Acc:MGI:2388637]
ENSMUSG00000018858	Mrpl58	1296.6	1326	0.03	0.871415	0.916946	1296.6	1326	0.03	0.893453	0.981894	11	115403752	115412674	3332	49.4	1	protein_coding	Mus musculus mitochondrial ribosomal protein L58 (Mrpl58), transcript variant 2, mRNA. [Source:RefSeq mRNA;Acc:NM_001347645]
ENSMUSG00000018861	Fdxr	75.4	72.6	-0.04	0.888283	1	75.4	72.6	0	0.990796	1	11	115268024	115277050	2806	55.08	-1	protein_coding	ferredoxin reductase [Source:MGI Symbol;Acc:MGI:104724]
ENSMUSG00000018882	Mrpl45	1213	1334.4	0.13	0.435978	0.736692	1213	1334.4	0.15	0.388352	0.727843	11	97315716	97329920	2596	43	1	protein_coding	39S ribosomal protein L45, mitochondrial [Source:UniProtKB/Swiss-Prot;Acc:Q9D0Q7]
ENSMUSG00000018899	Irf1	1149	1296.6	0.16	0.430776	0.748278	1149	1296.6	0.17	0.43573	0.758476	11	53770014	53778374	3976	52.46	1	protein_coding	interferon regulatory factor 1 [Source:MGI Symbol;Acc:MGI:96590]
ENSMUSG00000018900	Slc22a5	213.8	250.9	0.18	0.521653	1	213.8	250.9	0.32	0.201566	0.564075	11	53864542	53891660	3071	44.59	-1	protein_coding	solute carrier family 22 (organic cation transporter), member 5 [Source:MGI Symbol;Acc:MGI:1329012]
ENSMUSG00000018906	P4ha2	12.7	3.9	-0.41	0.150149	1	12.7	3.9	-0.43	0.174619	1	11	54100095	54131665	6239	49.82	1	protein_coding	Prolyl 4-hydroxylase subunit alpha-2 [Source:UniProtKB/Swiss-Prot;Acc:Q60716]
ENSMUSG00000018909	Arrb1	163.8	103.2	-0.5	0.0762615	0.441249	163.8	103.2	-0.61	0.0411431	0.301394	7	99535466	99606771	11175	51.36	1	protein_coding	Beta-arrestin-1 [Source:UniProtKB/Swiss-Prot;Acc:Q8BWG8]
ENSMUSG00000018919	Tm4sf5	539.2	480.2	-0.14	0.583642	0.827709	539.2	480.2	-0.17	0.526375	0.811851	11	70505244	70511178	1125	47.65	1	protein_coding	transmembrane 4 superfamily member 5 [Source:MGI Symbol;Acc:MGI:1922854]
ENSMUSG00000018920	Cxcl16	161	128.6	-0.22	0.485816	0.832739	161	128.6	-0.22	0.512345	0.80391	11	70453983	70459984	3021	47.42	-1	protein_coding	C-X-C motif chemokine 16 [Source:UniProtKB/Swiss-Prot;Acc:Q8BSU2]
ENSMUSG00000018921	Pelp1	282.8	302	0.08	0.772668	0.922833	282.8	302	0.08	0.762411	0.92861	11	70392883	70410031	3561	48.15	-1	protein_coding	Proline-, glutamic acid- and leucine-rich protein 1 [Source:UniProtKB/Swiss-Prot;Acc:Q9DBD5]
ENSMUSG00000018923	Med11	475.2	458.5	-0.05	0.807616	1	475.2	458.5	-0.03	0.88307	0.907582	11	70451919	70453727	1046	50.25	1	protein_coding	Mediator of RNA polymerase II transcription subunit 11 [Source:UniProtKB/Swiss-Prot;Acc:Q9D8C6]
ENSMUSG00000018924	Alox15	19	0.9	-1.03	0.000619254	0.139491	19	0.9	-1.15	0.000629673	0.123359	11	70344152	70352031	2454	51.94	-1	protein_coding	Arachidonate 15-lipoxygenase [Source:UniProtKB/Swiss-Prot;Acc:P39654]
ENSMUSG00000018927	Ccl6	362	381.4	0.04	0.894306	0.93739	362	381.4	-0.17	0.613881	0.794329	11	83587882	83593087	1795	43.68	-1	protein_coding	C-C motif chemokine 6 CCL6(22-95) CCL6(23-95) [Source:UniProtKB/Swiss-Prot;Acc:P27784]
ENSMUSG00000018930	Ccl4	5.4	0	-0.13	0.329186	1	5.4	0	-0.14	0.356807	1	11	83662584	83664683	660	44.57	1	protein_coding	C-C motif chemokine 4 [Source:UniProtKB/Swiss-Prot;Acc:P14097]
ENSMUSG00000018931	Natd1	55.7	32.3	-0.16	0.546003	1	55.7	32.3	-0.29	0.374679	1	11	60902246	60914750	4247	52.59	-1	protein_coding	Protein NATD1 [Source:UniProtKB/Swiss-Prot;Acc:Q9DBW3]
ENSMUSG00000018932	Map2k3	370.7	524.8	0.46	0.0152308	0.201683	370.7	524.8	0.45	0.0299428	0.230418	11	60932033	60952811	3314	51.51	1	protein_coding	mitogen-activated protein kinase kinase 3 [Source:MGI Symbol;Acc:MGI:1346868]
ENSMUSG00000018965	Ywhah	2340.4	2366.6	0.02	0.927978	0.977831	2340.4	2366.6	0	0.999076	1	5	33018816	33027966	3709	44.67	1	protein_coding	tyrosine 3-monooxygenase/tryptophan 5-monooxygenase activation protein, eta polypeptide [Source:MGI Symbol;Acc:MGI:109194]
ENSMUSG00000018973	Hoxb1	6.5	5.5	-0.08	0.785741	1	6.5	5.5	-0.07	0.831031	1	11	96365752	96368256	2322	53.65	1	protein_coding	Homeobox protein Hox-B1 [Source:UniProtKB/Swiss-Prot;Acc:P17919]
ENSMUSG00000018974	Sart3	328.4	394.8	0.25	0.126728	0.499409	328.4	394.8	0.28	0.114572	0.401948	5	113742446	113772510	5657	51.96	-1	protein_coding	Mus musculus squamous cell carcinoma antigen recognized by T cells 3 (Sart3), transcript variant 3, mRNA. [Source:RefSeq mRNA;Acc:NM_001356623]
ENSMUSG00000018983	E2f2	82.9	86.8	0.05	0.855113	1	82.9	86.8	0.06	0.84215	1	4	136172394	136196057	4882	51.66	1	protein_coding	Transcription factor E2F2 [Source:UniProtKB/Swiss-Prot;Acc:P56931]
ENSMUSG00000018995	Nars2	327.7	265	-0.23	0.412309	1	327.7	265	-0.33	0.256653	0.624281	7	96951505	97064758	6967	40.31	1	protein_coding	Probable asparagine--tRNA ligase, mitochondrial [Source:UniProtKB/Swiss-Prot;Acc:Q8BGV0]
ENSMUSG00000018999	Slc35b4	259.3	336.8	0.26	0.392011	0.748792	259.3	336.8	0.27	0.399551	0.733652	6	34153380	34177111	9177	44.76	-1	protein_coding	UDP-xylose and UDP-N-acetylglucosamine transporter [Source:UniProtKB/Swiss-Prot;Acc:Q8CIA5]
ENSMUSG00000019027	Dnah1	7.1	2.1	-0.28	0.248334	1	7.1	2.1	-0.33	0.246312	1	14	31260375	31323896	13043	51.82	-1	protein_coding	Dynein heavy chain 1, axonemal [Source:UniProtKB/Swiss-Prot;Acc:E9Q8T7]
ENSMUSG00000019039	Dalrd3	269.6	330.6	0.25	0.277803	0.748278	269.6	330.6	0.29	0.232934	0.601182	9	108569886	108572774	2458	55.38	1	protein_coding	DALR anticodon-binding domain-containing protein 3 [Source:UniProtKB/Swiss-Prot;Acc:Q6PJN8]
ENSMUSG00000019054	Fis1	2520.3	2528.7	0	0.967195	1	2520.3	2528.7	0.02	0.857722	0.966482	5	136953275	136966234	1714	49.74	1	protein_coding	Mitochondrial fission 1 protein [Source:UniProtKB/Swiss-Prot;Acc:Q9CQ92]
ENSMUSG00000019055	Plod1	11.2	24.5	0.53	0.102424	1	11.2	24.5	0.62	0.0805892	1	4	147909753	147936767	6765	51.99	-1	protein_coding	Procollagen-lysine,2-oxoglutarate 5-dioxygenase 1 [Source:UniProtKB/Swiss-Prot;Acc:Q9R0E2]
ENSMUSG00000019066	Rab3d	250	332.9	0.34	0.174865	0.802439	250	332.9	0.3	0.23676	0.603791	9	21907491	21918192	4196	51.1	-1	protein_coding	RAB3D, member RAS oncogene family [Source:MGI Symbol;Acc:MGI:97844]
ENSMUSG00000019080	Mfsd3	47.7	51.9	0.07	0.827535	1	47.7	51.9	0.07	0.836988	1	15	76701465	76704239	2456	57.05	1	protein_coding	major facilitator superfamily domain containing 3 [Source:MGI Symbol;Acc:MGI:1916822]
ENSMUSG00000019082	Slc25a22	51.5	104.6	0.75	0.00929852	0.169804	51.5	104.6	0.8	0.00923619	0.157388	7	141429744	141437892	5992	57.01	-1	protein_coding	solute carrier family 25 (mitochondrial carrier, glutamate), member 22 [Source:MGI Symbol;Acc:MGI:1915517]
ENSMUSG00000019087	Atp6ap1	607.9	575.7	-0.06	0.818406	0.909225	607.9	575.7	-0.1	0.707738	0.903527	X	74297097	74304721	3026	47.37	1	protein_coding	ATPase, H+ transporting, lysosomal accessory protein 1 [Source:MGI Symbol;Acc:MGI:109629]
ENSMUSG00000019088	Dnase1l1	222.1	210.4	-0.06	0.827698	1	222.1	210.4	-0.05	0.879596	0.781017	X	74273217	74282337	2121	43.98	-1	protein_coding	Deoxyribonuclease-1-like 1 [Source:UniProtKB/Swiss-Prot;Acc:Q9D7J6]
ENSMUSG00000019122	Ccl9	366.6	191.9	-0.22	0.434955	0.778126	366.6	191.9	-0.26	0.409855	0.741012	11	83572919	83578636	3045	42.69	-1	protein_coding	C-C motif chemokine 9 CCL9(29-101) CCL9(30-101) CCL9(31-101) [Source:UniProtKB/Swiss-Prot;Acc:P51670]
ENSMUSG00000019132	BC005537	3071.8	2746.5	-0.15	0.392777	0.746581	3071.8	2746.5	-0.14	0.451511	1	13	24801657	24816197	5849	39.8	1	protein_coding	Uncharacterized [Source:UniProtKB/Swiss-Prot;Acc:Q99LU8]
ENSMUSG00000019139	Isyna1	802.7	1200.9	0.51	0.0165811	0.200454	802.7	1200.9	0.58	0.00490368	0.0880782	8	70594373	70597290	2436	61.14	1	protein_coding	Inositol-3-phosphate synthase 1 [Source:UniProtKB/Swiss-Prot;Acc:Q9JHU9]
ENSMUSG00000019143	Hars2	463.3	623.9	0.4	0.0211785	0.223451	463.3	623.9	0.43	0.0178462	0.161466	18	36783008	36792562	4279	44.7	1	protein_coding	Probable histidine--tRNA ligase, mitochondrial [Source:UniProtKB/Swiss-Prot;Acc:Q99KK9]
ENSMUSG00000019146	Cacng2	9.2	4.8	-0.33	0.292936	1	9.2	4.8	-0.38	0.277338	1	15	77991748	78120028	5510	49.39	-1	protein_coding	Voltage-dependent calcium channel gamma-2 subunit [Source:UniProtKB/Swiss-Prot;Acc:O88602]
ENSMUSG00000019158	Tmem160	215.1	220	0.03	0.907313	1	215.1	220	0.03	0.913963	0.791293	7	16452779	16455494	883	56.04	1	protein_coding	Transmembrane protein 160 [Source:UniProtKB/Swiss-Prot;Acc:Q9D938]
ENSMUSG00000019173	Rab5c	160.6	166.6	0.05	0.794932	0.952538	160.6	166.6	0.02	0.921992	1	11	100715009	100738215	2194	47.8	-1	protein_coding	RAB5C, member RAS oncogene family [Source:MGI Symbol;Acc:MGI:105306]
ENSMUSG00000019178	Styxl1	4.4	6.8	0.09	0.702005	1	4.4	6.8	0.08	0.762789	1	5	135747220	135778385	1770	48.75	-1	protein_coding	serine/threonine/tyrosine interacting-like 1 [Source:MGI Symbol;Acc:MGI:1923821]
ENSMUSG00000019179	Mdh2	6159.9	5932.5	-0.05	0.743769	1	6159.9	5932.5	-0.04	0.805438	0.946157	5	135778480	135790398	3562	50.16	1	protein_coding	Malate dehydrogenase, mitochondrial [Source:UniProtKB/Swiss-Prot;Acc:P08249]
ENSMUSG00000019188	H13	780.5	884.1	0.17	0.334394	0.689161	780.5	884.1	0.17	0.374976	0.690388	2	152669461	152708670	8884	51.11	1	protein_coding	Minor histocompatibility antigen H13 [Source:UniProtKB/Swiss-Prot;Acc:Q9D8V0]
ENSMUSG00000019189	Rnf145	268.8	303.5	0.16	0.410387	0.861158	268.8	303.5	0.07	0.690005	0.894848	11	44518964	44565520	7786	45.24	1	protein_coding	ring finger protein 145 [Source:MGI Symbol;Acc:MGI:1921565]
ENSMUSG00000019210	Atp6v1e1	1414.8	1424.2	0.01	0.94847	0.953166	1414.8	1424.2	0	0.997313	0.981663	6	120794305	120822793	4110	46.87	-1	protein_coding	ATPase, H+ transporting, lysosomal V1 subunit E1 [Source:MGI Symbol;Acc:MGI:894326]
ENSMUSG00000019214	Chtf18	32.3	68.2	0.58	0.075153	0.662755	32.3	68.2	0.61	0.0824621	0.459921	17	25718926	25727419	4584	56.15	-1	protein_coding	chromosome transmission fidelity factor 18 [Source:HGNC Symbol;Acc:HGNC:18435]
ENSMUSG00000019230	Lhx9	5	1.4	-0.37	0.167299	1	5	1.4	-0.37	0.209227	1	1	138825186	138848577	9494	43.97	-1	protein_coding	LIM/homeobox protein Lhx9 [Source:UniProtKB/Swiss-Prot;Acc:Q9WUH2]
ENSMUSG00000019232	Etnppl	2.1	21.2	0.59	#N/A	#N/A	2.1	21.2	0.77	0.0157305	0.44716	3	130617448	130637521	8262	42.13	1	protein_coding	ethanolamine phosphate phospholyase [Source:MGI Symbol;Acc:MGI:1919010]
ENSMUSG00000019235	Rps6kl1	32.2	32.9	0.01	0.963766	1	32.2	32.9	0.01	0.969242	1	12	85135249	85151264	4235	53.02	-1	protein_coding	ribosomal protein S6 kinase-like 1 [Source:MGI Symbol;Acc:MGI:2443413]
ENSMUSG00000019254	Ppp1r12c	164.9	210.1	0.32	0.0890029	0.47105	164.9	210.1	0.34	0.103351	0.423117	7	4481520	4501680	4960	51.63	-1	protein_coding	Protein phosphatase 1 regulatory subunit 12C [Source:UniProtKB/Swiss-Prot;Acc:Q3UMT1]
ENSMUSG00000019256	Ahr	361.2	269.6	-0.27	0.390302	0.82855	361.2	269.6	-0.39	0.240197	0.466195	12	35497974	35535038	6163	41.99	-1	protein_coding	aryl hydrocarbon receptor isoform 2 [Source:RefSeq peptide;Acc:NP_001300956]
ENSMUSG00000019261	Map1s	101.9	121.8	0.18	0.5252	0.914	101.9	121.8	0.21	0.514831	0.840474	8	70905932	70917529	7963	55.83	1	protein_coding	Microtubule-associated protein 1S MAP1S heavy chain MAP1S light chain [Source:UniProtKB/Swiss-Prot;Acc:Q8C052]
ENSMUSG00000019278	Dpep1	6.7	6.4	-0.02	0.948474	1	6.7	6.4	-0.02	0.938424	1	8	123186242	123201812	2486	50.56	1	protein_coding	Dipeptidase 1 [Source:UniProtKB/Swiss-Prot;Acc:P31428]
ENSMUSG00000019295	Tmem129	256	230	-0.13	0.602021	0.972511	256	230	-0.15	0.559235	0.831758	5	33653216	33658416	3179	51.86	-1	protein_coding	E3 ubiquitin-protein ligase TM129 [Source:UniProtKB/Swiss-Prot;Acc:Q8K304]
ENSMUSG00000019297	Nop9	305.4	321.3	0.07	0.666468	0.97277	305.4	321.3	0.04	0.80631	0.946558	14	55745693	55755500	3800	48.47	1	protein_coding	Nucleolar protein 9 [Source:UniProtKB/Swiss-Prot;Acc:Q8BMC4]
ENSMUSG00000019302	Atp6v0a1	44.9	15.8	-0.96	0.00223386	0.124884	44.9	15.8	-0.92	0.00668164	0.220179	11	101009452	101063719	6556	46.57	1	protein_coding	ATPase, H+ transporting, lysosomal V0 subunit A1 [Source:MGI Symbol;Acc:MGI:103286]
ENSMUSG00000019303	Psmc3ip	274.3	409.2	0.53	0.00233135	0.0673038	274.3	409.2	0.51	0.00796905	0.101783	11	101091823	101095436	1818	48.92	-1	protein_coding	proteasome (prosome, macropain) 26S subunit, ATPase 3, interacting protein [Source:MGI Symbol;Acc:MGI:1098610]
ENSMUSG00000019312	Grb7	1045.4	1585.3	0.52	0.0200088	0.223982	1045.4	1585.3	0.6	0.00361045	0.0749015	11	98446394	98455373	3365	55.75	1	protein_coding	Growth factor receptor-bound protein 7 [Source:UniProtKB/Swiss-Prot;Acc:Q03160]
ENSMUSG00000019320	Noxo1	40.6	37.3	-0.06	0.844491	1	40.6	37.3	-0.07	0.853678	1	17	24696234	24700529	3013	52.93	1	protein_coding	NADPH oxidase organizer 1 [Source:UniProtKB/Swiss-Prot;Acc:Q8VCM2]
ENSMUSG00000019326	Aoc3	1.4	2.7	0.08	0.649632	1	1.4	2.7	0.09	0.67909	1	11	101330605	101341938	4621	50.94	1	protein_coding	Membrane primary amine oxidase [Source:UniProtKB/Swiss-Prot;Acc:O70423]
ENSMUSG00000019338	Zfp687	32.9	51.9	0.44	0.156947	0.867851	32.9	51.9	0.45	0.173838	0.629874	3	95006590	95015448	5952	54.51	-1	protein_coding	zinc finger protein 687 [Source:MGI Symbol;Acc:MGI:1925516]
ENSMUSG00000019359	Gdpd2	14.3	2.5	-0.2	0.29673	1	14.3	2.5	-0.34	0.189996	1	X	100729873	100738895	4609	50.12	1	protein_coding	Mus musculus glycerophosphodiester phosphodiesterase domain containing 2 (Gdpd2), transcript variant 3, mRNA. [Source:RefSeq mRNA;Acc:NM_001358507]
ENSMUSG00000019362	D8Ertd738e	1847.9	2415.7	0.37	0.00454747	0.140027	1847.9	2415.7	0.39	0.00441966	0.128526	8	84246238	84249719	616	50.26	-1	protein_coding	Leydig cell tumor 10 kDa protein homolog [Source:UniProtKB/Swiss-Prot;Acc:Q8R1F0]
ENSMUSG00000019368	Sec14l4	13.5	4.9	-0.37	0.200585	1	13.5	4.9	-0.42	0.202082	1	11	4031462	4048024	3487	49.95	1	protein_coding	SEC14-like protein 4 [Source:UniProtKB/Swiss-Prot;Acc:Q8R0F9]
ENSMUSG00000019370	Calm3	1338.1	1580.5	0.23	0.140381	0.495775	1338.1	1580.5	0.27	0.0928322	0.381415	7	16915379	16924114	2423	57.38	-1	protein_coding	Calmodulin-1 [Source:UniProtKB/Swiss-Prot;Acc:P0DP26]
ENSMUSG00000019373	Cops3	1610.7	1584.8	-0.02	0.905073	1	1610.7	1584.8	-0.07	0.697581	0.899257	11	59817795	59839838	3454	42.62	-1	protein_coding	COP9 signalosome complex subunit 3 [Source:UniProtKB/Swiss-Prot;Acc:O88543]
ENSMUSG00000019428	Fkbp8	438.4	761.8	0.6	0.0352018	0.290409	438.4	761.8	0.7	0.00840908	0.107077	8	70527724	70535328	4529	55.21	1	protein_coding	Peptidyl-prolyl cis-trans isomerase FKBP8 [Source:UniProtKB/Swiss-Prot;Acc:O35465]
ENSMUSG00000019432	Ddx39b	2664.6	3088.6	0.2	0.168513	0.564799	2664.6	3088.6	0.22	0.157133	0.506864	17	35241746	35253707	3783	51.84	1	protein_coding	Spliceosome RNA helicase Ddx39b [Source:UniProtKB/Swiss-Prot;Acc:Q9Z1N5]
ENSMUSG00000019433	Gipc1	319.7	556.4	0.62	0.0204851	0.240742	319.7	556.4	0.73	0.00597256	0.0973952	8	83652677	83664694	1729	53.23	1	protein_coding	PDZ domain-containing protein GIPC1 [Source:UniProtKB/Swiss-Prot;Acc:Q9Z0G0]
ENSMUSG00000019437	Tlcd1	246.3	155.8	-0.57	0.011632	0.188401	246.3	155.8	-0.67	0.00190639	0.0507266	11	78176711	78181909	5009	52.66	1	protein_coding	Calfacilitin [Source:UniProtKB/Swiss-Prot;Acc:Q99JT6]
ENSMUSG00000019461	Plscr3	189.6	193	0.02	0.944364	1	189.6	193	-0.15	0.573837	0.839887	11	69846376	69852058	3148	54.46	1	protein_coding	Phospholipid scramblase 3 [Source:UniProtKB/Swiss-Prot;Acc:Q9JIZ9]
ENSMUSG00000019464	Ptger1	0.5	2.9	0.16	0.345573	1	0.5	2.9	0.15	0.405797	1	8	83666678	83672753	5459	57.44	1	protein_coding	Prostaglandin E2 receptor EP1 subtype [Source:UniProtKB/Swiss-Prot;Acc:P35375]
ENSMUSG00000019467	Arhgef25	7.3	3.8	-0.1	0.621542	1	7.3	3.8	-0.12	0.620339	1	10	127182525	127190083	3994	56.29	-1	protein_coding	Mus musculus Rho guanine nucleotide exchange factor (GEF) 25 (Arhgef25), transcript variant 3, mRNA. [Source:RefSeq mRNA;Acc:NM_001358557]
ENSMUSG00000019470	Xab2	280.4	329.2	0.2	0.336195	0.789231	280.4	329.2	0.23	0.318215	0.525975	8	3608421	3621316	4685	52.03	-1	protein_coding	XPA binding protein 2 [Source:MGI Symbol;Acc:MGI:1914689]
ENSMUSG00000019471	Cdc37	615.6	1194.2	0.7	0.0162788	0.195247	615.6	1194.2	0.79	0.00560013	0.0947851	9	21133222	21149982	8194	50.72	-1	protein_coding	Hsp90 co-chaperone Cdc37 Hsp90 co-chaperone Cdc37, N-terminally processed [Source:UniProtKB/Swiss-Prot;Acc:Q61081]
ENSMUSG00000019478	Rab4a	419.5	367.8	-0.16	0.457944	0.793366	419.5	367.8	-0.1	0.630912	0.867137	8	123805985	123835287	1757	48.26	1	protein_coding	Ras-related protein Rab-4A [Source:UniProtKB/Swiss-Prot;Acc:P56371]
ENSMUSG00000019487	Trip10	148.1	220.9	0.46	0.0844962	0.451166	148.1	220.9	0.56	0.0329693	0.240583	17	57249455	57263665	3180	51.68	1	protein_coding	thyroid hormone receptor interactor 10 [Source:MGI Symbol;Acc:MGI:2146901]
ENSMUSG00000019494	Cops6	1384.5	1823.4	0.36	0.0765782	0.506744	1384.5	1823.4	0.39	0.0640113	0.332309	5	138161071	138164646	2525	48.88	1	protein_coding	COP9 signalosome complex subunit 6 [Source:UniProtKB/Swiss-Prot;Acc:O88545]
ENSMUSG00000019505	Ubb	6646.6	7226.1	0.11	0.498452	0.807104	6646.6	7226.1	0.13	0.457698	0.771692	11	62551171	62553213	1675	52.23	1	protein_coding	ubiquitin B [Source:MGI Symbol;Acc:MGI:98888]
ENSMUSG00000019518	Ap4m1	132.7	99.1	-0.29	0.338656	0.736008	132.7	99.1	-0.31	0.336628	0.72111	5	138172002	138180429	5361	49.76	1	protein_coding	AP-4 complex subunit mu-1 [Source:UniProtKB/Swiss-Prot;Acc:Q9JKC7]
ENSMUSG00000019528	Gyg	697.9	503.4	-0.32	0.302463	0.757596	697.9	503.4	-0.49	0.119499	0.414529	3	20122084	20155317	2344	42.34	-1	protein_coding	glycogenin [Source:MGI Symbol;Acc:MGI:1351614]
ENSMUSG00000019558	Slc6a8	69.4	91.4	0.24	0.444394	0.881473	69.4	91.4	0.2	0.553732	0.86324	X	73673150	73682502	5210	54.36	1	protein_coding	solute carrier family 6 (neurotransmitter transporter, creatine), member 8 [Source:MGI Symbol;Acc:MGI:2147834]
ENSMUSG00000019564	Arid3a	14.1	19.8	0.22	0.498638	1	14.1	19.8	0.22	0.531716	1	10	79927043	79955018	5562	55.87	1	protein_coding	AT-rich interactive domain-containing protein 3A [Source:UniProtKB/Swiss-Prot;Acc:Q62431]
ENSMUSG00000019577	Pdk4	20.1	41.2	0.53	0.103988	0.671755	20.1	41.2	0.51	0.149394	0.830295	6	5483351	5496309	3511	40.66	-1	protein_coding	pyruvate dehydrogenase kinase, isoenzyme 4 [Source:MGI Symbol;Acc:MGI:1351481]
ENSMUSG00000019578	Ubxn6	329.5	453.7	0.43	0.0147199	0.196783	329.5	453.7	0.45	0.0177291	0.177655	17	56067045	56075028	5685	52.39	-1	protein_coding	UBX domain protein 6 [Source:MGI Symbol;Acc:MGI:1913780]
ENSMUSG00000019579	Mydgf	962.5	1094.4	0.17	0.34918	0.692308	962.5	1094.4	0.16	0.42346	0.749419	17	56175744	56183920	2222	53.6	-1	protein_coding	Myeloid-derived growth factor [Source:UniProtKB/Swiss-Prot;Acc:Q9CPT4]
ENSMUSG00000019590	Cyb561	435.3	642.2	0.49	0.0232607	0.2428	435.3	642.2	0.57	0.00873594	0.109929	11	105933702	105953336	3653	53.31	-1	protein_coding	Cytochrome b561 [Source:UniProtKB/Swiss-Prot;Acc:Q60720]
ENSMUSG00000019647	Sema6a	72.8	121.4	0.47	0.134883	0.608515	72.8	121.4	0.52	0.124047	0.457584	18	47235598	47368870	8778	43.86	-1	protein_coding	Semaphorin-6A [Source:UniProtKB/Swiss-Prot;Acc:O35464]
ENSMUSG00000019659	Ccdc12	582.9	660.7	0.17	0.27928	0.655425	582.9	660.7	0.21	0.21189	0.575362	9	110656503	110711606	2694	49.64	1	protein_coding	Coiled-coil domain-containing protein 12 [Source:UniProtKB/Swiss-Prot;Acc:Q8R344]
ENSMUSG00000019689	Fmc1	1088.4	860.6	-0.32	0.0423514	0.313902	1088.4	860.6	-0.36	0.0217999	0.196647	6	38533502	38539449	689	45.23	1	protein_coding	formation of mitochondrial complex V assembly factor 1 homolog [Source:HGNC Symbol;Acc:HGNC:26946]
ENSMUSG00000019699	Akt3	8.4	3.1	-0.16	0.452959	1	8.4	3.1	-0.16	0.496313	1	1	177020073	177258203	5124	36.84	-1	protein_coding	RAC-gamma serine/threonine-protein kinase [Source:UniProtKB/Swiss-Prot;Acc:Q9WUA6]
ENSMUSG00000019710	Mrpl24	1281.9	1180.4	-0.11	0.405553	0.722759	1281.9	1180.4	-0.13	0.404986	0.73694	3	87919506	87923672	2255	46.24	1	protein_coding	39S ribosomal protein L24, mitochondrial [Source:UniProtKB/Swiss-Prot;Acc:Q9CQ06]
ENSMUSG00000019715	Gle1	417.2	531.2	0.29	0.225546	0.673137	417.2	531.2	0.3	0.256193	0.623777	2	29935426	29960371	6087	46.02	1	protein_coding	Nucleoporin GLE1 [Source:UniProtKB/Swiss-Prot;Acc:Q8R322]
ENSMUSG00000019718	L3hypdh	48.6	68.1	0.27	0.396215	1	48.6	68.1	0.26	0.460744	0.894319	12	72073428	72085439	2679	44.13	-1	protein_coding	Trans-L-3-hydroxyproline dehydratase [Source:UniProtKB/Swiss-Prot;Acc:Q9CXA2]
ENSMUSG00000019726	Lyst	112.7	145.6	0.29	0.268864	0.601029	112.7	145.6	0.36	0.185283	0.543907	13	13590397	13778803	17459	39.26	1	protein_coding	lysosomal trafficking regulator [Source:MGI Symbol;Acc:MGI:107448]
ENSMUSG00000019731	Slc35e1	310.9	329.3	0.07	0.70026	0.895143	310.9	329.3	0.16	0.359101	0.707331	8	72480641	72492614	4470	50.63	-1	protein_coding	Solute carrier family 35 member E1 [Source:UniProtKB/Swiss-Prot;Acc:Q8CD26]
ENSMUSG00000019732	Calr3	52.9	17.1	-0.67	0.0384219	0.464765	52.9	17.1	-0.78	0.0289692	0.431544	8	72424176	72443870	1962	45.97	-1	protein_coding	Calreticulin-3 [Source:UniProtKB/Swiss-Prot;Acc:Q9D9Q6]
ENSMUSG00000019734	Tmc4	1644.6	2296.3	0.41	0.0762809	0.423061	1644.6	2296.3	0.46	0.0517057	0.435953	7	3665790	3677553	4280	49.06	-1	protein_coding	transmembrane channel like 4 [Source:HGNC Symbol;Acc:HGNC:22998]
ENSMUSG00000019737	Syne4	129.3	188.7	0.46	0.051075	0.37589	129.3	188.7	0.51	0.0341245	0.289042	7	30314807	30319046	2946	53.11	1	protein_coding	Nesprin-4 [Source:UniProtKB/Swiss-Prot;Acc:Q8CII8]
ENSMUSG00000019738	Polr2i	526.9	544.2	0.04	0.723616	0.87679	526.9	544.2	0.02	0.872361	0.972395	7	30231948	30233390	1212	57.24	1	protein_coding	DNA-directed RNA polymerase II subunit RPB9 [Source:UniProtKB/Swiss-Prot;Acc:P60898]
ENSMUSG00000019761	Krt10	405	414.3	0.03	0.885601	0.971803	405	414.3	0.04	0.847853	0.964199	11	99385254	99389364	2114	46.97	-1	protein_coding	keratin 10 [Source:HGNC Symbol;Acc:HGNC:6413]
ENSMUSG00000019762	Iyd	129.3	25	-0.84	0.00788819	0.156915	129.3	25	-0.92	0.00830547	0.168785	10	3540240	3554877	1623	43.65	1	protein_coding	Iodotyrosine deiodinase 1 [Source:UniProtKB/Swiss-Prot;Acc:Q9DCX8]
ENSMUSG00000019763	Rmnd1	243.1	273.9	0.14	0.564733	0.840073	243.1	273.9	0.14	0.593288	0.848551	10	4401915	4432388	5894	45.21	-1	protein_coding	Required for meiotic nuclear division [Source:UniProtKB/Swiss-Prot;Acc:Q8CI78]
ENSMUSG00000019768	Esr1	845.2	822.6	-0.04	0.839088	0.916892	845.2	822.6	-0.1	0.590822	0.846625	10	4611593	5005614	13661	41.08	1	protein_coding	Estrogen receptor [Source:UniProtKB/Swiss-Prot;Acc:P19785]
ENSMUSG00000019773	Fbxo5	673	1057.2	0.54	0.0298566	0.27071	673	1057.2	0.62	0.0117543	0.143477	10	5799160	5805600	2003	43.72	-1	protein_coding	F-box only protein 5 [Source:UniProtKB/Swiss-Prot;Acc:Q7TSG3]
ENSMUSG00000019774	Mtrf1l	230.7	213.8	-0.09	0.707078	1	230.7	213.8	-0.08	0.769145	0.931407	10	5811887	5823910	3261	42.89	-1	protein_coding	Peptide chain release factor 1-like, mitochondrial [Source:UniProtKB/Swiss-Prot;Acc:Q8BJU9]
ENSMUSG00000019775	Rgs17	8.8	1.5	-0.26	0.220544	1	8.8	1.5	-0.27	0.254549	1	10	5825663	5922400	8298	40.76	-1	protein_coding	regulator of G-protein signaling 17 [Source:MGI Symbol;Acc:MGI:1927469]
ENSMUSG00000019777	Hdac2	1840.2	1747.2	-0.07	0.614679	0.857164	1840.2	1747.2	-0.08	0.607167	0.854297	10	36974544	37001889	4474	40.96	1	protein_coding	histone deacetylase 2 [Source:HGNC Symbol;Acc:HGNC:4853]
ENSMUSG00000019779	Frk	1408.4	1158.7	-0.25	0.236216	0.606401	1408.4	1158.7	-0.29	0.191806	0.551086	10	34483399	34611278	5256	37.67	1	protein_coding	Mus musculus fyn-related kinase (Frk), transcript variant 3, mRNA. [Source:RefSeq mRNA;Acc:NM_001358769]
ENSMUSG00000019782	Rwdd1	374.6	411.5	0.12	0.504142	0.712699	374.6	411.5	0.12	0.556081	0.829593	10	33996555	34019624	1601	41.37	-1	protein_coding	RWD domain-containing protein 1 [Source:UniProtKB/Swiss-Prot;Acc:Q9CQK7]
ENSMUSG00000019787	Trdn	5.5	0.5	-0.48	0.05203	1	5.5	0.5	-0.54	0.0559787	1	10	33080554	33476709	9352	35.97	1	protein_coding	Triadin [Source:UniProtKB/Swiss-Prot;Acc:E9Q9K5]
ENSMUSG00000019789	Hey2	10.6	3.7	-0.18	0.400632	1	10.6	3.7	-0.2	0.419476	1	10	30832359	30842801	4593	42.03	-1	protein_coding	Hairy/enhancer-of-split related with YRPW motif protein 2 [Source:UniProtKB/Swiss-Prot;Acc:Q9QUS4]
ENSMUSG00000019790	Stxbp5	325.2	278.7	-0.17	0.550384	0.912038	325.2	278.7	-0.39	0.140763	0.486339	10	9755547	9901079	16513	40.1	-1	protein_coding	Syntaxin-binding protein 5 [Source:UniProtKB/Swiss-Prot;Acc:Q8K400]
ENSMUSG00000019791	Hint3	344.9	299.7	-0.17	0.462489	0.865514	344.9	299.7	-0.12	0.61624	0.860786	10	30608141	30629632	5519	39.68	-1	protein_coding	Histidine triad nucleotide-binding protein 3 [Source:UniProtKB/Swiss-Prot;Acc:Q9CPS6]
[truncated: 23,653 more rows]
