# Supplementary material for: The epigenetic regulator Mll1 is required for Wnt-driven intestinal tumorigenesis and cancer stemness
Source: Nat Commun. 2020 Dec 21;11:6422. doi: 10.1038/s41467-020-20222-z (PMC7752919; doi:10.1038/s41467-020-20222-z)
Supplement: Supplementary file 5 — Supplementary Data 2 [file 41467_2020_20222_MOESM5_ESM.xlsx]

## Sheet: DEG_paired2
	X	baseMean	baseMean_control	baseMean_treatment	log2FoldChange	lfcSE	stat	pvalue	padj	Sample1-Control	Sample1-Treat	Sample2-Control	Sample2-Treat	Sample3-Control	Sample3-Treat	gene	hgnc_symbol	gene_biotype
13753	ENSG00000207827	1741.08	41.0144	3441.15	6.393	0.159849	2040.53	0	0	48.6206	3571.53	37.3503	3312.97	37.0722	3438.93	ENSG00000207827	MIR30A	miRNA
8934	ENSG00000163739	8185.96	13442.2	2929.77	-2.30136	0.074912	887.02	6.50945e-195	6.91206e-191	2310.45	456.504	7557.89	1373.62	30458.1	6959.18	ENSG00000163739	CXCL1	protein_coding
469	ENSG00000038274	9945.82	14344.8	5546.86	-1.3693	0.0585858	529.543	3.55047e-117	2.51338e-113	13317.2	5425.09	14833.1	5493.39	14884	5722.12	ENSG00000038274	MAT2B	protein_coding
3405	ENSG00000112562	9874.26	14267.3	5481.25	-1.38093	0.063772	453.662	1.15108e-100	6.11136e-97	15972.9	5776.73	12774.8	4731.11	14054.2	5935.91	ENSG00000112562	SMOC2	protein_coding
197	ENSG00000009694	1877.77	3039.8	715.742	-2.11028	0.0997608	423.561	4.09655e-94	1.73997e-90	2509.8	489.338	3426.14	850.232	3183.46	807.656	ENSG00000009694	TENM1	protein_coding
365	ENSG00000023445	4869.37	7308.12	2430.62	-1.51467	0.0761321	382.535	3.49169e-85	1.23588e-81	3029.07	1114.25	4445.7	1685.26	14449.6	4492.36	ENSG00000023445	BIRC3	protein_coding
7769	ENSG00000152952	2123.9	3514.38	733.421	-2.20864	0.11563	339.811	7.01583e-76	2.1285e-72	3371.36	904.534	1575.78	358.336	5596	937.393	ENSG00000152952	PLOD2	protein_coding
9425	ENSG00000166165	50674.9	73104	28245.8	-1.3436	0.073609	320.704	1.01756e-71	2.70124e-68	70283.1	28212.1	55467.2	25513.5	93561.6	31011.6	ENSG00000166165	CKB	protein_coding
1592	ENSG00000090376	736.579	1323.73	149.423	-3.29609	0.178	314.187	2.67342e-70	6.30837e-67	1113.41	120.746	772.243	48.8639	2085.55	278.66	ENSG00000090376	IRAK3	protein_coding
1292	ENSG00000081041	1993.26	3046.44	940.087	-1.68117	0.0937801	312.22	7.1713e-70	1.52297e-66	1044.37	365.415	1969.47	558.135	6125.47	1896.71	ENSG00000081041	CXCL2	protein_coding
8929	ENSG00000163734	4128.92	6089.2	2168.63	-1.43524	0.0809265	305.347	2.2536e-68	4.35087e-65	1778.54	766.842	4065.13	1385.56	12423.9	4353.49	ENSG00000163734	CXCL3	protein_coding
12966	ENSG00000197594	968.073	1507.1	429.05	-1.81344	0.114474	243.419	7.06578e-55	1.25047e-51	1028.81	309.279	1239.63	330.103	2252.85	647.769	ENSG00000197594	ENPP1	protein_coding
14564	ENSG00000224099	2834.13	1718.45	3949.8	1.19256	0.0795239	220.206	8.15596e-50	1.33237e-46	1909.82	4741.92	1552.56	3521.46	1692.96	3586.03	ENSG00000224099		lincRNA
1452	ENSG00000086619	2242.25	3214.78	1269.71	-1.37352	0.0915741	218.986	1.50508e-49	2.2831e-46	2066.38	707.528	3698.69	1398.59	3879.27	1703.02	ENSG00000086619	ERO1B	protein_coding
8069	ENSG00000156587	1446.77	2257.94	635.598	-1.90997	0.127401	212.363	4.19096e-48	5.93356e-45	1994.42	427.906	1904.87	464.75	2874.52	1014.14	ENSG00000156587	UBE2L6	protein_coding
328	ENSG00000018408	1418.01	2118.34	717.675	-1.60988	0.111166	202.527	5.86664e-46	7.78686e-43	1506.27	403.545	2051.24	713.413	2797.52	1036.07	ENSG00000018408	WWTR1	protein_coding
5753	ENSG00000135318	2442.75	3599.47	1286.03	-1.48528	0.102641	201.613	9.28618e-46	1.16006e-42	4365.16	1249.82	2130.99	811.141	4302.27	1797.13	ENSG00000135318	NT5E	protein_coding
13018	ENSG00000197888	1270.95	641.367	1900.54	1.61276	0.11682	183.608	7.90134e-42	9.32226e-39	928.654	2345.01	541.075	1710.24	454.372	1646.38	ENSG00000197888	UGT2B17	protein_coding
2342	ENSG00000103202	2818.27	4028.35	1608.2	-1.35541	0.0988338	181.926	1.84055e-41	2.05725e-38	4326.26	1758.23	3523.04	1113.01	4235.74	1953.36	ENSG00000103202	NME4	protein_coding
12754	ENSG00000196557	1454.82	827.53	2082.11	1.3445	0.100617	174.302	8.50283e-40	9.02873e-37	785.71	2186.13	1060.95	2401.93	635.931	1658.25	ENSG00000196557	CACNA1H	protein_coding
2118	ENSG00000101298	324.66	558.458	90.8617	-2.69751	0.206412	164.983	9.2264e-38	9.33053e-35	267.414	31.7752	491.611	78.1823	916.348	162.628	ENSG00000101298	SNPH	protein_coding
9244	ENSG00000165140	475.132	783.075	167.189	-2.34238	0.181744	158.792	2.07764e-36	2.00558e-33	384.103	52.9587	705.618	149.849	1259.5	298.76	ENSG00000165140	FBP1	protein_coding
11471	ENSG00000180694	4941.46	6510.76	3372.17	-0.958819	0.0761218	155.975	8.57321e-36	7.91605e-33	6677.56	3904.11	6584.76	3304.29	6269.95	2908.11	ENSG00000180694	TMEM64	protein_coding
7121	ENSG00000145703	4785.08	6318.65	3251.5	-0.969451	0.0780332	151.754	7.16942e-35	6.34404e-32	7813.34	4536.44	2949.67	1482.21	8192.95	3735.87	ENSG00000145703	IQGAP2	protein_coding
35	ENSG00000003400	1336.15	1885.86	786.43	-1.2536	0.102933	145.932	1.34315e-33	1.13722e-30	746.813	296.569	1501.08	689.524	3409.69	1373.2	ENSG00000003400	CASP10	protein_coding
3868	ENSG00000116793	454.659	725.996	183.321	-1.96989	0.160377	145.861	1.39228e-33	1.13722e-30	780.847	185.355	501.706	144.42	895.436	220.187	ENSG00000116793	PHTF1	protein_coding
4726	ENSG00000125841	1558.32	2134.18	982.47	-1.13471	0.0936176	145.028	2.11776e-33	1.66574e-30	1754.23	799.676	912.559	401.77	3735.74	1745.96	ENSG00000125841	NRSN2	protein_coding
5598	ENSG00000134215	3502.29	4841.59	2162.99	-1.21362	0.0996496	143.848	3.83532e-33	2.90895e-30	6121.34	3188.11	4014.65	1807.97	4388.78	1492.88	ENSG00000134215	VAV3	protein_coding
9232	ENSG00000165092	17134.1	13295.6	20972.6	0.66397	0.0554551	142.153	9.00286e-33	6.59288e-30	15737.5	23494.6	11113.2	18155.7	13036.1	21267.7	ENSG00000165092	ALDH1A1	protein_coding
3995	ENSG00000118058	12910.9	16540.4	9281.36	-0.84502	0.0709559	139.611	3.23735e-32	2.29172e-29	17146.6	9887.38	15840.6	7609.74	16634	10347	ENSG00000118058	KMT2A	protein_coding
9851	ENSG00000168386	407.25	684.792	129.707	-2.42371	0.202345	138.516	5.61926e-32	3.74284e-29	38.8965	6.35504	982.213	212.83	1033.27	169.937	ENSG00000168386	FILIP1L	protein_coding
11166	ENSG00000177984	8795.06	11855.3	5734.78	-1.00598	0.0844987	138.509	5.63972e-32	3.74284e-29	17443.1	9251.88	3556.36	2063.14	14566.5	5889.31	ENSG00000177984	LCN15	protein_coding
31	ENSG00000003096	4237.56	5528.83	2946.29	-0.922983	0.0789604	134.494	4.25938e-31	2.74111e-28	6338.19	3722.99	5314.85	2450.8	4933.45	2665.08	ENSG00000003096	KLHL13	protein_coding
3433	ENSG00000112782	2096.36	2797.49	1395.24	-1.03748	0.089573	132.291	1.29239e-30	8.07249e-28	1118.27	510.522	3950.05	2134.81	3324.14	1540.39	ENSG00000112782	CLIC5	protein_coding
7579	ENSG00000150991	106209	74497.6	137921	0.90686	0.0786024	130.233	3.64388e-30	2.211e-27	59953.1	138594	74305.9	133792	89233.7	141377	ENSG00000150991	UBC	protein_coding
7811	ENSG00000153404	646.651	962.905	330.397	-1.56592	0.136022	129.387	5.58018e-30	3.29184e-27	621.372	187.474	1177.04	407.199	1090.3	396.519	ENSG00000153404	PLEKHG4B	protein_coding
4027	ENSG00000118507	697.692	1057.4	337.984	-1.70549	0.147642	128.665	8.02931e-30	4.60861e-27	1192.18	384.48	732.874	172.653	1247.15	456.819	ENSG00000118507	AKAP7	protein_coding
6203	ENSG00000138061	658.007	991.443	324.572	-1.6485	0.143703	127.428	1.497e-29	8.36628e-27	1289.42	456.504	888.332	311.643	796.577	205.569	ENSG00000138061	CYP1B1	protein_coding
10105	ENSG00000170011	3330.06	4235.26	2424.85	-0.803591	0.0710237	126.821	2.03354e-29	1.10734e-26	4087.05	2370.43	4479.01	2486.63	4139.73	2417.49	ENSG00000170011	MYRIP	protein_coding
9143	ENSG00000164647	1095.56	1596.59	594.528	-1.51598	0.133689	125.648	3.67076e-29	1.9489e-26	994.778	407.782	429.024	108.587	3365.96	1267.22	ENSG00000164647	STEAP1	protein_coding
397	ENSG00000027075	1737.52	2357.55	1117.5	-1.0647	0.0948368	123.953	8.6257e-29	4.4679e-26	2029.43	1084.59	2060.32	975.107	2982.89	1292.8	ENSG00000027075	PRKCH	protein_coding
5525	ENSG00000133401	16136.9	19488.8	12785	-0.610899	0.0547304	123.718	9.71239e-29	4.911e-26	17815.6	11155.2	19478.7	13310.5	21172	13889.1	ENSG00000133401	PDZD2	protein_coding
2654	ENSG00000105655	849.733	1241.88	457.589	-1.47572	0.131092	123.081	1.33892e-28	6.6127e-26	934.489	305.042	1454.64	637.403	1336.5	430.324	ENSG00000105655	ISYNA1	protein_coding
5768	ENSG00000135414	973.795	1454.05	493.543	-1.67943	0.148409	122.906	1.4625e-28	7.05887e-26	1642.41	660.924	621.832	133.561	2097.91	686.142	ENSG00000135414	GDF11	protein_coding
10126	ENSG00000170175	2346.57	3073.65	1619.48	-0.954099	0.0857247	122.241	2.04432e-28	9.64784e-26	1846.61	862.167	3842.04	2171.73	3532.31	1824.54	ENSG00000170175	CHRNB1	protein_coding
1256	ENSG00000079739	3622.29	4829.1	2415.48	-0.962855	0.0864428	121.872	2.46166e-28	1.13649e-25	4215.41	2500.71	2753.83	1424.66	7518.05	3321.07	ENSG00000079739	PGM1	protein_coding
4026	ENSG00000118503	2552.21	3624.76	1479.66	-1.18921	0.106592	121.031	3.76261e-28	1.66472e-25	1344.85	771.078	2362.16	925.157	7167.29	2742.74	ENSG00000118503	TNFAIP3	protein_coding
6094	ENSG00000137414	6690.69	8548	4833.37	-0.827947	0.0747186	121.047	3.73266e-28	1.66472e-25	8656.42	5230.2	8259.47	5029.73	8728.12	4240.19	ENSG00000137414	FAM8A1	protein_coding
8123	ENSG00000157214	1189.96	1691.68	688.231	-1.32101	0.119151	120.893	4.03218e-28	1.74758e-25	553.303	257.379	698.552	231.289	3823.19	1576.03	ENSG00000157214	STEAP2	protein_coding
11721	ENSG00000182871	4618.76	5812.56	3424.97	-0.790534	0.0716946	120.646	4.56729e-28	1.93991e-25	1023.95	603.729	4419.45	2386.73	11994.3	7284.44	ENSG00000182871	COL18A1	protein_coding
9619	ENSG00000167207	306.713	540.718	72.7084	-2.90404	0.254263	120.354	5.29157e-28	2.20347e-25	436.613	99.5623	231.168	21.7173	954.371	96.8456	ENSG00000167207	NOD2	protein_coding
7308	ENSG00000147526	3881.17	4917.16	2845.18	-0.84478	0.0770758	118.742	1.19263e-27	4.87075e-25	8017.54	4951.64	4270.05	2336.78	2463.87	1247.12	ENSG00000147526	TACC1	protein_coding
1109	ENSG00000075213	3602.17	4577.12	2627.22	-0.817073	0.0749278	117.641	2.0778e-27	8.32571e-25	3573.62	2109.87	6418.2	3838.53	3739.54	1933.26	ENSG00000075213	SEMA3A	protein_coding
7659	ENSG00000151718	4275.96	5435.78	3116.14	-0.832616	0.0773359	115.247	6.94676e-27	2.73201e-24	348.124	174.764	7056.18	4157.78	8903.03	5015.87	ENSG00000151718	WWC2	protein_coding
1590	ENSG00000090339	367.1	593.264	140.937	-2.12301	0.194042	115.128	7.37721e-27	2.84854e-24	352.013	95.3256	423.977	71.6671	1003.8	255.819	ENSG00000090339	ICAM1	protein_coding
6684	ENSG00000141753	48893	60447.1	37338.9	-0.72995	0.0678146	114.334	1.10128e-26	4.17641e-24	74085.2	52260.7	45529	25439.7	61727.1	34316.2	ENSG00000141753	IGFBP4	protein_coding
10681	ENSG00000173918	632.283	966.488	298.078	-1.73601	0.15913	113.961	1.32868e-26	4.95039e-24	996.723	230.9	825.745	242.148	1076.99	421.187	ENSG00000173918	C1QTNF1	protein_coding
10026	ENSG00000169504	11675.5	14639.1	8712.02	-0.719922	0.0672464	113.332	1.82494e-26	6.68213e-24	10532.2	7153.66	12985.8	7867.09	20399.2	11115.3	ENSG00000169504	CLIC4	protein_coding
4451	ENSG00000123240	2644.86	3518.09	1771.63	-1.01623	0.0949905	112.355	2.98682e-26	1.0751e-23	1636.57	712.824	3640.14	2166.3	5277.56	2435.76	ENSG00000123240	OPTN	protein_coding
10833	ENSG00000175183	565.886	845.942	285.829	-1.5411	0.144011	111.827	3.89844e-26	1.37985e-23	627.206	238.314	634.955	217.173	1275.66	402.001	ENSG00000175183	CSRP2	protein_coding
4802	ENSG00000126561	1461.93	2029.78	894.074	-1.2183	0.113927	111.49	4.621e-26	1.60879e-23	1702.69	580.427	1999.76	976.193	2386.88	1125.6	ENSG00000126561	STAT5A	protein_coding
7868	ENSG00000154188	801.559	1146.45	456.665	-1.39511	0.131708	110.151	9.07943e-26	3.11e-23	1307.9	475.569	1780.7	777.479	350.76	116.946	ENSG00000154188	ANGPT1	protein_coding
11671	ENSG00000182492	1447.63	2056.35	838.909	-1.182	0.111649	109.929	1.01546e-25	3.42306e-23	696.248	316.693	1032.69	529.902	4440.11	1670.13	ENSG00000182492	BGN	protein_coding
7059	ENSG00000144908	2502.41	3242.45	1762.37	-0.927249	0.0881848	109.662	1.1618e-25	3.85517e-23	488.151	225.604	4637.5	2632.14	4601.7	2429.36	ENSG00000144908	ALDH1L1	protein_coding
9208	ENSG00000164949	1208.33	1639.58	777.077	-1.09208	0.103624	109.462	1.28578e-25	4.20092e-23	1660.88	803.913	1258.81	539.675	1999.05	987.643	ENSG00000164949	GEM	protein_coding
5942	ENSG00000136425	218.029	370.02	66.0376	-2.48478	0.234614	107.511	3.44032e-25	1.107e-22	378.269	55.077	290.727	60.8085	441.064	82.2274	ENSG00000136425	CIB2	protein_coding
10989	ENSG00000176463	4303.56	5468.61	3138.51	-0.845389	0.0812334	106.8	4.92325e-25	1.56052e-22	7038.32	4466.53	3757.24	1813.39	5610.26	3135.61	ENSG00000176463	SLCO3A1	protein_coding
20913	ENSG00000279692	507.689	260.51	754.868	1.54013	0.147654	106.216	6.6114e-25	2.0648e-22	314.089	873.818	240.253	675.408	227.186	715.379	ENSG00000279692		TEC
6610	ENSG00000141293	201.593	350.286	52.9002	-2.77122	0.265524	104.281	1.75543e-24	5.40291e-22	127.386	19.0651	480.507	91.2127	442.965	48.4228	ENSG00000141293	SKAP1	protein_coding
3437	ENSG00000112818	1080.93	686.569	1475.3	1.12448	0.110422	102.147	5.15422e-24	1.56372e-21	1139.67	2352.42	454.261	1108.67	465.779	964.802	ENSG00000112818	MEP1A	protein_coding
711	ENSG00000060982	36597.3	43331.2	29863.4	-0.530451	0.0525721	101.225	8.2099e-24	2.45569e-21	29955.2	20908.1	44257.1	32051.5	55781.3	36630.5	ENSG00000060982	BCAT1	protein_coding
54	ENSG00000004799	370.316	589.448	151.184	-2.15952	0.210841	100.003	1.52154e-23	4.42642e-21	375.351	88.9706	1066	317.073	326.996	47.5092	ENSG00000004799	PDK4	protein_coding
5306	ENSG00000131620	7649.31	9382.79	5915.83	-0.641032	0.0638561	100.025	1.50515e-23	4.42642e-21	4455.6	2914.85	8746.03	5942.94	14946.7	8889.7	ENSG00000131620	ANO1	protein_coding
1392	ENSG00000084731	358.749	567.366	150.133	-2.01823	0.198607	99.2456	2.23057e-23	6.40143e-21	963.661	290.214	306.878	82.5258	431.558	77.6592	ENSG00000084731	KIF3C	protein_coding
5613	ENSG00000134278	448.311	681.693	214.929	-1.66971	0.166116	98.9344	2.61009e-23	7.39073e-21	1152.31	339.995	687.448	245.406	205.323	59.3865	ENSG00000134278	SPIRE1	protein_coding
11947	ENSG00000184500	3362.62	4230.5	2494.74	-0.809626	0.0816404	97.2138	6.22304e-23	1.73893e-20	6338.19	4052.4	3383.74	1925.24	2969.58	1506.59	ENSG00000184500	PROS1	protein_coding
10823	ENSG00000175115	2451.22	3127.25	1775.19	-0.817704	0.0825487	97.1177	6.53259e-23	1.80172e-20	3611.54	1891.68	2317.74	1316.07	3452.47	2117.81	ENSG00000175115	PACS1	protein_coding
2793	ENSG00000106605	880.009	1233.32	526.703	-1.2882	0.129495	96.6714	8.18435e-23	2.22835e-20	1197.04	454.385	1646.44	818.742	856.463	306.982	ENSG00000106605	BLVRA	protein_coding
767	ENSG00000064652	441.756	691.389	192.122	-1.91749	0.19001	96.5831	8.55769e-23	2.27175e-20	774.041	290.214	614.766	150.935	685.36	135.218	ENSG00000064652	SNX24	protein_coding
5779	ENSG00000135472	2490.12	3180.51	1799.73	-0.797455	0.0807793	96.5929	8.51552e-23	2.27175e-20	1374.99	853.694	4516.36	2518.12	3650.18	2027.36	ENSG00000135472	FAIM2	protein_coding
15231	ENSG00000228672	259.523	420.59	98.4554	-2.08942	0.20915	96.2397	1.01782e-22	2.66858e-20	374.379	102.74	399.749	91.2127	487.642	101.414	ENSG00000228672	PROB1	protein_coding
4010	ENSG00000118276	1365.25	1840.91	889.592	-1.06544	0.107836	95.8829	1.21881e-22	3.15658e-20	2096.52	1067.65	1733.26	918.642	1692.96	682.488	ENSG00000118276	B4GALT6	protein_coding
9923	ENSG00000168843	382.567	601.674	163.46	-1.99291	0.200841	94.5255	2.41954e-22	6.19082e-20	298.531	48.722	551.17	169.395	955.322	272.264	ENSG00000168843	FSTL5	protein_coding
8366	ENSG00000159784	405.156	645.465	164.848	-2.18345	0.221244	93.3585	4.36303e-22	1.10307e-19	169.2	19.0651	767.196	186.769	999.998	288.71	ENSG00000159784	FAM131B	protein_coding
9732	ENSG00000167767	3469.13	4448.35	2489.91	-0.802036	0.0826046	93.191	4.74831e-22	1.18635e-19	1429.45	885.469	5412.77	3321.66	6502.84	3262.6	ENSG00000167767	KRT80	protein_coding
349	ENSG00000021762	13402.3	15899.8	10904.8	-0.542145	0.0560126	93.1638	4.8141e-22	1.1888e-19	15252.3	10534.5	15160.2	10866.3	17287	11313.6	ENSG00000021762	OSBPL5	protein_coding
3561	ENSG00000114248	1775.98	1197.77	2354.18	0.963647	0.099345	92.5628	6.52214e-22	1.59208e-19	1120.22	2011.37	1249.72	2244.48	1223.38	2806.7	ENSG00000114248	LRRC31	protein_coding
11876	ENSG00000184005	1012.42	1421.16	603.675	-1.23014	0.126297	92.5236	6.65274e-22	1.6055e-19	1235.94	659.865	1319.37	512.528	1708.17	638.633	ENSG00000184005	ST6GALNAC3	protein_coding
6459	ENSG00000139970	2511.1	3259.91	1762.3	-0.931285	0.0964275	91.8993	9.11991e-22	2.17617e-19	6535.59	3569.41	1838.24	1110.84	1405.89	606.656	ENSG00000139970	RTN1	protein_coding
7047	ENSG00000144802	2393.41	3305.38	1481.45	-1.09857	0.113024	91.8254	9.46717e-22	2.23394e-19	1971.08	1236.06	2658.94	1080.44	5286.11	2127.86	ENSG00000144802	NFKBIZ	protein_coding
8603	ENSG00000162104	3267.83	4069.71	2465.95	-0.721925	0.07516	91.4825	1.12581e-21	2.62734e-19	4675.36	2698.77	3902.6	2564.81	3631.17	2134.26	ENSG00000162104	ADCY9	protein_coding
10189	ENSG00000170542	250.787	412.361	89.2129	-2.17446	0.22352	90.9611	1.46521e-21	3.38225e-19	454.117	118.627	597.605	104.243	185.361	44.7683	ENSG00000170542	SERPINB9	protein_coding
2693	ENSG00000105855	359.718	549.388	170.048	-1.68946	0.175293	90.9317	1.48717e-21	3.39601e-19	918.93	282.799	295.774	91.2127	433.459	136.132	ENSG00000105855	ITGB8	protein_coding
18249	ENSG00000258616	2146.86	1549.44	2744.29	0.853545	0.0892372	90.6645	1.70223e-21	3.84578e-19	422.027	852.635	1532.37	2545.27	2693.91	4834.97	ENSG00000258616	LINC02303	lincRNA
3798	ENSG00000116199	11709	13838.5	9579.43	-0.528968	0.0558448	89.2645	3.45405e-21	7.72143e-19	12994.4	9375.8	15203.6	10228.9	13317.5	9133.64	ENSG00000116199	FAM20B	protein_coding
11326	ENSG00000179387	5035.01	6159.66	3910.36	-0.665813	0.0705486	88.3413	5.50827e-21	1.21853e-18	6864.26	4712.26	5811.51	3659.37	5803.22	3359.45	ENSG00000179387	ELMOD2	protein_coding
7117	ENSG00000145685	2729.67	3419.35	2040	-0.740588	0.0786391	87.9353	6.76307e-21	1.48069e-18	3373.3	2057.97	3042.54	1929.58	3842.2	2132.43	ENSG00000145685	LHFPL2	protein_coding
8286	ENSG00000158966	256.752	409.084	104.421	-1.98712	0.209454	87.6153	7.95064e-21	1.72294e-18	223.655	50.8403	403.787	110.758	599.809	151.664	ENSG00000158966	CACHD1	protein_coding
11677	ENSG00000182534	2433.45	3084.58	1782.31	-0.832508	0.0884488	87.5789	8.09847e-21	1.73724e-18	1770.76	926.777	3178.82	1664.63	4304.18	2755.53	ENSG00000182534	MXRA7	protein_coding
19150	ENSG00000266094	344.51	541.199	147.822	-1.90571	0.203114	86.9916	1.08982e-20	2.31446e-18	52.5103	12.7101	403.787	106.415	1167.3	324.342	ENSG00000266094	RASSF5	protein_coding
6798	ENSG00000143061	869.583	1195.52	543.643	-1.11748	0.118969	86.9216	1.12909e-20	2.3741e-18	766.261	365.415	1123.54	553.791	1696.77	711.724	ENSG00000143061	IGSF3	protein_coding
12087	ENSG00000185442	1493.08	1950.75	1035.41	-0.924086	0.0996783	84.848	3.22213e-20	6.70867e-18	2197.65	1273.13	1721.14	929.501	1933.46	903.588	ENSG00000185442	FAM174B	protein_coding
3618	ENSG00000114796	4601.73	5592.71	3610.74	-0.637222	0.0689605	84.7914	3.31558e-20	6.83621e-18	6081.47	4214.45	4885.83	3049.11	5810.83	3568.67	ENSG00000114796	KLHL24	protein_coding
8145	ENSG00000157470	2095.92	2753.42	1438.41	-1.06225	0.114078	84.6279	3.60152e-20	7.35438e-18	4136.64	2528.25	1532.37	575.509	2591.25	1211.48	ENSG00000157470	FAM81A	protein_coding
359	ENSG00000023171	446.268	223.698	668.837	1.74093	0.186066	84.5694	3.70971e-20	7.50315e-18	120.579	391.894	83.7859	393.083	466.729	1221.53	ENSG00000023171	GRAMD1B	protein_coding
6922	ENSG00000143753	1283.88	1706.98	860.773	-1.01719	0.110389	83.542	6.23771e-20	1.24972e-17	2281.28	1276.3	1243.66	636.317	1596.01	669.697	ENSG00000143753	DEGS1	protein_coding
5945	ENSG00000136448	22486.4	26085.7	18887	-0.465642	0.0510322	82.918	8.55301e-20	1.69757e-17	25928.4	19110.7	26846.8	19014.6	25481.9	18535.9	ENSG00000136448	NMT1	protein_coding
8306	ENSG00000159184	207.715	356.43	59.0002	-2.5425	0.273681	82.3976	1.1129e-19	2.18839e-17	529.965	105.917	478.488	56.465	60.8364	14.6182	ENSG00000159184	HOXB13	protein_coding
3170	ENSG00000110492	305.725	481.949	129.5	-1.85604	0.20183	81.8736	1.45071e-19	2.8265e-17	346.179	120.746	274.575	69.4954	825.094	198.259	ENSG00000110492	MDK	protein_coding
12193	ENSG00000186088	397.976	592.636	203.317	-1.59339	0.174064	81.5972	1.66849e-19	3.22125e-17	489.124	139.811	485.554	153.107	803.231	317.032	ENSG00000186088	GSAP	protein_coding
894	ENSG00000068305	3151.93	3846.3	2457.56	-0.64597	0.0713929	81.3814	1.86105e-19	3.56063e-17	3753.51	2410.68	3751.18	2413.88	4034.21	2548.14	ENSG00000068305	MEF2A	protein_coding
2883	ENSG00000107731	743.601	1063.9	423.301	-1.2525	0.137761	80.8542	2.43001e-19	4.60769e-17	621.372	281.74	716.722	343.133	1853.61	645.028	ENSG00000107731	UNC5B	protein_coding
27	ENSG00000002834	32604.8	37943	27266.6	-0.478331	0.0531235	80.689	2.64194e-19	4.96521e-17	37713.1	28487.5	37129.2	25290.9	38986.6	28021.3	ENSG00000002834	LASP1	protein_coding
5600	ENSG00000134240	16866.3	14202.5	19530.1	0.46905	0.0526361	79.0936	5.92347e-19	1.10348e-16	22556.1	30673.7	12220.6	16800.5	7830.79	11116.2	ENSG00000134240	HMGCS2	protein_coding
4483	ENSG00000123636	6772.87	8021.6	5524.14	-0.538509	0.0605688	78.6612	7.37313e-19	1.36159e-16	8752.69	6059.53	7500.35	5326.17	7811.78	5186.72	ENSG00000123636	BAZ2B	protein_coding
80	ENSG00000005448	484.895	713.613	256.177	-1.45818	0.162212	78.5799	7.68274e-19	1.40654e-16	740.979	280.681	531.99	230.203	867.869	257.646	ENSG00000005448	WDR54	protein_coding
10082	ENSG00000169903	269.295	111.692	426.899	2.00318	0.223876	77.9298	1.0677e-18	1.93802e-16	33.062	116.509	60.5681	318.159	241.445	846.029	ENSG00000169903	TM4SF4	protein_coding
6185	ENSG00000137960	6670.08	8274.67	5065.49	-0.727345	0.0818612	77.8916	1.08853e-18	1.95908e-16	8839.23	5968.44	7820.35	3901.51	8164.44	5326.51	ENSG00000137960	GIPC2	protein_coding
3728	ENSG00000115641	11324.7	14101.5	8547.86	-0.688382	0.0775512	77.788	1.14716e-18	2.04724e-16	9430.46	6024.58	12570.9	9023.54	20303.2	10595.5	ENSG00000115641	FHL2	protein_coding
183	ENSG00000008441	14234.9	16519.4	11950.4	-0.466856	0.0528802	77.6412	1.23563e-18	2.18675e-16	18035.3	12984.4	15755.8	11544.9	15767.1	11321.8	ENSG00000008441	NFIX	protein_coding
11498	ENSG00000180891	698.111	988.243	407.978	-1.31437	0.147229	77.5615	1.28654e-18	2.25803e-16	764.316	247.847	1007.45	514.7	1192.96	461.387	ENSG00000180891	CUEDC1	protein_coding
810	ENSG00000065618	6660.58	5422.04	7899.12	0.563851	0.0639047	77.4132	1.38683e-18	2.41411e-16	3143.81	4995.06	7977.83	11285.4	5144.48	7416.91	ENSG00000065618	COL17A1	protein_coding
6171	ENSG00000137860	3097.87	2412.61	3783.13	0.641422	0.0728754	77.0239	1.68901e-18	2.91623e-16	1552.94	2440.34	1719.12	2610.42	3965.77	6298.62	ENSG00000137860	SLC28A2	protein_coding
7610	ENSG00000151292	7508.83	9015.66	6001.99	-0.583608	0.0662953	76.9567	1.74747e-18	2.99283e-16	8255.78	6043.64	8933.79	5887.56	9857.4	6074.78	ENSG00000151292	CSNK1G3	protein_coding
11806	ENSG00000183508	1830	2305.4	1354.6	-0.788424	0.0897042	76.6621	2.02863e-18	3.44656e-16	3983	2430.8	1005.43	589.625	1927.75	1043.37	ENSG00000183508	FAM46C	protein_coding
7936	ENSG00000155016	2175.78	2746.85	1604.72	-0.793332	0.0902268	76.4904	2.21286e-18	3.72972e-16	3006.7	1818.6	2297.55	1161.88	2936.31	1833.67	ENSG00000155016	CYP2U1	protein_coding
7686	ENSG00000152061	7581.97	8912.25	6251.68	-0.510932	0.0583296	76.3929	2.32487e-18	3.88766e-16	8607.8	6161.21	9493.04	6551.02	8635.92	6042.8	ENSG00000152061	RABGAP1L	protein_coding
1160	ENSG00000076641	4016.69	4910.4	3122.98	-0.644092	0.0736099	75.9883	2.85349e-18	4.73434e-16	4159.98	2928.61	4707.15	2938.35	5864.06	3501.97	ENSG00000076641	PAG1	protein_coding
10415	ENSG00000172031	500.388	738.08	262.695	-1.63955	0.184291	75.9508	2.90814e-18	4.78762e-16	574.696	129.219	485.554	156.365	1153.99	502.501	ENSG00000172031	EPHX4	protein_coding
11987	ENSG00000184898	875.11	1203.83	546.387	-1.13035	0.128511	75.8131	3.11831e-18	5.09413e-16	988.944	546.534	1302.21	575.509	1320.34	517.119	ENSG00000184898	RBM43	protein_coding
3332	ENSG00000111885	5500.9	6801.61	4200.2	-0.756388	0.08631	75.739	3.23754e-18	5.24852e-16	9272.93	6573.23	5356.24	2748.32	5775.66	3279.05	ENSG00000111885	MAN1A1	protein_coding
4838	ENSG00000126950	2695.18	3351.28	2039.07	-0.808211	0.0927151	75.3629	3.9169e-18	6.30176e-16	593.172	280.681	3708.79	2150.01	5751.89	3686.53	ENSG00000126950	TMEM35A	protein_coding
3394	ENSG00000112414	6516.09	7734.37	5297.82	-0.552766	0.0636868	74.9168	4.90969e-18	7.83964e-16	7002.34	4494.07	7546.78	5166.55	8653.98	6232.84	ENSG00000112414	ADGRG6	protein_coding
11845	ENSG00000183762	5004.12	5985.5	4022.75	-0.573472	0.0663299	74.3362	6.58827e-18	1.04414e-15	4315.57	2844.94	6178.95	4407.53	7461.97	4815.79	ENSG00000183762	KREMEN1	protein_coding
9010	ENSG00000164038	1132.94	1473.38	792.506	-0.903839	0.104357	74.2566	6.85939e-18	1.07906e-15	1692	943.724	1499.06	819.828	1229.09	613.965	ENSG00000164038	SLC9B2	protein_coding
5652	ENSG00000134569	14260.4	16723.2	11797.6	-0.507879	0.0588339	74.116	7.36584e-18	1.15021e-15	15836.7	10301.5	17664.7	12737.2	16668.2	12354.2	ENSG00000134569	LRP4	protein_coding
5061	ENSG00000129538	1988.53	1496.14	2480.93	0.74906	0.0867701	73.9315	8.08745e-18	1.25367e-15	949.075	1732.81	1488.97	2446.45	2050.38	3263.52	ENSG00000129538	RNASE1	protein_coding
3857	ENSG00000116741	2136.65	1614.61	2658.68	0.727553	0.0843095	73.8751	8.32215e-18	1.28071e-15	1644.35	2623.57	1887.71	3003.5	1311.79	2348.96	ENSG00000116741	RGS2	protein_coding
9176	ENSG00000164822	279.235	115.927	442.542	2.38728	0.272114	72.749	1.47229e-17	2.24943e-15	296.586	952.197	30.284	178.082	20.9125	197.346	ENSG00000164822	DEFA6	protein_coding
134	ENSG00000006788	10422.4	8589.5	12255.4	0.546215	0.0639071	72.589	1.59671e-17	2.42209e-15	14485.1	19783.2	6194.1	8773.79	5089.35	8209.04	ENSG00000006788	MYH13	protein_coding
11031	ENSG00000176907	877.538	1323.58	431.5	-1.41174	0.162787	72.0189	2.13146e-17	3.21035e-15	457.034	258.438	756.092	264.951	2757.6	771.111	ENSG00000176907	TCIM	protein_coding
6673	ENSG00000141655	1455.57	1977.83	933.302	-1.13858	0.135067	70.3937	4.85743e-17	7.2646e-15	54.4551	14.8284	1967.45	969.678	3911.59	1815.4	ENSG00000141655	TNFRSF11A	protein_coding
7105	ENSG00000145431	951.243	1314.83	587.652	-1.17016	0.137858	70.1084	5.61343e-17	8.33653e-15	1303.03	723.415	1137.67	528.816	1503.8	510.724	ENSG00000145431	PDGFC	protein_coding
5177	ENSG00000130702	22522	25880.4	19163.6	-0.436581	0.0521322	69.8731	6.32452e-17	9.32735e-15	22982	16335.6	23988	18135	30671.1	23020	ENSG00000130702	LAMA5	protein_coding
1237	ENSG00000079156	1465	1903.76	1026.23	-0.894772	0.106313	69.8424	6.42362e-17	9.40817e-15	2471.87	1263.59	1675.72	1069.58	1563.69	745.529	ENSG00000079156	OSBPL6	protein_coding
720	ENSG00000062038	4805.63	5837.16	3774.1	-0.694852	0.0830061	69.3308	8.32609e-17	1.2111e-14	2520.49	1302.78	6753.34	4721.34	8237.63	5298.19	ENSG00000062038	CDH3	protein_coding
12742	ENSG00000196507	206.931	336.183	77.678	-2.19043	0.260046	69.241	8.71378e-17	1.25887e-14	60.2896	13.7693	335.143	57.5509	613.117	161.714	ENSG00000196507	TCEAL3	protein_coding
3760	ENSG00000115902	4918.18	5929.56	3906.79	-0.599972	0.07228	68.405	1.33138e-16	1.89762e-14	6902.19	4329.9	5402.67	3980.78	5483.83	3409.7	ENSG00000115902	SLC1A4	protein_coding
4234	ENSG00000120594	3444.09	4144.24	2743.93	-0.597051	0.0719786	68.4178	1.32281e-16	1.89762e-14	4372.94	3056.77	4381.09	2777.64	3678.7	2397.39	ENSG00000120594	PLXDC2	protein_coding
8176	ENSG00000157869	2150.83	2653.11	1648.55	-0.686313	0.082828	68.1905	1.48438e-16	2.10158e-14	2568.14	1674.55	2631.68	1654.86	2759.5	1616.23	ENSG00000157869	RAB28	protein_coding
12247	ENSG00000186470	3395.4	4096.79	2694.01	-0.604394	0.0730013	68.1413	1.5219e-16	2.14043e-14	4179.43	2572.73	3547.27	2431.25	4563.68	3078.05	ENSG00000186470	BTN3A2	protein_coding
10308	ENSG00000171314	14969.8	18053.5	11886	-0.607471	0.0736772	67.2757	2.36075e-16	3.29837e-14	17465.5	12685.7	17761.6	12510.3	18933.4	10462.1	ENSG00000171314	PGAM1	protein_coding
7970	ENSG00000155465	1717.39	1276.85	2157.93	0.810201	0.0984045	67.1262	2.54674e-16	3.53498e-14	487.179	992.446	1812	2865.6	1531.37	2615.75	ENSG00000155465	SLC7A7	protein_coding
2836	ENSG00000107099	907.976	1236.43	579.523	-1.0835	0.131773	66.9214	2.82552e-16	3.89647e-14	46.6758	23.3018	1972.5	906.697	1690.11	808.57	ENSG00000107099	DOCK8	protein_coding
9403	ENSG00000166016	832.156	1122.52	541.796	-1.04591	0.127011	66.865	2.90757e-16	3.98375e-14	530.937	240.432	1060.95	598.312	1775.66	786.642	ENSG00000166016	ABTB2	protein_coding
5590	ENSG00000134109	9137.45	11028.6	7246.26	-0.593184	0.0724294	66.478	3.53822e-16	4.81674e-14	9389.62	6797.78	10500.5	7398	13195.8	7543	ENSG00000134109	EDEM1	protein_coding
4785	ENSG00000126261	10847.2	12706.3	8988.13	-0.500294	0.0614732	65.8836	4.78361e-16	6.47068e-14	12382.7	9543.15	12130.8	8260.18	13605.5	9161.05	ENSG00000126261	UBA2	protein_coding
2956	ENSG00000108406	5442.11	6449.81	4434.4	-0.560277	0.068879	65.7712	5.06427e-16	6.80696e-14	7587.74	5493.93	7010.76	4870.11	4750.94	2939.17	ENSG00000108406	DHX40	protein_coding
8783	ENSG00000163082	9080.91	10619.8	7542.07	-0.483718	0.059542	65.7098	5.22467e-16	6.97838e-14	8285.93	5916.54	9158.9	6901.76	14414.4	9807.9	ENSG00000163082	SGPP2	protein_coding
207	ENSG00000010030	714.591	989.916	439.266	-1.2253	0.149518	65.4153	6.0667e-16	8.0524e-14	1147.45	436.379	701.58	251.921	1120.72	629.497	ENSG00000010030	ETV7	protein_coding
7795	ENSG00000153208	311.29	466.29	156.289	-1.54799	0.189198	65.3187	6.37143e-16	8.40435e-14	318.951	124.982	441.138	152.021	638.782	191.864	ENSG00000153208	MERTK	protein_coding
1930	ENSG00000100342	493.797	704.121	283.473	-1.39423	0.170668	64.8793	7.96307e-16	1.0439e-13	484.262	134.515	908.521	418.058	719.581	297.846	ENSG00000100342	APOL1	protein_coding
2408	ENSG00000103888	71659.7	81672.9	61646.5	-0.405883	0.0503238	64.8246	8.18724e-16	1.0667e-13	84042.7	62174.5	79631.9	63055.1	81344	59709.9	ENSG00000103888	CEMIP	protein_coding
1002	ENSG00000071794	6491.66	7995.71	4987.61	-0.711514	0.0877859	64.7392	8.54964e-16	1.10713e-13	8037.96	6081.77	5678.26	2952.47	10270.9	5928.6	ENSG00000071794	HLTF	protein_coding
12973	ENSG00000197635	10648.4	12608.1	8688.75	-0.549908	0.06814	64.6505	8.94326e-16	1.15108e-13	13941.5	9915.98	12475	9290.66	11407.8	6859.59	ENSG00000197635	DPP4	protein_coding
2788	ENSG00000106560	262.913	401.042	124.784	-1.6941	0.207833	64.5235	9.5389e-16	1.22035e-13	401.606	100.621	329.087	112.93	472.433	160.8	ENSG00000106560	GIMAP2	protein_coding
12339	ENSG00000187240	198.259	317.158	79.3594	-2.0738	0.255749	64.0269	1.22734e-15	1.56077e-13	370.489	110.154	100.947	17.3738	480.037	110.55	ENSG00000187240	DYNC2H1	protein_coding
10218	ENSG00000170779	3239.4	3902.49	2576.32	-0.597717	0.074847	63.3934	1.69288e-15	2.13999e-13	3678.64	2495.41	4160.02	2547.44	3868.82	2686.1	ENSG00000170779	CDCA4	protein_coding
5282	ENSG00000131389	13287.3	15274.3	11300.3	-0.432957	0.0543591	63.2193	1.84926e-15	2.32383e-13	13407.6	10031.4	15361.1	11639.4	17054.2	12230	ENSG00000131389	SLC6A6	protein_coding
15826	ENSG00000233041	14997.1	12457.1	17537.2	0.494198	0.062166	62.833	2.25003e-15	2.81081e-13	13997.9	17841.8	13765.1	20883.4	9608.35	13886.4	ENSG00000233041	PHGR1	protein_coding
2186	ENSG00000101856	20832.4	24383.4	17281.5	-0.493247	0.0620485	62.8111	2.27509e-15	2.8255e-13	26843.5	20009.9	19789.6	14981.7	26517.1	16853	ENSG00000101856	PGRMC1	protein_coding
6442	ENSG00000139793	9045.3	10916.4	7174.24	-0.577141	0.072665	62.5419	2.60834e-15	3.22054e-13	7850.29	5992.8	10533.8	7078.76	14365	8451.15	ENSG00000139793	MBNL2	protein_coding
7464	ENSG00000149289	3026.76	3669.45	2384.08	-0.610758	0.0771204	62.3254	2.91145e-15	3.57402e-13	2794.71	1994.42	3987.4	2536.58	4226.23	2621.23	ENSG00000149289	ZC3H12C	protein_coding
10172	ENSG00000170458	157.676	261.07	54.2817	-2.41513	0.299576	62.2553	3.01703e-15	3.68233e-13	124.469	12.7101	358.361	82.5258	300.38	67.6092	ENSG00000170458	CD14	protein_coding
11480	ENSG00000180773	335.174	492.825	177.522	-1.4951	0.187439	62.0196	3.40055e-15	4.12671e-13	612.62	254.202	340.191	124.874	525.665	153.491	ENSG00000180773	SLC36A4	protein_coding
7564	ENSG00000150764	2136.67	2607.38	1665.96	-0.647352	0.0820141	61.9347	3.55041e-15	4.28409e-13	2616.76	1702.09	2559	1557.13	2646.38	1738.65	ENSG00000150764	DIXDC1	protein_coding
3297	ENSG00000111700	2067.4	2528.47	1606.33	-0.656104	0.0840194	60.5986	6.99825e-15	8.39671e-13	2681.91	1688.32	2468.15	1662.46	2435.36	1468.22	ENSG00000111700	SLCO1B3	protein_coding
9058	ENSG00000164164	10974.2	12702.7	9245.6	-0.458248	0.058794	60.4932	7.38346e-15	8.80913e-13	12604.4	9646.95	13211.9	9031.14	12291.8	9058.72	ENSG00000164164	OTUD4	protein_coding
1191	ENSG00000077585	2419.38	2920.13	1918.63	-0.608885	0.0781726	60.3522	7.93151e-15	9.41013e-13	2675.11	1703.15	3205.06	2170.64	2880.22	1882.09	ENSG00000077585	GPR137B	protein_coding
5747	ENSG00000135272	1760.43	2210.7	1310.16	-0.765743	0.0980739	60.3091	8.10717e-15	9.51227e-13	2285.17	1564.4	2264.24	1214	2082.7	1152.1	ENSG00000135272	MDFIC	protein_coding
8417	ENSG00000160209	40139.7	45371.4	34907.9	-0.381253	0.0490215	60.3159	8.07915e-15	9.51227e-13	34421.5	25941.3	48256.6	37576.4	53436.2	41206	ENSG00000160209	PDXK	protein_coding
4371	ENSG00000122378	8448.59	10162.9	6734.28	-0.614589	0.0788283	60.1524	8.77917e-15	1.02441e-12	8180.91	6270.31	6302.11	3505.17	16005.7	10427.4	ENSG00000122378	FAM213A	protein_coding
7383	ENSG00000148346	11445.6	17688.9	5202.32	-1.74969	0.219144	59.6878	1.11166e-14	1.29007e-12	3320.79	814.504	11434.2	4600.81	38311.7	10191.6	ENSG00000148346	LCN2	protein_coding
7889	ENSG00000154380	10776.3	12375.5	9177.03	-0.426598	0.0551376	59.6755	1.11861e-14	1.29108e-12	13488.3	10053.7	6737.19	5077.51	16901.1	12399.9	ENSG00000154380	ENAH	protein_coding
1403	ENSG00000085276	5641.08	6639.95	4642.22	-0.54176	0.0699795	59.5797	1.1744e-14	1.34814e-12	4920.41	3083.25	6360.66	4385.81	8638.77	6457.59	ENSG00000085276	MECOM	protein_coding
4485	ENSG00000123684	13880.6	15944.9	11816.4	-0.432048	0.0558932	59.5315	1.20354e-14	1.37417e-12	15397.2	12041.7	16217.1	11647	16220.5	11760.3	ENSG00000123684	LPGAT1	protein_coding
1464	ENSG00000087086	249085	217686	280484	0.364179	0.0472551	59.2325	1.40099e-14	1.59106e-12	231271	304153	202426	255532	219362	281768	ENSG00000087086	FTL	protein_coding
12655	ENSG00000196139	7522.36	6277.95	8766.77	0.501317	0.0650763	59.045	1.54107e-14	1.74083e-12	3487.07	5391.19	6416.18	8488.21	8930.59	12420.9	ENSG00000196139	AKR1C3	protein_coding
11870	ENSG00000183955	5451.79	6356.05	4547.53	-0.482956	0.062782	58.9509	1.61655e-14	1.81644e-12	6469.46	4670.96	6416.18	4450.96	6182.5	4520.68	ENSG00000183955	KMT5A	protein_coding
8809	ENSG00000163235	2798.09	3563.58	2032.6	-0.807032	0.104279	58.8259	1.72255e-14	1.92535e-12	2449.51	1512.5	3906.64	2653.85	4334.59	1931.43	ENSG00000163235	TGFA	protein_coding
6784	ENSG00000142875	929.899	1232.52	627.282	-0.937964	0.121613	58.7407	1.79883e-14	2.0001e-12	1421.67	790.143	508.772	293.184	1767.11	798.52	ENSG00000142875	PRKACB	protein_coding
1201	ENSG00000078081	439.775	635.792	243.758	-1.40595	0.180704	58.5768	1.95513e-14	2.16256e-12	620.399	319.87	536.028	180.254	750.949	231.15	ENSG00000078081	LAMP3	protein_coding
6072	ENSG00000137251	202.779	312.296	93.261	-1.81817	0.236518	57.7218	3.0194e-14	3.32244e-12	527.048	173.704	181.704	46.6922	228.137	59.3865	ENSG00000137251	TINAG	protein_coding
3790	ENSG00000116141	1438.33	1791.56	1085.1	-0.719179	0.0944009	57.6408	3.14627e-14	3.4442e-12	1929.27	1189.45	1980.58	1141.24	1464.83	924.602	ENSG00000116141	MARK1	protein_coding
9292	ENSG00000165449	386.036	548.86	223.211	-1.32385	0.173616	57.4761	3.42109e-14	3.72583e-12	638.875	262.675	148.392	54.2933	859.314	352.664	ENSG00000165449	SLC16A9	protein_coding
6292	ENSG00000138640	7850.45	9705.63	5995.27	-0.649706	0.0852538	57.3166	3.71004e-14	4.01991e-12	8173.13	5854.05	7166.21	5054.7	13777.5	7077.04	ENSG00000138640	FAM13A	protein_coding
2213	ENSG00000102053	370.347	531.487	209.207	-1.36083	0.177849	57.2538	3.83053e-14	4.12938e-12	434.669	144.048	506.753	237.804	653.041	245.769	ENSG00000102053	ZC3H12B	protein_coding
37	ENSG00000003436	970.597	1264.77	676.42	-0.890775	0.117325	56.9564	4.45593e-14	4.77932e-12	1152.31	575.131	1000.38	625.458	1641.63	828.67	ENSG00000003436	TFPI	protein_coding
12091	ENSG00000185477	13143	15294.2	10991.8	-0.493952	0.0653749	56.7388	4.97727e-14	5.31168e-12	17523.9	13764	13576.3	8659.78	14782.3	10551.6	ENSG00000185477	GPRIN3	protein_coding
2138	ENSG00000101400	594.58	843.098	346.062	-1.40534	0.182833	56.623	5.27911e-14	5.60563e-12	981.164	514.758	922.654	368.108	625.474	155.318	ENSG00000101400	SNTA1	protein_coding
11141	ENSG00000177738	314.135	457.533	170.737	-1.43141	0.188218	56.5386	5.51048e-14	5.82219e-12	458.979	198.065	458.299	166.137	455.323	148.009	ENSG00000177738		sense_overlapping
2545	ENSG00000104998	2083.51	2597.68	1569.33	-0.765062	0.101797	55.7639	8.17198e-14	8.59151e-12	3893.54	2427.63	1796.85	857.834	2102.66	1422.53	ENSG00000104998	IL27RA	protein_coding
348	ENSG00000021645	1999.78	2431.57	1568	-0.633924	0.0847117	55.7307	8.31095e-14	8.69457e-12	951.02	610.084	3055.66	2032.74	3288.02	2061.17	ENSG00000021645	NRXN3	protein_coding
6379	ENSG00000139291	3820.97	4492.92	3149.03	-0.511641	0.068476	55.6034	8.86697e-14	9.23078e-12	4343.77	3112.91	4317.5	3069.74	4817.48	3264.43	ENSG00000139291	TMEM19	protein_coding
9382	ENSG00000165914	338.428	484.877	191.979	-1.35846	0.181007	55.3949	9.85911e-14	1.02136e-11	259.634	103.799	442.147	154.193	752.851	317.946	ENSG00000165914	TTC7B	protein_coding
10101	ENSG00000169992	411.396	572.441	250.351	-1.24832	0.166504	55.3772	9.94825e-14	1.02559e-11	930.599	441.675	336.153	130.304	450.57	179.073	ENSG00000169992	NLGN2	protein_coding
11708	ENSG00000182795	2966.75	3638.55	2294.95	-0.657477	0.0886315	54.5049	1.55062e-13	1.59084e-11	1730.89	1116.37	4209.48	3045.85	4975.28	2722.64	ENSG00000182795	C1orf116	protein_coding
6221	ENSG00000138119	11458.3	13380.3	9536.42	-0.548218	0.0740572	54.3314	1.69372e-13	1.7293e-11	6527.81	3879.75	17219.5	13675.4	16393.5	11054.1	ENSG00000138119	MYOF	protein_coding
7253	ENSG00000147036	339.506	484.957	194.054	-1.34056	0.18036	54.162	1.84625e-13	1.87602e-11	439.531	170.527	556.217	250.835	459.125	160.8	ENSG00000147036	LANCL3	protein_coding
5016	ENSG00000129128	23794.1	27448.8	20139.4	-0.452193	0.0613192	54.0934	1.91181e-13	1.93339e-11	27558.2	22415.3	28387.3	20122.2	26401.1	17880.8	ENSG00000129128	SPCS3	protein_coding
12934	ENSG00000197444	955.822	1238.84	672.809	-1.13593	0.153116	53.7304	2.29977e-13	2.3147e-11	2409.64	1518.85	323.03	114.016	983.839	385.555	ENSG00000197444	OGDHL	protein_coding
1443	ENSG00000086300	182.53	291.997	73.0624	-2.03112	0.271083	53.3226	2.83032e-13	2.83526e-11	397.717	109.095	197.856	66.2378	280.418	43.8546	ENSG00000086300	SNX10	protein_coding
10958	ENSG00000176170	118.84	196.253	41.4265	-2.23162	0.30096	53.2527	2.93285e-13	2.92418e-11	247.965	49.7812	203.913	43.4346	136.882	31.0637	ENSG00000176170	SPHK1	protein_coding
9358	ENSG00000165801	2011.32	2449.33	1573.3	-0.661549	0.0906933	52.9812	3.36753e-13	3.34188e-11	966.578	649.273	786.376	451.72	5595.05	3618.92	ENSG00000165801	ARHGEF40	protein_coding
12642	ENSG00000189431	266.328	402.293	130.362	-1.54266	0.210068	52.5922	4.10515e-13	4.05493e-11	275.193	99.5623	214.007	86.8692	717.68	204.655	ENSG00000189431	RASSF10	protein_coding
4481	ENSG00000123609	3567.24	4198.22	2936.26	-0.51521	0.0709387	52.5213	4.25615e-13	4.18463e-11	4467.26	2967.8	4301.34	3128.38	3826.04	2712.59	ENSG00000123609	NMI	protein_coding
2465	ENSG00000104447	2898.59	3435.17	2362.02	-0.561277	0.0773773	52.3571	4.6272e-13	4.52847e-11	2054.71	1304.9	3793.58	2549.61	4457.22	3231.54	ENSG00000104447	TRPS1	protein_coding
2950	ENSG00000108370	579.898	775.384	384.411	-1.00657	0.13845	52.2542	4.87611e-13	4.75018e-11	682.634	369.652	618.804	297.527	1024.71	486.055	ENSG00000108370	RGS9	protein_coding
4303	ENSG00000121316	4396.8	5142.13	3651.48	-0.4919	0.0679242	52.2285	4.94033e-13	4.79076e-11	5101.28	3556.7	4757.62	3588.78	5567.48	3808.96	ENSG00000121316	PLBD1	protein_coding
8672	ENSG00000162599	6152.37	7161.15	5143.59	-0.48105	0.0664683	52.1337	5.18474e-13	5.00492e-11	7286.29	5688.82	7143	4854.9	7054.17	4887.05	ENSG00000162599	NFIA	protein_coding
8759	ENSG00000162981	19038.3	16538.7	21537.9	0.38488	0.0533341	51.9226	5.77321e-13	5.54777e-11	18825.9	23562.4	16052.6	21179.8	14737.6	19871.6	ENSG00000162981	FAM84A	protein_coding
8206	ENSG00000158122	225.326	345.325	105.327	-1.71012	0.233282	51.8142	6.10104e-13	5.83638e-11	481.344	127.101	284.67	119.445	269.962	69.4365	ENSG00000158122	AAED1	protein_coding
13191	ENSG00000198721	2967.83	3666.04	2269.61	-0.751601	0.103745	51.6212	6.73119e-13	6.41033e-11	4278.62	3273.91	2573.13	1296.52	4146.38	2238.41	ENSG00000198721	ECI2	protein_coding
861	ENSG00000067167	21229	24380.7	18077.3	-0.429508	0.0597594	51.4201	7.45698e-13	7.06981e-11	22854.6	18579	23940.5	17541.1	26346.9	18112	ENSG00000067167	TRAM1	protein_coding
8714	ENSG00000162772	2769.43	3342.73	2196.12	-0.600197	0.083734	51.0253	9.11835e-13	8.60651e-11	2296.84	1409.76	2792.19	2085.95	4939.16	3092.66	ENSG00000162772	ATF3	protein_coding
2466	ENSG00000104450	1824.13	2212.5	1435.76	-0.627827	0.0880705	50.5255	1.17624e-12	1.1053e-10	2123.75	1420.35	2386.38	1605.99	2127.37	1280.92	ENSG00000104450	SPAG1	protein_coding
14030	ENSG00000214013	2407.42	2867.5	1947.33	-0.55799	0.0783763	50.4606	1.21584e-12	1.13748e-10	2791.8	1907.57	2816.42	1971.93	2994.29	1962.49	ENSG00000214013	GANC	protein_coding
4510	ENSG00000124102	1185.68	2004.06	367.305	-3.03153	0.402218	50.2886	1.32718e-12	1.2362e-10	120.579	12.7101	504.734	41.2629	5386.87	1047.94	ENSG00000124102	PI3	protein_coding
7680	ENSG00000151914	6147.62	7098.58	5196.66	-0.452746	0.0640884	49.7131	1.77951e-12	1.64621e-10	7331.99	5426.15	6807.85	4669.22	7155.88	5494.62	ENSG00000151914	DST	protein_coding
11627	ENSG00000182179	1457.28	1784.26	1130.3	-0.657525	0.0929999	49.7094	1.78287e-12	1.64621e-10	1878.7	1150.26	1543.48	998.996	1930.61	1241.63	ENSG00000182179	UBA7	protein_coding
7480	ENSG00000149485	35015.2	39656.5	30373.9	-0.386376	0.0547484	49.6316	1.85499e-12	1.70538e-10	40435.8	33245.3	34480.4	25754.6	44053.2	32121.7	ENSG00000149485	FADS1	protein_coding
6508	ENSG00000140403	3854.32	4602.83	3105.8	-0.656933	0.0928092	49.5208	1.96282e-12	1.79674e-10	2163.62	1104.72	6246.59	4648.59	5398.28	3564.1	ENSG00000140403	DNAJA4	protein_coding
12321	ENSG00000187079	9156	10522	7790.04	-0.459348	0.0652274	49.3525	2.13862e-12	1.94926e-10	7183.21	4700.61	11381.8	8705.38	13000.9	9964.14	ENSG00000187079	TEAD1	protein_coding
815	ENSG00000065809	2294.2	2843.56	1744.84	-0.734345	0.104594	49.0493	2.49613e-12	2.26539e-10	71.9585	33.8936	3821.85	2512.69	4636.88	2687.92	ENSG00000065809	FAM107B	protein_coding
16844	ENSG00000242265	159.883	251.733	68.0326	-1.86651	0.262965	48.7238	2.94664e-12	2.66289e-10	196.427	67.7871	323.03	76.0106	235.741	60.3001	ENSG00000242265	PEG10	protein_coding
17137	ENSG00000246273	313.533	444.791	182.275	-1.30466	0.185769	48.6376	3.07911e-12	2.7708e-10	323.813	136.633	262.462	97.7279	748.098	312.464	ENSG00000246273	SBF2-AS1	antisense_RNA
10136	ENSG00000170264	1463.6	1793.43	1133.76	-0.669696	0.0958029	48.5527	3.2153e-12	2.88115e-10	1787.29	1144.97	1593.95	925.157	1999.05	1331.17	ENSG00000170264	FAM161A	protein_coding
4482	ENSG00000123612	195.623	295.888	95.3576	-1.70765	0.243133	48.2396	3.7719e-12	3.36571e-10	530.937	183.237	183.723	60.8085	173.004	42.0274	ENSG00000123612	ACVR1C	protein_coding
1528	ENSG00000088970	4855.79	3999.88	5711.7	0.496365	0.0712993	48.2272	3.79595e-12	3.37299e-10	1588.92	2119.41	4774.78	7402.34	5635.92	7613.35	ENSG00000088970	KIZ	protein_coding
5500	ENSG00000133121	1816.92	2198.97	1434.87	-0.628025	0.0902229	48.1576	3.93297e-12	3.48019e-10	2519.52	1787.88	1652.5	1017.46	2424.9	1499.28	ENSG00000133121	STARD13	protein_coding
5722	ENSG00000135083	677.197	902.648	451.746	-1.00252	0.144042	48.0685	4.11578e-12	3.62684e-10	256.717	149.343	337.162	143.334	2114.07	1062.56	ENSG00000135083	CCNJL	protein_coding
199	ENSG00000009765	949.505	696.357	1202.65	0.776954	0.11212	47.6385	5.12529e-12	4.49776e-10	744.868	1232.88	506.753	832.859	837.451	1542.22	ENSG00000009765	IYD	protein_coding
3252	ENSG00000111331	8354.78	9494.42	7215.14	-0.395377	0.05735	47.4016	5.78361e-12	5.05459e-10	8967.59	6957.71	9848.37	7362.17	9667.29	7325.55	ENSG00000111331	OAS3	protein_coding
2682	ENSG00000105784	1383.45	1759.34	1007.56	-0.825444	0.119051	47.2889	6.12572e-12	5.30987e-10	1730.89	1184.16	1818.05	1067.41	1729.08	771.111	ENSG00000105784	RUNDC3B	protein_coding
17156	ENSG00000246705	2804.67	3317.62	2291.72	-0.535099	0.0776261	47.2913	6.11826e-12	5.30987e-10	3239.11	2073.86	2898.18	2103.32	3815.58	2697.97	ENSG00000246705	H2AFJ	protein_coding
6099	ENSG00000137460	852.482	1133.6	571.364	-1.03178	0.148184	47.2472	6.25751e-12	5.40207e-10	981.164	490.397	1245.68	797.025	1173.95	426.669	ENSG00000137460	FHDC1	protein_coding
8336	ENSG00000159388	5212.99	4357.64	6068.34	0.480554	0.0698868	47.0513	6.91532e-12	5.94577e-10	4625.77	5893.24	3884.43	5861.5	4562.73	6450.28	ENSG00000159388	BTG2	protein_coding
9482	ENSG00000166444	1321.55	1639.28	1003.82	-0.788139	0.114329	47.0297	6.992e-12	5.98746e-10	714.723	331.521	1396.09	882.808	2807.03	1797.13	ENSG00000166444	ST5	protein_coding
1977	ENSG00000100504	1591.4	1961.04	1221.75	-0.784115	0.113586	46.9886	7.14021e-12	6.08982e-10	2997.95	2182.96	1127.58	584.195	1757.6	898.106	ENSG00000100504	PYGL	protein_coding
4439	ENSG00000123143	8712.65	10240.7	7184.57	-0.511775	0.0744281	46.9185	7.40002e-12	6.28617e-10	11102	7280.76	9407.23	7736.79	10212.9	6536.17	ENSG00000123143	PKN1	protein_coding
12979	ENSG00000197702	4275.97	5043.94	3508	-0.54651	0.0797391	46.6322	8.56417e-12	7.24611e-10	4317.51	2551.55	5778.2	4360.83	5036.11	3611.61	ENSG00000197702	PARVA	protein_coding
6159	ENSG00000137819	3702.23	4373.96	3030.51	-0.516384	0.07552	46.5071	9.12866e-12	7.69307e-10	3523.05	2718.9	4137.81	2834.11	5461.02	3538.52	ENSG00000137819	PAQR5	protein_coding
7399	ENSG00000148468	15129.2	17054.8	13203.6	-0.371852	0.054532	46.3714	9.78315e-12	8.19189e-10	18108.3	13919.7	15477.2	11535.1	17578.9	14155.9	ENSG00000148468	FAM171A1	protein_coding
10347	ENSG00000171617	4822.59	3878.45	5766.72	0.565996	0.0827417	46.3685	9.79771e-12	8.19189e-10	3253.69	4415.69	4635.48	6275.22	3746.19	6609.26	ENSG00000171617	ENC1	protein_coding
714	ENSG00000061656	814.065	1118.54	509.587	-1.04116	0.150932	46.3373	9.9549e-12	8.29067e-10	730.282	433.202	828.773	461.493	1796.58	634.065	ENSG00000061656	SPAG4	protein_coding
1148	ENSG00000076242	3903.78	4520.2	3287.36	-0.458424	0.0672502	46.3225	1.00305e-11	8.32103e-10	5358.97	3900.94	5036.24	3644.16	3165.39	2316.99	ENSG00000076242	MLH1	protein_coding
9410	ENSG00000166106	4822	6072.31	3571.69	-0.649104	0.0950516	45.9637	1.20464e-11	9.95446e-10	11163.3	5838.16	4373.02	2729.87	2680.6	2147.05	ENSG00000166106	ADAMTS15	protein_coding
11934	ENSG00000184434	1457.32	1793.25	1121.39	-0.671208	0.0988975	45.7262	1.35992e-11	1.1194e-09	1427.5	989.268	2065.37	1304.12	1886.88	1070.78	ENSG00000184434	LRRC19	protein_coding
7254	ENSG00000147041	260.012	136.924	383.1	1.45677	0.212865	45.4797	1.54232e-11	1.26464e-09	138.083	300.805	128.202	349.649	144.486	498.846	ENSG00000147041	SYTL5	protein_coding
2374	ENSG00000103460	2078.86	2485.31	1672.4	-0.57866	0.0855994	45.4591	1.55861e-11	1.27309e-09	2893.9	2092.93	1845.31	1219.43	2716.73	1704.85	ENSG00000103460	TOX3	protein_coding
817	ENSG00000065882	1312.55	1777.12	847.982	-0.89928	0.133019	45.0592	1.91172e-11	1.55552e-09	582.475	284.918	176.657	135.733	4572.24	2123.29	ENSG00000065882	TBC1D1	protein_coding
5762	ENSG00000135378	1543.92	1903.86	1183.97	-0.793097	0.117418	44.9385	2.03317e-11	1.64803e-09	2881.26	2106.7	1262.84	621.115	1567.49	824.102	ENSG00000135378	PRRG4	protein_coding
535	ENSG00000047597	3409.64	4114	2705.27	-0.623574	0.0926428	44.8033	2.17853e-11	1.75914e-09	3517.22	2521.89	3970.24	2089.2	4854.56	3504.72	ENSG00000047597	XK	protein_coding
636	ENSG00000055118	2128.3	2590.47	1666.12	-0.619338	0.0922029	44.7633	2.2235e-11	1.78865e-09	2410.61	1538.98	2078.5	1551.7	3282.31	1907.68	ENSG00000055118	KCNH2	protein_coding
5903	ENSG00000136147	787.706	1002.45	572.958	-0.810158	0.120615	44.7504	2.23817e-11	1.79366e-09	935.461	495.693	1134.64	661.292	937.261	561.887	ENSG00000136147	PHF11	protein_coding
7931	ENSG00000154930	3219.78	3783.52	2656.04	-0.505246	0.0754544	44.631	2.37898e-11	1.89934e-09	4352.52	2837.53	3403.93	2439.94	3594.1	2690.66	ENSG00000154930	ACSS1	protein_coding
1089	ENSG00000074657	862.762	1086.38	639.142	-0.764105	0.114326	44.3694	2.7191e-11	2.16275e-09	856.696	508.403	1162.91	698.211	1239.54	710.81	ENSG00000074657	ZNF532	protein_coding
4713	ENSG00000125780	249.761	118.808	380.714	1.67512	0.248303	44.0977	3.12392e-11	2.47548e-09	269.358	806.031	58.5492	275.81	28.5171	60.3001	ENSG00000125780	TGM3	protein_coding
6472	ENSG00000140057	764.613	1024.08	505.143	-0.983732	0.146835	43.9165	3.42681e-11	2.7054e-09	803.213	455.445	880.256	530.988	1388.78	528.996	ENSG00000140057	AK7	protein_coding
7760	ENSG00000152804	241.859	355.015	128.704	-1.56701	0.233018	43.818	3.6038e-11	2.83459e-09	417.165	152.521	221.074	49.9498	426.805	183.641	ENSG00000152804	HHEX	protein_coding
5555	ENSG00000133805	551.21	723.903	378.517	-0.954479	0.14354	43.7797	3.67493e-11	2.87987e-09	397.717	189.592	834.83	474.523	939.162	471.437	ENSG00000133805	AMPD3	protein_coding
8778	ENSG00000163064	3648.17	4294.11	3002.23	-0.508905	0.0768003	43.6785	3.87004e-11	3.02162e-09	6516.14	4409.34	3311.06	2597.39	3055.13	1999.95	ENSG00000163064	EN1	protein_coding
4084	ENSG00000119314	38902.2	44717.1	33087.3	-0.424333	0.064113	43.5573	4.11718e-11	3.20281e-09	38910.1	32563.2	42796.4	31891.9	52444.8	34806.9	ENSG00000119314	PTBP3	protein_coding
3518	ENSG00000113658	10886.3	12550.6	9221.97	-0.448387	0.0677691	43.5337	4.16729e-11	3.22996e-09	12316.6	10251.7	12163.1	8480.61	13172	8933.55	ENSG00000113658	SMAD5	protein_coding
12671	ENSG00000196188	1208.43	904.422	1512.44	0.93144	0.140369	43.3307	4.62281e-11	3.56999e-09	112.8	316.693	923.663	1702.64	1676.8	2517.99	ENSG00000196188	CTSE	protein_coding
12468	ENSG00000188257	2427.57	2010.76	2844.38	0.591782	0.0897246	43.2848	4.73254e-11	3.64148e-09	4348.63	5867.82	443.157	750.333	1240.49	1914.99	ENSG00000188257	PLA2G2A	protein_coding
1616	ENSG00000090971	989.167	1236.55	741.782	-0.820271	0.124253	43.13	5.12199e-11	3.92692e-09	1259.27	653.51	485.554	244.32	1964.83	1327.52	ENSG00000090971	NAT14	protein_coding
12627	ENSG00000189325	990.151	1315.78	664.517	-0.85464	0.130134	42.4798	7.14169e-11	5.45569e-09	598.034	390.835	724.798	433.26	2624.52	1169.46	ENSG00000189325	C6orf222	protein_coding
10565	ENSG00000173083	1116.88	1377.18	856.592	-0.687151	0.105132	42.455	7.23281e-11	5.50549e-09	1726.03	1034.81	1003.41	599.398	1402.09	935.565	ENSG00000173083	HPSE	protein_coding
4334	ENSG00000121858	1067.92	1317.76	818.089	-0.684199	0.104823	42.3705	7.55204e-11	5.72795e-09	1086.19	673.634	1078.11	685.181	1788.97	1095.45	ENSG00000121858	TNFSF10	protein_coding
4051	ENSG00000118849	284.536	402.675	166.397	-1.32909	0.202549	42.3249	7.73005e-11	5.8421e-09	648.599	274.326	203.913	64.066	355.513	160.8	ENSG00000118849	RARRES1	protein_coding
6284	ENSG00000138613	49.9021	93.6432	6.16099	-4.24431	0.658917	42.2229	8.14407e-11	6.13318e-09	174.062	14.8284	23.2178	0	83.6501	3.65455	ENSG00000138613	APH1B	protein_coding
10495	ENSG00000172594	6304.76	5311.55	7297.96	0.451117	0.0693898	42.0599	8.85189e-11	6.64267e-09	5336.6	6562.64	5998.26	8879.12	4599.8	6452.11	ENSG00000172594	SMPDL3A	protein_coding
3138	ENSG00000110092	46355.4	51499.9	41210.9	-0.324138	0.0499409	42.0337	8.97157e-11	6.70877e-09	46401.6	35753.5	56504	45558.6	51594	42320.6	ENSG00000110092	CCND1	protein_coding
2882	ENSG00000107719	8663.57	9760.99	7566.15	-0.367989	0.0567065	42.0151	9.05719e-11	6.74688e-09	9679.4	7534.96	9286.1	7101.56	10317.5	8061.94	ENSG00000107719	PALD1	protein_coding
5856	ENSG00000135916	6075	6933.72	5216.29	-0.445275	0.0685523	42.0089	9.08607e-11	6.74688e-09	5507.75	4020.62	4931.25	3326.01	10362.2	8302.23	ENSG00000135916	ITM2C	protein_coding
2199	ENSG00000101966	7642.56	8949.85	6335.28	-0.50403	0.0775029	41.9581	9.32502e-11	6.90019e-09	8583.49	7174.84	9073.1	5998.32	9192.95	5832.67	ENSG00000101966	XIAP	protein_coding
12767	ENSG00000196620	259.935	145.96	373.909	1.36275	0.207905	41.9481	9.37286e-11	6.90878e-09	163.365	440.616	159.496	331.189	115.019	349.923	ENSG00000196620	UGT2B15	protein_coding
14161	ENSG00000214897	5348.15	6149.22	4547.08	-0.438361	0.067556	41.9421	9.40169e-11	6.90878e-09	5606.93	3821.5	7713.35	5806.12	5127.37	4013.61	ENSG00000214897	PNMA6E	protein_coding
13677	ENSG00000205978	3807.87	4461.46	3154.28	-0.638628	0.0981188	41.8271	9.97134e-11	7.30212e-09	3269.25	2151.18	2087.58	1058.72	8027.55	6252.94	ENSG00000205978	NYNRIN	protein_coding
6125	ENSG00000137628	1749.04	2096.45	1401.63	-0.586098	0.0905091	41.7066	1.06052e-10	7.73958e-09	2085.83	1346.21	1989.66	1255.26	2213.87	1603.43	ENSG00000137628	DDX60	protein_coding
8352	ENSG00000159618	258.647	372.246	145.048	-1.34571	0.206418	41.6993	1.06444e-10	7.74164e-09	498.848	168.409	195.837	80.354	422.053	186.382	ENSG00000159618	ADGRG5	protein_coding
4963	ENSG00000128573	1489.98	1800.3	1179.66	-0.639928	0.0988984	41.6511	1.09102e-10	7.90786e-09	641.792	374.947	2192.56	1538.67	2566.54	1625.36	ENSG00000128573	FOXP2	protein_coding
8157	ENSG00000157601	354.646	486.532	222.761	-1.11967	0.172568	41.6246	1.10591e-10	7.98854e-09	271.303	126.042	424.986	198.713	763.307	343.528	ENSG00000157601	MX1	protein_coding
3924	ENSG00000117335	63685.3	71564.1	55806.5	-0.356259	0.0552348	41.4625	1.20152e-10	8.64973e-09	63269.1	53585.7	82330.2	63030.1	69093.1	50803.8	ENSG00000117335	CD46	protein_coding
5549	ENSG00000133739	5682.83	6613.07	4752.58	-0.489532	0.0757934	41.4469	1.21115e-10	8.68956e-09	6991.65	5680.35	6364.7	4027.47	6482.88	4549.92	ENSG00000133739	LRRCC1	protein_coding
10164	ENSG00000170425	7055.39	8057.53	6053.25	-0.418959	0.065037	41.3403	1.27901e-10	9.1456e-09	8600.99	6703.51	8021.23	6279.56	7550.37	5176.67	ENSG00000170425	ADORA2B	protein_coding
862	ENSG00000067177	2398.9	2818.33	1979.46	-0.51356	0.0799668	41.0764	1.46397e-10	1.0433e-08	2922.1	2119.41	2616.54	1722.18	2916.35	2096.8	ENSG00000067177	PHKA1	protein_coding
7086	ENSG00000145287	230.989	350.618	111.361	-1.54477	0.237569	41.0099	1.51459e-10	1.07577e-08	88.4896	44.4853	545.113	172.653	418.25	116.946	ENSG00000145287	PLAC8	protein_coding
9974	ENSG00000169105	317.644	439.871	195.416	-1.21793	0.188909	40.8981	1.60378e-10	1.13532e-08	492.041	210.776	270.537	97.7279	557.033	277.746	ENSG00000169105	CHST14	protein_coding
12447	ENSG00000188130	2891.24	3393.55	2388.93	-0.500359	0.0780907	40.8701	1.62695e-10	1.14789e-08	3642.66	2472.11	2883.04	2226.02	3654.94	2468.65	ENSG00000188130	MAPK12	protein_coding
1061	ENSG00000073711	1085.15	1331.71	838.593	-0.668519	0.104363	40.807	1.6803e-10	1.18161e-08	1111.47	682.108	1525.31	944.703	1358.36	888.97	ENSG00000073711	PPP2R3A	protein_coding
5844	ENSG00000135838	928.779	1163.07	694.488	-0.733054	0.114399	40.7589	1.72214e-10	1.20703e-08	1207.74	677.871	848.963	561.392	1432.51	844.202	ENSG00000135838	NPL	protein_coding
9155	ENSG00000164690	4142.22	4934.64	3349.81	-0.502251	0.0784902	40.7218	1.75514e-10	1.2221e-08	1203.85	913.008	4973.65	3738.63	8626.41	5397.77	ENSG00000164690	SHH	protein_coding
10641	ENSG00000173597	411.349	267.094	555.604	1.05632	0.164366	40.7269	1.75061e-10	1.2221e-08	272.276	646.096	203.913	415.886	325.095	604.828	ENSG00000173597	SULT1B1	protein_coding
11526	ENSG00000181104	150.841	233.555	68.1278	-2.48731	0.380519	40.3667	2.105e-10	1.46091e-08	534.827	187.474	72.6817	8.68692	93.1558	8.22274	ENSG00000181104	F2R	protein_coding
7286	ENSG00000147251	3681.39	2972.5	4390.28	0.63824	0.099854	40.2779	2.20289e-10	1.51892e-08	4524.64	5807.45	2741.72	4080.68	1651.14	3282.7	ENSG00000147251	DOCK11	protein_coding
11733	ENSG00000182952	7300.33	8270.43	6330.23	-0.38653	0.0608179	40.2803	2.20018e-10	1.51892e-08	8422.07	6571.11	8088.87	6391.4	8300.37	6028.18	ENSG00000182952	HMGN4	protein_coding
2692	ENSG00000105854	12363.2	10813.6	13912.8	0.354432	0.0559061	40.0936	2.42076e-10	1.66374e-08	12206.7	15985	12253.9	16018.7	7980.03	9734.81	ENSG00000105854	PON2	protein_coding
2123	ENSG00000101333	4610.75	5271.12	3950.38	-0.434541	0.0687068	39.8608	2.72717e-10	1.86829e-08	4063.71	2987.93	4393.21	3058.88	7356.45	5804.34	ENSG00000101333	PLCB4	protein_coding
3429	ENSG00000112759	7358.27	8289.12	6427.42	-0.369714	0.0585806	39.7404	2.90057e-10	1.97434e-08	7746.24	5961.03	7143	5457.56	9978.12	7863.68	ENSG00000112759	SLC29A1	protein_coding
11910	ENSG00000184254	300.144	427.249	173.039	-1.25479	0.197338	39.7435	2.89609e-10	1.97434e-08	137.11	66.7279	523.914	231.289	620.721	221.1	ENSG00000184254	ALDH1A3	protein_coding
5887	ENSG00000136048	1770.66	2137.31	1404.02	-0.656717	0.103812	39.634	3.06302e-10	2.07825e-08	1693.94	926.777	1862.47	1151.02	2855.51	2134.26	ENSG00000136048	DRAM1	protein_coding
2710	ENSG00000105971	114.101	183.985	44.217	-2.0789	0.324384	39.6077	3.10455e-10	2.09973e-08	120.579	20.1243	127.193	41.2629	304.182	71.2638	ENSG00000105971	CAV2	protein_coding
1145	ENSG00000076067	5854.58	6662.81	5046.36	-0.392705	0.0623308	39.5913	3.13073e-10	2.11071e-08	4524.64	3524.93	6596.87	5103.57	8866.91	6510.59	ENSG00000076067	RBMS2	protein_coding
11612	ENSG00000182107	2948.18	3467.48	2428.87	-0.526894	0.0835672	39.5079	3.26738e-10	2.19587e-08	3215.77	2035.73	3704.75	2927.49	3481.93	2323.38	ENSG00000182107	TMEM30B	protein_coding
7824	ENSG00000153707	6952.38	7889.38	6015.39	-0.413012	0.0656729	39.406	3.4423e-10	2.30613e-08	10350.4	8231.9	7711.33	5955.97	5606.46	3858.29	ENSG00000153707	PTPRD	protein_coding
7904	ENSG00000154640	4278.65	4942.35	3614.95	-0.446655	0.0711458	39.2576	3.71411e-10	2.47262e-08	4304.87	3432.78	5202.8	3581.18	5319.38	3830.88	ENSG00000154640	BTG3	protein_coding
408	ENSG00000029153	5789.5	6739.27	4839.73	-0.486008	0.0776478	38.907	4.44474e-10	2.94059e-08	7201.69	5578.67	6728.11	4099.14	6288.01	4841.37	ENSG00000029153	ARNTL2	protein_coding
9650	ENSG00000167460	55737.8	63320.2	48155.3	-0.388165	0.0620781	38.9088	4.44069e-10	2.94059e-08	50997.2	42452.7	69138.5	54787.3	69825	47226	ENSG00000167460	TPM4	protein_coding
10212	ENSG00000170689	10854.1	12342	9366.23	-0.399991	0.0640601	38.8259	4.63334e-10	3.05585e-08	13418.3	9305.9	12713.2	10565.5	10894.5	8227.31	ENSG00000170689	HOXB9	protein_coding
10807	ENSG00000174992	605.716	817.412	394.02	-1.01435	0.161172	38.765	4.78034e-10	3.14304e-08	478.427	323.048	561.264	225.86	1412.55	633.151	ENSG00000174992	ZG16	protein_coding
12736	ENSG00000196482	555.259	734.713	375.806	-0.975949	0.155535	38.699	4.9447e-10	3.24107e-08	709.861	456.504	618.804	289.926	875.474	380.987	ENSG00000196482	ESRRG	protein_coding
6337	ENSG00000138821	8294.35	9568.97	7019.73	-0.536059	0.0857507	38.6556	5.05583e-10	3.30372e-08	13760.6	11730.3	8414.93	5493.39	6531.36	3835.45	ENSG00000138821	SLC39A8	protein_coding
8685	ENSG00000162639	39.8558	75.0421	4.66953	-3.96213	0.636367	38.3218	5.99895e-10	3.90796e-08	110.855	6.35504	68.6438	2.17173	45.6273	5.48183	ENSG00000162639	HENMT1	protein_coding
11038	ENSG00000176928	256.527	382.39	130.664	-1.7836	0.277928	38.3019	6.06051e-10	3.936e-08	330.62	45.5445	211.988	76.0106	604.562	270.437	ENSG00000176928	GCNT4	protein_coding
1259	ENSG00000079819	26566.9	29460	23673.7	-0.314743	0.0508532	38.2318	6.28209e-10	4.06746e-08	26559.5	21191.9	28924.3	23947.7	32896.3	25881.5	ENSG00000079819	EPB41L2	protein_coding
14710	ENSG00000225138	2940.56	2422.64	3458.49	0.500404	0.0807306	38.2198	6.32082e-10	4.0801e-08	2740.26	4285.42	2266.26	2918.81	2261.4	3171.24	ENSG00000225138	SLC9A3-AS1	processed_transcript
1194	ENSG00000077713	2081.71	2488.36	1675.07	-0.638757	0.102953	38.1105	6.68489e-10	4.30203e-08	2840.42	2140.59	1256.79	652.605	3367.87	2232.02	ENSG00000077713	SLC25A43	protein_coding
7630	ENSG00000151470	1675.87	2006.41	1345.32	-0.571306	0.0923382	38.0785	6.79555e-10	4.36003e-08	1719.23	1263.59	2127.96	1413.8	2172.05	1358.58	ENSG00000151470	C4orf33	protein_coding
3862	ENSG00000116761	2018.96	2370.75	1667.17	-0.511632	0.0829231	37.931	7.32904e-10	4.68816e-08	2095.55	1464.84	2224.87	1514.78	2791.82	2021.88	ENSG00000116761	CTH	protein_coding
2358	ENSG00000103316	98.4186	159.058	37.7797	-2.16093	0.345244	37.8756	7.54037e-10	4.80886e-08	194.483	57.1954	87.8237	14.1162	194.867	42.0274	ENSG00000103316	CRYM	protein_coding
11457	ENSG00000180573	701.433	517.998	884.867	0.782583	0.126854	37.7657	7.97733e-10	5.07229e-08	635.958	1013.63	419.939	766.621	498.098	874.352	ENSG00000180573	HIST1H2AC	protein_coding
8918	ENSG00000163689	233.675	333.895	133.455	-1.35809	0.218741	37.7069	8.22117e-10	5.21173e-08	376.324	168.409	340.191	143.334	285.171	88.6229	ENSG00000163689	C3orf67	protein_coding
7290	ENSG00000147324	9339.68	10641.9	8037.5	-0.401124	0.0652329	37.6561	8.43822e-10	5.33341e-08	10324.1	8550.71	9331.52	7089.61	12269.9	8472.17	ENSG00000147324	MFHAS1	protein_coding
1053	ENSG00000073464	541.708	719.619	363.797	-1.10793	0.178461	37.497	9.15529e-10	5.76946e-08	454.117	137.693	674.325	373.538	1030.42	580.16	ENSG00000073464	CLCN4	protein_coding
7285	ENSG00000147231	1410.25	1745.4	1075.09	-0.759396	0.123226	37.3575	9.83419e-10	6.17895e-08	1967.19	1506.14	1303.22	620.029	1965.78	1099.11	ENSG00000147231	CXorf57	protein_coding
5877	ENSG00000136002	746.617	966.536	526.698	-0.892073	0.145282	37.3489	9.87784e-10	6.18807e-08	129.331	84.7339	657.164	292.098	2113.11	1203.26	ENSG00000136002	ARHGEF4	protein_coding
19934	ENSG00000272398	1896.8	2257.33	1536.27	-0.549442	0.0899096	37.1959	1.0684e-09	6.67343e-08	2860.84	2077.04	644.041	444.119	3267.11	2087.66	ENSG00000272398	CD24	protein_coding
7449	ENSG00000149177	7148.16	8270.67	6025.65	-0.453938	0.0742603	37.1363	1.10153e-09	6.86016e-08	7790	6234.3	7871.83	6077.59	9150.18	5765.06	ENSG00000149177	PTPRJ	protein_coding
10841	ENSG00000175215	20676.5	22911.3	18441.8	-0.31213	0.0513491	36.8809	1.2557e-09	7.79748e-08	21596.3	17794.1	20346.8	16231.5	26790.8	21299.6	ENSG00000175215	CTDSP2	protein_coding
950	ENSG00000070190	2283.77	2838.74	1728.8	-0.67257	0.110037	36.7996	1.30915e-09	8.10568e-08	1335.12	867.463	2761.9	2138.07	4419.19	2180.85	ENSG00000070190	DAPP1	protein_coding
11622	ENSG00000182158	11975.9	13516.2	10435.7	-0.362531	0.059698	36.7658	1.3321e-09	8.22375e-08	10684.9	8954.25	13663.2	10464.5	16200.5	11888.3	ENSG00000182158	CREB3L2	protein_coding
18002	ENSG00000256235	13485.3	15784.2	11186.4	-0.480183	0.0789113	36.6931	1.38265e-09	8.51113e-08	13132.4	10463.6	14966.4	11790.3	19253.8	11305.4	ENSG00000256235	SMIM3	protein_coding
9283	ENSG00000165376	3652.9	3050.72	4255.07	0.545629	0.0900148	36.416	1.59385e-09	9.78286e-08	1433.34	2427.63	4614.28	5597.64	3104.56	4739.95	ENSG00000165376	CLDN2	protein_coding
3920	ENSG00000117298	9123.82	10261.9	7985.76	-0.356964	0.0590888	36.4028	1.60474e-09	9.82127e-08	9503.39	7594.27	9400.17	7584.77	11882.1	8778.23	ENSG00000117298	ECE1	protein_coding
8455	ENSG00000160447	2480.33	2916.32	2044.34	-0.539183	0.0891171	36.3669	1.63455e-09	9.97501e-08	2661.49	1752.93	2557.99	1596.22	3529.46	2783.86	ENSG00000160447	PKN3	protein_coding
6483	ENSG00000140274	44.4992	85.0393	3.9591	-4.69762	0.786601	36.3153	1.6784e-09	1.02132e-07	3.88965	0	37.3503	0	213.878	11.8773	ENSG00000140274	DUOXA2	protein_coding
12454	ENSG00000188171	1345.19	1629.63	1060.76	-0.619346	0.102724	36.1081	1.86665e-09	1.13263e-07	1543.22	1108.95	1607.07	1067.41	1738.59	1005.92	ENSG00000188171	ZNF626	protein_coding
10295	ENSG00000171234	198.883	108.233	289.533	1.42741	0.234718	36.0735	1.90017e-09	1.14968e-07	138.083	354.823	102.966	232.375	83.6501	281.401	ENSG00000171234	UGT2B7	protein_coding
707	ENSG00000060709	521.574	677.667	365.481	-0.950791	0.157203	36.0664	1.90709e-09	1.15059e-07	468.703	255.261	1020.57	614.6	543.725	226.582	ENSG00000060709	RIMBP2	protein_coding
5626	ENSG00000134324	13050.7	14871.3	11230.2	-0.402404	0.0668921	36.0105	1.96262e-09	1.18074e-07	13722.7	11511.1	14705.9	11307.1	16185.3	10872.3	ENSG00000134324	LPIN1	protein_coding
7406	ENSG00000148584	1251.56	997.291	1505.82	0.599871	0.099834	35.9343	2.04087e-09	1.22435e-07	1451.81	2195.67	898.427	1297.61	641.634	1024.19	ENSG00000148584	A1CF	protein_coding
11368	ENSG00000179841	213.56	310.007	117.113	-1.36124	0.225072	35.8793	2.09922e-09	1.25581e-07	180.869	83.6747	262.462	97.7279	486.691	169.937	ENSG00000179841	AKAP5	protein_coding
9900	ENSG00000168743	154.045	236.486	71.6048	-1.66072	0.273512	35.8224	2.16153e-09	1.28945e-07	224.627	58.2545	391.674	117.273	93.1558	39.2864	ENSG00000168743	NPNT	protein_coding
7757	ENSG00000152784	535.274	721.937	348.611	-1.05249	0.173538	35.8075	2.17802e-09	1.29565e-07	506.627	274.326	773.253	469.094	885.93	302.414	ENSG00000152784	PRDM8	protein_coding
2783	ENSG00000106537	9739.79	10971.7	8507.92	-0.362408	0.0605339	35.7385	2.25665e-09	1.33867e-07	9248.62	7639.82	11861.3	9293.92	11805.1	8590.03	ENSG00000106537	TSPAN13	protein_coding
6343	ENSG00000139044	357.512	477.192	237.833	-1.09837	0.182582	35.7309	2.26544e-09	1.34014e-07	251.855	108.036	343.219	142.248	836.501	463.215	ENSG00000139044	B4GALNT3	protein_coding
7198	ENSG00000146411	105.314	169.009	41.6194	-2.14975	0.351529	35.6848	2.31964e-09	1.3684e-07	182.814	62.4912	98.9279	13.0304	225.285	49.3365	ENSG00000146411	SLC2A12	protein_coding
3906	ENSG00000117148	326.896	210.583	443.209	1.06726	0.177784	35.5888	2.4368e-09	1.43353e-07	227.545	455.445	166.562	338.79	237.642	535.392	ENSG00000117148	ACTL8	protein_coding
7054	ENSG00000144843	58.1539	101.081	15.2268	-2.73125	0.452496	35.5	2.55048e-09	1.49626e-07	139.055	19.0651	44.4166	6.51519	119.772	20.1	ENSG00000144843	ADPRH	protein_coding
6465	ENSG00000139998	12862.2	14480.7	11243.7	-0.364202	0.0610696	35.4456	2.62279e-09	1.53444e-07	18782.2	14477.8	12630.5	9101.72	12029.4	10151.4	ENSG00000139998	RAB15	protein_coding
8920	ENSG00000163697	8021.97	8997.88	7046.07	-0.349556	0.0586864	35.3999	2.68503e-09	1.56654e-07	7675.25	6235.35	9448.62	7393.66	9869.76	7509.19	ENSG00000163697	APBB2	protein_coding
5686	ENSG00000134824	57401.9	64841.8	49962	-0.387779	0.0650655	35.3271	2.78733e-09	1.62177e-07	72595.5	62122.6	55886.2	43532.3	66043.6	44231	ENSG00000134824	FADS2	protein_coding
17052	ENSG00000244509	3234.5	3707.84	2761.15	-0.423358	0.0713133	35.1497	3.05308e-09	1.77154e-07	3953.83	2874.6	2745.75	2085.95	4423.95	3322.9	ENSG00000244509	APOBEC3C	protein_coding
1083	ENSG00000074410	21638.4	24113.9	19162.9	-0.331752	0.0559017	35.1257	3.09087e-09	1.78858e-07	25725.2	21719.4	19610.9	15613.7	27005.7	20155.8	ENSG00000074410	CA12	protein_coding
4680	ENSG00000125571	465.246	695.072	235.42	-1.26989	0.209354	35.1177	3.10365e-09	1.79109e-07	272.276	170.527	296.784	134.647	1516.16	401.087	ENSG00000125571	IL37	protein_coding
19402	ENSG00000268089	123.194	190.21	56.1776	-1.76542	0.293695	35.078	3.16763e-09	1.82306e-07	210.041	52.9587	184.733	66.2378	175.855	49.3365	ENSG00000268089	GABRQ	protein_coding
10104	ENSG00000170006	373.656	498.669	248.643	-1.05723	0.177173	35.0652	3.18843e-09	1.83007e-07	360.765	158.876	656.154	383.31	479.087	203.741	ENSG00000170006	TMEM154	protein_coding
8843	ENSG00000163412	391.816	514.153	269.479	-1.31824	0.220533	35.0088	3.28216e-09	1.8788e-07	145.862	40.2486	166.562	56.465	1230.04	711.724	ENSG00000163412	EIF4E3	protein_coding
17654	ENSG00000253276	1878.29	2240	1516.58	-0.607813	0.102451	34.8719	3.52118e-09	2.0102e-07	2866.67	2213.67	1868.53	1030.49	1984.79	1305.59	ENSG00000253276	CCDC71L	protein_coding
7734	ENSG00000152518	24611.6	27115.3	22107.8	-0.294504	0.0500441	34.5761	4.09909e-09	2.33385e-07	32924	26811.9	23168.3	18832.2	25253.8	20679.3	ENSG00000152518	ZFP36L2	protein_coding
887	ENSG00000068024	5287.13	5961.6	4612.66	-0.369588	0.062806	34.5513	4.1517e-09	2.35747e-07	5528.17	4237.75	6552.46	4998.24	5804.17	4602	ENSG00000068024	HDAC4	protein_coding
5137	ENSG00000130402	57308.1	62951.4	51664.8	-0.283596	0.048241	34.5043	4.25302e-09	2.40857e-07	54294.7	45365.5	68162.3	55856.9	66397.2	53772.2	ENSG00000130402	ACTN4	protein_coding
9082	ENSG00000164266	197.306	112.039	282.574	1.35416	0.22849	34.4977	4.26763e-09	2.41042e-07	127.386	313.515	74.7006	217.173	134.03	317.032	ENSG00000164266	SPINK1	protein_coding
2260	ENSG00000102575	586.74	764.582	408.898	-0.92157	0.15593	34.4532	4.36623e-09	2.45893e-07	1506.27	812.386	365.427	238.89	422.053	175.419	ENSG00000102575	ACP5	protein_coding
5732	ENSG00000135124	1172.58	1422.58	922.583	-0.641271	0.108884	34.4434	4.38826e-09	2.45893e-07	1536.41	1124.84	1064.99	623.287	1666.35	1019.62	ENSG00000135124	P2RX4	protein_coding
18460	ENSG00000259863	118.727	182.752	54.7011	-1.84342	0.309967	34.4479	4.37807e-09	2.45893e-07	91.4068	20.1243	270.537	95.5561	186.312	48.4228	ENSG00000259863	SH3RF3-AS1	lincRNA
2177	ENSG00000101751	1781.52	2089.18	1473.86	-0.506398	0.0861969	34.398	4.49186e-09	2.51036e-07	2496.18	1775.17	1685.81	1155.36	2085.55	1491.06	ENSG00000101751	POLI	protein_coding
509	ENSG00000043039	1656.55	1972.29	1340.81	-0.601765	0.102223	34.3799	4.53389e-09	2.5272e-07	2546.75	1980.65	2009.85	1231.37	1360.26	810.397	ENSG00000043039	BARX2	protein_coding
11922	ENSG00000184349	1437.56	1722.77	1152.36	-0.607651	0.103331	34.3425	4.62177e-09	2.56944e-07	2210.29	1569.7	1593.95	1116.27	1364.07	771.111	ENSG00000184349	EFNA5	protein_coding
6356	ENSG00000139163	11834.4	13198.7	10470.2	-0.337786	0.0576032	34.3032	4.71609e-09	2.61503e-07	14207	11726.1	12728.4	10237.5	12660.6	9447.02	ENSG00000139163	ETNK1	protein_coding
1084	ENSG00000074416	6448.87	7529.98	5367.75	-0.491894	0.0836349	34.285	4.76039e-09	2.63272e-07	6147.59	3935.89	6913.85	5999.41	9528.5	6167.97	ENSG00000074416	MGLL	protein_coding
5957	ENSG00000136521	10734	12020.2	9447.75	-0.349985	0.059806	34.1512	5.09922e-09	2.8055e-07	11781.8	9402.28	12307.4	10186.5	11971.5	8754.48	ENSG00000136521	NDUFB5	protein_coding
11688	ENSG00000182600	2861.47	2402.93	3320.01	0.471351	0.0804707	34.1516	5.0981e-09	2.8055e-07	2702.34	3374.53	2228.91	3306.46	2277.56	3279.05	ENSG00000182600	C2orf82	protein_coding
3627	ENSG00000114861	6099.36	6850.12	5348.6	-0.362711	0.0620036	34.1423	5.12255e-09	2.81105e-07	8089.5	6553.11	5585.39	4251.16	6875.46	5241.54	ENSG00000114861	FOXP1	protein_coding
13246	ENSG00000198858	3727.21	4274.37	3180.05	-0.430324	0.0736582	34.0044	5.49863e-09	3.00965e-07	3781.71	2682.89	4326.58	3510.6	4714.82	3346.66	ENSG00000198858	R3HDM4	protein_coding
18097	ENSG00000257302	171.322	271.632	71.0115	-1.79313	0.29791	33.9139	5.76056e-09	3.14491e-07	153.641	70.9646	205.932	66.2378	455.323	75.832	ENSG00000257302	FAHD2P1	processed_pseudogene
12901	ENSG00000197261	232.578	332.498	132.658	-1.52644	0.258329	33.8837	5.85082e-09	3.186e-07	116.69	21.1835	384.607	169.395	496.197	207.396	ENSG00000197261	C6orf141	protein_coding
2252	ENSG00000102445	2128	2569.5	1686.49	-0.536294	0.0919992	33.8384	5.98838e-09	3.25187e-07	374.379	289.154	5498.57	3492.14	1835.55	1278.18	ENSG00000102445	RUBCNL	protein_coding
7797	ENSG00000153233	1951.42	2925.93	976.917	-1.52706	0.255266	33.8289	6.01773e-09	3.25187e-07	2170.43	1018.92	2426.76	855.662	4180.6	1056.17	ENSG00000153233	PTPRR	protein_coding
17967	ENSG00000255874	1044.32	1265.91	822.725	-0.618927	0.106153	33.832	6.00819e-09	3.25187e-07	1119.25	718.12	1152.81	786.166	1525.66	963.888	ENSG00000255874	LINC00346	lincRNA
11930	ENSG00000184384	2327.33	2757.67	1896.99	-0.513064	0.0880686	33.7501	6.2665e-09	3.37771e-07	1560.72	1242.41	2987.02	1901.35	3725.28	2547.22	ENSG00000184384	MAML2	protein_coding
7550	ENSG00000150594	1651.93	1973.8	1330.06	-0.643205	0.110336	33.734	6.31863e-09	3.39718e-07	498.848	251.024	1588.9	1172.73	3833.64	2566.41	ENSG00000150594	ADRA2A	protein_coding
1301	ENSG00000081189	775.61	964.861	586.359	-0.722343	0.123981	33.7069	6.40733e-09	3.43612e-07	1186.34	658.806	1157.86	767.707	550.379	332.564	ENSG00000081189	MEF2C	protein_coding
19450	ENSG00000268621	724.08	521.87	926.29	0.879419	0.150043	33.702	6.42342e-09	3.43612e-07	375.351	907.712	768.205	1111.93	422.053	759.233	ENSG00000268621	IGFL2-AS1	lincRNA
6120	ENSG00000137563	16785	14931.1	18639	0.315181	0.0543389	33.5733	6.86274e-09	3.66191e-07	15936.9	20369	15656.9	19908.3	13199.6	15639.7	ENSG00000137563	GGH	protein_coding
10304	ENSG00000171302	29975.8	33168	26783.6	-0.30388	0.0524109	33.548	6.95271e-09	3.70062e-07	27909.2	23323	33738.4	27887.2	37856.4	29140.5	ENSG00000171302	CANT1	protein_coding
4486	ENSG00000123700	2121.89	1738.17	2505.6	0.511605	0.088205	33.4705	7.23543e-09	3.84147e-07	1991.5	2632.05	2111.81	3355.32	1111.22	1529.43	ENSG00000123700	KCNJ2	protein_coding
4148	ENSG00000119729	2523.82	2956.01	2091.63	-0.54797	0.0946132	33.2773	7.991e-09	4.23204e-07	2447.56	1511.44	2514.59	1594.05	3905.89	3169.41	ENSG00000119729	RHOQ	protein_coding
4543	ENSG00000124275	7143.28	8003.12	6283.44	-0.350621	0.0607389	33.2451	8.12449e-09	4.29204e-07	7410.76	5652.81	8418.96	6463.07	8179.65	6734.43	ENSG00000124275	MTRR	protein_coding
4578	ENSG00000124570	11781.7	13071	10492.4	-0.316219	0.0548131	33.2204	8.22834e-09	4.32713e-07	13690.6	10702.9	12376.1	10149.6	13146.4	10624.7	ENSG00000124570	SERPINB6	protein_coding
6931	ENSG00000143797	2902.23	3352.76	2451.7	-0.463834	0.0803573	33.2148	8.25204e-09	4.32713e-07	2759.71	2166.01	963.033	642.832	6335.54	4546.26	ENSG00000143797	MBOAT2	protein_coding
16864	ENSG00000242515	618.228	782.698	453.758	-0.804306	0.138938	33.2177	8.23972e-09	4.32713e-07	965.606	628.09	462.336	256.264	920.151	476.919	ENSG00000242515	UGT1A10	protein_coding
5847	ENSG00000135862	5825.64	7703.4	3947.89	-1.07356	0.18364	33.185	8.37939e-09	4.38308e-07	4771.63	2001.84	7138.96	2973.1	11199.6	6868.73	ENSG00000135862	LAMC1	protein_coding
10084	ENSG00000169908	3590.85	4161.6	3020.11	-0.484287	0.0838639	33.1478	8.54124e-09	4.45676e-07	3037.82	2469.99	2252.12	1389.91	7194.86	5200.43	ENSG00000169908	TM4SF1	protein_coding
7193	ENSG00000146373	1711.47	2013.63	1409.31	-0.525677	0.0911547	33.1112	8.70348e-09	4.53029e-07	2357.13	1776.23	1716.1	1166.22	1967.68	1285.49	ENSG00000146373	RNF217	protein_coding
4856	ENSG00000127324	68548.8	60761.6	76336	0.338821	0.0588702	33.0032	9.20078e-09	4.77743e-07	48317.2	67481	68884.1	86021.2	65083.6	75505.8	ENSG00000127324	TSPAN8	protein_coding
6556	ENSG00000140807	16802.1	14619.5	18984.7	0.409333	0.0711348	32.9061	9.67189e-09	5.0098e-07	20061.8	24820.7	14469.7	17573.6	9326.98	14559.7	ENSG00000140807	NKD1	protein_coding
5644	ENSG00000134480	5212.45	5910.27	4514.62	-0.387128	0.0673877	32.9011	9.6966e-09	5.01038e-07	5583.59	4537.5	5846.84	4525.89	6300.37	4480.48	ENSG00000134480	CCNH	protein_coding
11815	ENSG00000183578	65.0495	109.722	20.3772	-2.53247	0.437757	32.8123	1.01498e-08	5.23185e-07	183.786	39.1894	113.06	17.3738	32.3193	4.56819	ENSG00000183578	TNFAIP8L3	protein_coding
2136	ENSG00000101384	14234.4	12676.5	15792.3	0.316762	0.0552548	32.796	1.02356e-08	5.2633e-07	12271.8	16040.1	11973.3	14435.5	13784.2	16901.4	ENSG00000101384	JAG1	protein_coding
9005	ENSG00000164023	5244.91	5891.42	4598.39	-0.357654	0.0624556	32.7272	1.06045e-08	5.4398e-07	5485.38	4272.71	6023.5	4669.22	6165.39	4853.25	ENSG00000164023	SGMS2	protein_coding
6141	ENSG00000137752	182.002	267.714	96.2901	-1.77303	0.302135	32.6878	1.08212e-08	5.53759e-07	163.365	23.3018	147.382	49.9498	492.395	215.619	ENSG00000137752	CASP1	protein_coding
7112	ENSG00000145569	5539.57	6215.77	4863.37	-0.355135	0.0620838	32.6548	1.10066e-08	5.6189e-07	8096.31	6380.46	5517.75	4226.19	5033.26	3983.46	ENSG00000145569	FAM105A	protein_coding
11862	ENSG00000183853	1009.68	1232.49	786.858	-0.659746	0.115524	32.5144	1.18312e-08	6.02542e-07	178.924	109.095	1702.97	1067.41	1815.59	1184.07	ENSG00000183853	KIRREL1	protein_coding
964	ENSG00000070526	15990.2	17759.4	14221.1	-0.329395	0.0577577	32.4381	1.23053e-08	6.25185e-07	15000.4	11510	18202.7	13928.4	20075.1	17224.8	ENSG00000070526	ST6GALNAC1	protein_coding
10561	ENSG00000173041	1804.9	2132.7	1477.11	-0.533851	0.093633	32.3253	1.30405e-08	6.60956e-07	2098.47	1642.78	2072.44	1348.64	2227.18	1439.89	ENSG00000173041	ZNF680	protein_coding
18000	ENSG00000256229	3130.63	3588.59	2672.68	-0.422957	0.074366	32.2482	1.35683e-08	6.86072e-07	3177.84	2522.95	3527.08	2502.92	4060.83	2992.16	ENSG00000256229	ZNF486	protein_coding
13085	ENSG00000198203	646.736	839.442	454.031	-0.819519	0.143532	32.2161	1.37942e-08	6.95839e-07	588.31	321.989	462.336	319.244	1467.68	720.86	ENSG00000198203	SULT1C2	protein_coding
226	ENSG00000010704	4391.97	4964.99	3818.95	-0.379743	0.0669214	32.1206	1.44897e-08	7.29187e-07	4996.26	3846.92	4976.68	3981.87	4922.05	3628.06	ENSG00000010704	HFE	protein_coding
6663	ENSG00000141574	1172.77	1436.26	909.276	-0.654179	0.114963	32.0946	1.46846e-08	7.37251e-07	978.247	545.474	1087.2	827.429	2243.34	1354.93	ENSG00000141574	SECTM1	protein_coding
5761	ENSG00000135373	27494.1	30157.1	24831.1	-0.281621	0.0496954	32.0668	1.48963e-08	7.46116e-07	20775.6	17041	29713.7	24384.2	39981.9	33068.2	ENSG00000135373	EHF	protein_coding
17710	ENSG00000253719	13197.7	14573.7	11821.8	-0.301604	0.0532408	32.0394	1.51079e-08	7.54935e-07	15216.3	12307.6	13637.9	11156.2	14866.9	12001.6	ENSG00000253719	ATXN7L3B	protein_coding
2968	ENSG00000108479	2239.54	2624.94	1854.13	-0.499606	0.0881465	31.9561	1.57696e-08	7.86149e-07	2902.65	2078.1	2260.2	1772.13	2711.97	1712.16	ENSG00000108479	GALK1	protein_coding
10774	ENSG00000174749	1136.96	1378.33	895.585	-0.614036	0.108348	31.9205	1.60614e-08	7.98818e-07	1191.21	878.055	1056.91	654.777	1886.88	1153.92	ENSG00000174749	FAM241A	protein_coding
823	ENSG00000065989	359.857	481.69	238.024	-1.00973	0.177689	31.9137	1.61173e-08	7.99727e-07	780.847	400.368	207.95	117.273	456.273	196.432	ENSG00000065989	PDE4A	protein_coding
5089	ENSG00000130005	175.376	253.429	97.3228	-1.39416	0.244447	31.8703	1.64817e-08	8.15902e-07	225.6	74.1421	252.367	111.844	282.319	105.982	ENSG00000130005	GAMT	protein_coding
741	ENSG00000063438	818.167	1004.3	632.037	-0.663942	0.117409	31.8247	1.68732e-08	8.33338e-07	568.861	365.415	1419.31	889.324	1024.71	641.374	ENSG00000063438	AHRR	protein_coding
8644	ENSG00000162434	16439.5	18823.1	14056	-0.405951	0.0718087	31.757	1.74721e-08	8.60914e-07	15666.5	12916.6	17912	14587.5	22890.6	14663.9	ENSG00000162434	JAK1	protein_coding
8906	ENSG00000163644	1776.13	2091.58	1460.67	-0.527338	0.0933782	31.7237	1.7774e-08	8.73767e-07	2201.54	1717.98	1955.34	1260.69	2117.87	1403.35	ENSG00000163644	PPM1K	protein_coding
6635	ENSG00000141449	8300.28	7223.23	9377.34	0.399949	0.0708928	31.6685	1.82861e-08	8.96864e-07	6172.88	8459.62	9557.64	11059.5	5939.15	8612.87	ENSG00000141449	GREB1L	protein_coding
4121	ENSG00000119630	167.469	248.007	86.9301	-1.52958	0.267479	31.588	1.90604e-08	9.32684e-07	272.276	119.687	183.723	71.6671	288.022	69.4365	ENSG00000119630	PGF	protein_coding
10727	ENSG00000174358	246.125	352.921	139.329	-1.25466	0.220685	31.5481	1.94557e-08	9.49841e-07	542.606	194.888	358.361	133.561	157.794	89.5365	ENSG00000174358	SLC6A19	protein_coding
9381	ENSG00000165912	1774.92	2083.76	1466.08	-0.567383	0.100696	31.5137	1.98037e-08	9.64612e-07	1715.34	1013.63	1398.11	913.213	3137.83	2471.39	ENSG00000165912	PACSIN3	protein_coding
2769	ENSG00000106397	11583.4	10365.7	12801.1	0.304905	0.054283	31.4982	1.9962e-08	9.701e-07	11487.1	14098.7	9753.48	12218.2	9856.45	12086.5	ENSG00000106397	PLOD3	protein_coding
312	ENSG00000015520	2253.24	2635.13	1871.35	-0.474842	0.0845412	31.4188	2.07956e-08	1.0083e-06	2321.15	1783.65	1883.67	1390.99	3700.56	2439.41	ENSG00000015520	NPC1L1	protein_coding
4070	ENSG00000119042	10420.3	11531.7	9308.97	-0.313603	0.0559938	31.3112	2.19812e-08	1.06336e-06	13784.9	11438	10661	8493.64	10149.2	7995.25	ENSG00000119042	SATB2	protein_coding
859	ENSG00000067113	1056.37	1272.48	840.248	-0.60251	0.107534	31.2408	2.27928e-08	1.10011e-06	1454.73	1026.34	889.341	579.852	1473.38	914.552	ENSG00000067113	PLPP1	protein_coding
3897	ENSG00000117016	393.565	520.89	266.241	-1.03926	0.18425	31.191	2.33848e-08	1.12613e-06	734.172	450.149	318.992	158.536	509.505	190.037	ENSG00000117016	RIMS3	protein_coding
1680	ENSG00000092621	33772.8	37183.8	30361.8	-0.304493	0.0544725	31.1722	2.36118e-08	1.13449e-06	36129	27739.8	28908.1	23084.4	46514.2	40261.3	ENSG00000092621	PHGDH	protein_coding
938	ENSG00000069966	81.8117	134.747	28.8769	-2.59936	0.449993	31.1422	2.39799e-08	1.14957e-06	189.62	56.1362	61.5776	2.17173	153.042	28.3228	ENSG00000069966	GNB5	protein_coding
10055	ENSG00000169715	13090	11494.8	14685.2	0.358673	0.0643194	30.9756	2.61294e-08	1.2498e-06	10868.7	12701.6	14543.4	18454.3	9072.23	12899.7	ENSG00000169715	MT1E	protein_coding
7845	ENSG00000153944	13695.3	15178.6	12211.9	-0.313944	0.05637	30.9507	2.64661e-08	1.26244e-06	14971.3	12629.6	15559.9	11880.5	15004.7	12125.8	ENSG00000153944	MSI2	protein_coding
10021	ENSG00000169429	3493.71	4993.01	1994.42	-1.14887	0.203089	30.9473	2.65127e-08	1.26244e-06	1014.23	606.906	4007.59	1667.89	9957.21	3708.46	ENSG00000169429	CXCL8	protein_coding
2389	ENSG00000103534	6212.6	7075.43	5349.77	-0.39209	0.0704369	30.8585	2.77543e-08	1.31567e-06	6211.77	4952.7	6456.56	5279.48	8557.97	5817.13	ENSG00000103534	TMC5	protein_coding
4271	ENSG00000120896	1332.88	1620.29	1045.47	-0.591257	0.10607	30.8612	2.77153e-08	1.31567e-06	1148.42	871.7	1067.01	701.469	2645.43	1563.23	ENSG00000120896	SORBS3	protein_coding
10170	ENSG00000170454	819.643	1083.89	555.398	-0.929185	0.164795	30.7958	2.86653e-08	1.35582e-06	735.144	587.841	1276.98	577.68	1239.54	500.674	ENSG00000170454	KRT75	protein_coding
7602	ENSG00000151224	574.223	722.892	425.553	-0.764053	0.1375	30.6945	3.0202e-08	1.42497e-06	453.144	260.557	598.615	363.765	1116.92	652.338	ENSG00000151224	MAT1A	protein_coding
9735	ENSG00000167772	215.958	347.15	84.7655	-1.80369	0.310039	30.6907	3.02615e-08	1.42497e-06	163.365	73.083	240.253	99.8996	637.832	81.3138	ENSG00000167772	ANGPTL4	protein_coding
2917	ENSG00000107957	6899.04	7718.85	6079.22	-0.354791	0.0641112	30.5409	3.26901e-08	1.53593e-06	9090.11	7666.3	6010.37	4571.49	8056.07	5999.86	ENSG00000107957	SH3PXD2A	protein_coding
9842	ENSG00000168300	4125.33	4770.16	3480.51	-0.461393	0.083294	30.4803	3.37269e-08	1.58115e-06	4889.29	4102.18	4270.05	3102.32	5151.13	3237.02	ENSG00000168300	PCMTD1	protein_coding
14819	ENSG00000225953	359.791	477.481	242.101	-0.964171	0.173909	30.3692	3.57157e-08	1.67069e-06	630.123	291.273	391.674	231.289	410.646	203.741	ENSG00000225953	SATB2-AS1	antisense_RNA
5099	ENSG00000130150	3687.08	4215.19	3158.96	-0.410838	0.074444	30.3481	3.61056e-08	1.68307e-06	3612.51	2965.69	4509.29	3356.41	4523.76	3154.79	ENSG00000130150	MOSPD2	protein_coding
6758	ENSG00000142627	17692.4	20119.7	15265.1	-0.398728	0.0721518	30.3463	3.61387e-08	1.68307e-06	8309.27	6416.47	25278.1	21935.6	26771.8	17443.2	ENSG00000142627	EPHA2	protein_coding
12035	ENSG00000185129	5610.4	6305.02	4915.78	-0.359115	0.0653485	30.1209	4.05932e-08	1.88639e-06	6119.39	5097.8	6240.53	4773.46	6555.12	4876.09	ENSG00000185129	PURA	protein_coding
6209	ENSG00000138079	425.149	287.715	562.583	1.04168	0.187599	30.0552	4.19921e-08	1.94713e-06	371.462	571.954	346.248	692.782	145.437	423.014	ENSG00000138079	SLC3A1	protein_coding
4269	ENSG00000120885	436.352	300.682	572.021	0.902484	0.163743	29.9968	4.32757e-08	2.00228e-06	215.876	338.936	274.575	595.054	411.596	782.074	ENSG00000120885	CLU	protein_coding
7876	ENSG00000154265	2043.87	1707.5	2380.23	0.473349	0.0862852	29.9762	4.37383e-08	2.01928e-06	1852.45	2662.76	1663.6	2437.77	1606.46	2040.15	ENSG00000154265	ABCA5	protein_coding
13282	ENSG00000198944	1018.57	1244.7	792.434	-0.631448	0.115055	29.9052	4.53691e-08	2.09003e-06	1332.21	904.534	827.764	587.453	1574.14	885.315	ENSG00000198944	SOWAHA	protein_coding
579	ENSG00000050344	35191.4	39609.1	30773.7	-0.345453	0.0630619	29.8813	4.59326e-08	2.11141e-06	30113.7	26069.4	39635.8	31983.1	49077.9	34268.7	ENSG00000050344	NFE2L3	protein_coding
4138	ENSG00000119699	258.698	355.561	161.835	-1.12747	0.205525	29.8128	4.75844e-08	2.18261e-06	122.524	59.3137	688.457	313.815	255.703	112.377	ENSG00000119699	TGFB3	protein_coding
10906	ENSG00000175745	3130.34	2665.45	3595.22	0.445738	0.0815106	29.758	4.89475e-08	2.2403e-06	3222.58	3877.63	2672.06	3796.18	2101.71	3111.85	ENSG00000175745	NR2F1	protein_coding
19511	ENSG00000269404	209.123	121.804	296.442	1.32306	0.241246	29.7429	4.9331e-08	2.253e-06	280.055	658.806	29.2746	65.1519	56.0836	165.368	ENSG00000269404	SPIB	protein_coding
3539	ENSG00000113924	967.724	766.592	1168.86	0.608421	0.111308	29.7211	4.98887e-08	2.27358e-06	748.758	1087.77	727.827	1206.4	823.193	1212.4	ENSG00000113924	HGD	protein_coding
10406	ENSG00000171988	11431.7	12659.3	10204.1	-0.308457	0.0565343	29.7117	5.01301e-08	2.27968e-06	11509.5	9732.75	12609.3	10064.9	13859.3	10814.7	ENSG00000171988	JMJD1C	protein_coding
5277	ENSG00000131374	9675.53	10773.4	8577.63	-0.323755	0.0593993	29.6401	5.20178e-08	2.36048e-06	9194.16	7830.47	11367.6	8782.48	11758.5	9119.94	ENSG00000131374	TBC1D5	protein_coding
11797	ENSG00000183463	34.6255	63.517	5.73387	-3.99823	0.760768	29.5977	5.31668e-08	2.40747e-06	17.5034	0	147.382	16.288	25.6654	0.913638	ENSG00000183463	URAD	protein_coding
12302	ENSG00000186889	196.403	275.74	117.065	-1.2438	0.227009	29.5578	5.42743e-08	2.45239e-06	254.772	102.74	296.784	137.905	275.665	110.55	ENSG00000186889	TMEM17	protein_coding
931	ENSG00000069702	4500.78	5082.82	3918.75	-0.381503	0.0701614	29.4751	5.66409e-08	2.55389e-06	5593.32	4571.39	4858.57	3438.94	4796.57	3745.92	ENSG00000069702	TGFBR3	protein_coding
8258	ENSG00000158711	6643.05	7493.91	5792.2	-0.369695	0.0680707	29.3901	5.91778e-08	2.66263e-06	8076.86	6450.37	7867.8	5495.56	6537.06	5430.66	ENSG00000158711	ELK4	protein_coding
9756	ENSG00000167900	14912.2	16409	13415.4	-0.290246	0.0535033	29.381	5.94579e-08	2.66957e-06	15923.3	13428.2	16838.9	13478.8	16464.8	13339.1	ENSG00000167900	TK1	protein_coding
9226	ENSG00000165030	4822.65	5726.8	3918.5	-0.50518	0.0927078	29.3734	5.96926e-08	2.67445e-06	4465.32	3690.16	4761.66	3598.56	7953.41	4466.78	ENSG00000165030	NFIL3	protein_coding
9889	ENSG00000168646	24052.6	21277.1	26828.1	0.339715	0.0625932	29.3414	6.06847e-08	2.71318e-06	23396.3	26449.7	21825.7	28348.7	18609.3	25686	ENSG00000168646	AXIN2	protein_coding
5669	ENSG00000134716	3568.19	4164.17	2972.2	-0.465486	0.0857021	29.3006	6.19753e-08	2.76506e-06	5603.04	3463.5	4003.55	3292.34	2885.93	2160.75	ENSG00000134716	CYP2J2	protein_coding
3340	ENSG00000111962	6376.31	7094.18	5658.45	-0.325269	0.0600653	29.2758	6.27762e-08	2.79492e-06	4888.32	3893.52	6463.62	5198.04	9930.59	7883.78	ENSG00000111962	UST	protein_coding
10061	ENSG00000169750	2027.01	2379.41	1674.62	-0.519534	0.0958612	29.1743	6.61498e-08	2.93896e-06	2716.92	2000.78	2186.51	1698.29	2234.79	1324.78	ENSG00000169750	RAC3	protein_coding
1706	ENSG00000094916	40952.5	45394.5	36510.4	-0.33021	0.061029	29.166	6.64363e-08	2.94553e-06	50981.7	44818.9	40330.3	28988.3	44871.6	35724.2	ENSG00000094916	CBX5	protein_coding
4999	ENSG00000128923	2062.33	2408.33	1716.33	-0.490296	0.0906138	29.1253	6.78467e-08	3.00179e-06	2308.51	1848.26	2397.49	1686.35	2519.01	1614.4	ENSG00000128923	MINDY2	protein_coding
8866	ENSG00000163513	6980.77	6142.6	7818.93	0.342456	0.0634082	29.093	6.89845e-08	3.03947e-06	5202.41	6767.06	5850.88	6902.85	7374.51	9786.89	ENSG00000163513	TGFBR2	protein_coding
9562	ENSG00000166900	29349.2	25718.2	32980.2	0.379444	0.070132	29.0946	6.89277e-08	3.03947e-06	33128.2	37706.6	22951.3	29356.4	21075.1	31877.7	ENSG00000166900	STX3	protein_coding
724	ENSG00000062485	39237.8	42794.6	35681	-0.262182	0.0486165	29.0448	7.07235e-08	3.10761e-06	42367.1	35280	44080.4	36614.3	41936.2	35148.6	ENSG00000062485	CS	protein_coding
10553	ENSG00000172985	1071.6	1613.01	530.189	-1.8541	0.33061	29.0421	7.08237e-08	3.10761e-06	746.813	133.456	2427.77	978.365	1664.45	478.746	ENSG00000172985	SH3RF3	protein_coding
2	ENSG00000000005	136.228	70.3056	202.151	1.59912	0.292119	29.0159	7.17878e-08	3.14342e-06	38.8965	169.468	64.606	180.254	107.414	256.732	ENSG00000000005	TNMD	protein_coding
11097	ENSG00000177425	10584.7	11788.4	9380.99	-0.337136	0.0625146	28.9959	7.25329e-08	3.16951e-06	12627.8	10943.4	11416.1	8487.12	11321.3	8712.45	ENSG00000177425	PAWR	protein_coding
7218	ENSG00000146648	10816.6	12048.6	9584.54	-0.32862	0.0610147	28.9285	7.51015e-08	3.27501e-06	13519.5	10239	11191	8627.2	11435.3	9887.39	ENSG00000146648	EGFR	protein_coding
13059	ENSG00000198074	1211.53	984.812	1438.25	0.542594	0.100777	28.8685	7.74641e-08	3.37112e-06	1045.34	1619.48	950.919	1336.7	958.173	1358.58	ENSG00000198074	AKR1B10	protein_coding
4295	ENSG00000121210	1129.86	1355.3	904.413	-0.607032	0.112835	28.7352	8.29827e-08	3.60389e-06	1619.07	1168.27	1271.93	887.152	1174.9	657.819	ENSG00000121210	TMEM131L	protein_coding
9555	ENSG00000166866	2595.36	1598.75	3591.96	1.21398	0.222287	28.7106	8.40444e-08	3.64255e-06	2229.74	4253.64	1465.75	3045.85	1100.76	3476.39	ENSG00000166866	MYO1A	protein_coding
7806	ENSG00000153317	4278.64	4888.79	3668.5	-0.416112	0.0775417	28.6589	8.63169e-08	3.73343e-06	4142.48	3403.12	4889.86	3214.16	5634.02	4388.2	ENSG00000153317	ASAP1	protein_coding
10601	ENSG00000173281	3858.16	4517.73	3198.6	-0.469896	0.0875261	28.6022	8.88807e-08	3.8365e-06	3930.49	3184.93	3601.78	2792.85	6020.9	3618.01	ENSG00000173281	PPP1R3B	protein_coding
6100	ENSG00000137462	148.321	220.84	75.8013	-1.91535	0.358382	28.5724	9.02607e-08	3.88817e-06	36.9517	4.23669	50.4734	13.0304	575.094	210.137	ENSG00000137462	TLR2	protein_coding
4631	ENSG00000125144	4647.52	4053.73	5241.31	0.373641	0.0698196	28.5496	9.13296e-08	3.92625e-06	4089.97	4999.3	4430.56	5595.46	3640.68	5129.16	ENSG00000125144	MT1G	protein_coding
2599	ENSG00000105376	97.342	151.437	43.2466	-1.79934	0.332557	28.5298	9.22657e-08	3.95848e-06	70.9861	23.3018	216.026	66.2378	167.3	40.2001	ENSG00000105376	ICAM5	protein_coding
14166	ENSG00000214944	691.163	873.748	508.578	-0.76463	0.142322	28.4972	9.38347e-08	4.01768e-06	677.772	453.326	872.181	568.993	1071.29	503.415	ENSG00000214944	ARHGEF28	protein_coding
7865	ENSG00000154153	674.556	866.404	482.708	-0.832739	0.154631	28.4562	9.584e-08	4.09015e-06	802.241	534.883	739.94	475.609	1057.03	437.633	ENSG00000154153	RETREG1	protein_coding
8138	ENSG00000157388	158.288	241.976	74.6004	-1.50985	0.279686	28.4548	9.59124e-08	4.09015e-06	543.579	148.284	78.7385	32.576	103.612	42.941	ENSG00000157388	CACNA1D	protein_coding
6913	ENSG00000143653	8859.27	9891.22	7827.32	-0.349265	0.065411	28.4145	9.79272e-08	4.1677e-06	10850.2	9426.64	8884.33	6508.68	9939.15	7546.65	ENSG00000143653	SCCPDH	protein_coding
7653	ENSG00000151689	2655.73	3105.5	2205.95	-0.498803	0.0933925	28.3042	1.03668e-07	4.40321e-06	3256.61	1910.75	3242.41	2528.98	2817.49	2178.11	ENSG00000151689	INPP1	protein_coding
4250	ENSG00000120708	2893.21	3938.04	1848.39	-1.09696	0.20305	28.2736	1.05324e-07	4.4646e-06	3472.49	1463.78	3574.53	2212.99	4767.1	1868.39	ENSG00000120708	TGFBI	protein_coding
1804	ENSG00000099860	1222.97	1514.12	931.833	-0.647392	0.121048	28.2622	1.05947e-07	4.48206e-06	949.075	705.41	1403.16	977.279	2190.11	1112.81	ENSG00000099860	GADD45B	protein_coding
2519	ENSG00000104885	8457.55	9343.19	7571.9	-0.303968	0.0571506	28.2436	1.06968e-07	4.51626e-06	8799.36	7023.38	9582.88	7912.7	9647.32	7779.63	ENSG00000104885	DOT1L	protein_coding
9007	ENSG00000164031	4861.95	5489.65	4234.25	-0.377434	0.0710158	28.1509	1.12217e-07	4.72846e-06	5470.79	4639.18	5345.13	4007.93	5653.03	4055.64	ENSG00000164031	DNAJB14	protein_coding
4925	ENSG00000128165	842.775	1030.49	655.064	-0.665145	0.124959	28.1308	1.13389e-07	4.76841e-06	575.668	324.107	954.957	698.211	1560.83	942.875	ENSG00000128165	ADM2	protein_coding
8826	ENSG00000163347	9263.3	10438.7	8087.91	-0.414824	0.0780244	28.0689	1.17071e-07	4.91353e-06	7226.97	4571.39	11889.5	9111.49	12199.6	10580.8	ENSG00000163347	CLDN1	protein_coding
13433	ENSG00000204219	1445.83	1704.94	1186.72	-0.507708	0.0957022	28.0367	1.19037e-07	4.98616e-06	2128.61	1473.31	1034.7	783.995	1951.52	1302.85	ENSG00000204219	TCEA3	protein_coding
580	ENSG00000050393	16025.3	14399	17651.7	0.293899	0.0554787	28.0081	1.20811e-07	5.03264e-06	14556	17599.2	14651.4	17233.8	13989.5	18122	ENSG00000050393	MCUR1	protein_coding
5714	ENSG00000135046	5364.06	3509.87	7218.25	1.26791	0.234893	28.0127	1.20524e-07	5.03264e-06	241.158	812.386	6720.03	13067.3	3568.44	7775.06	ENSG00000135046	ANXA1	protein_coding
8930	ENSG00000163735	920.601	1795.1	46.1056	-6.53736	0.964172	28.0073	1.20857e-07	5.03264e-06	429.806	4.23669	1550.54	4.34346	3404.94	129.737	ENSG00000163735	CXCL5	protein_coding
1239	ENSG00000079257	1000.19	1211.62	788.755	-0.606152	0.114194	27.9914	1.21854e-07	5.0642e-06	1385.69	879.114	1305.24	781.823	943.915	705.329	ENSG00000079257	LXN	protein_coding
6333	ENSG00000138798	2765.33	3198.47	2332.19	-0.465954	0.0878762	27.9467	1.24703e-07	5.17249e-06	3647.52	2588.62	2837.62	1812.31	3110.26	2595.65	ENSG00000138798	EGF	protein_coding
7132	ENSG00000145779	3295.08	3931.58	2658.57	-0.547983	0.102998	27.9375	1.25295e-07	5.18692e-06	3243.97	2637.34	3770.36	2816.73	4780.41	2521.64	ENSG00000145779	TNFAIP8	protein_coding
10966	ENSG00000176244	883.985	1070.25	697.718	-0.633383	0.119861	27.7407	1.38715e-07	5.7313e-06	1284.56	928.895	836.849	537.503	1089.35	626.756	ENSG00000176244	ACBD7	protein_coding
6419	ENSG00000139629	12080.7	13373.6	10787.8	-0.303299	0.0575811	27.6871	1.42608e-07	5.88069e-06	10170.5	8468.09	16046.5	12235.5	13904	11659.8	ENSG00000139629	GALNT6	protein_coding
9942	ENSG00000168918	2499.46	2868.95	2129.96	-0.440416	0.0837156	27.5629	1.52069e-07	6.25869e-06	3031.01	2053.74	2245.06	1624.45	3330.79	2711.68	ENSG00000168918	INPP5D	protein_coding
5729	ENSG00000135111	19270.4	17246.3	21294.4	0.301981	0.0575888	27.4284	1.63022e-07	6.69652e-06	17418.8	19997.2	16908.6	20906.2	17411.6	22979.8	ENSG00000135111	TBX3	protein_coding
1166	ENSG00000076864	5218.58	4558	5879.16	0.364992	0.0695857	27.4225	1.63514e-07	6.70376e-06	4629.66	5415.55	4018.69	5421.73	5025.66	6800.21	ENSG00000076864	RAP1GAP	protein_coding
8643	ENSG00000162433	126.329	199.05	53.6089	-1.72102	0.321232	27.3579	1.69073e-07	6.91831e-06	75.8482	38.1302	169.591	47.7781	351.71	74.9183	ENSG00000162433	AK4	protein_coding
13116	ENSG00000198380	28802.9	32488.6	25117.1	-0.363303	0.0693074	27.3227	1.72175e-07	7.01821e-06	28186.4	23978.6	32000.1	26668.8	37279.4	24703.9	ENSG00000198380	GFPT1	protein_coding
13252	ENSG00000198873	2001.36	1695.35	2307.36	0.472257	0.0901418	27.324	1.72059e-07	7.01821e-06	2422.28	3004.88	1324.42	1938.27	1339.35	1978.94	ENSG00000198873	GRK5	protein_coding
10954	ENSG00000176142	5122.36	5741.25	4503.46	-0.346848	0.0663649	27.2494	1.78827e-07	7.2754e-06	5093.5	4274.82	6028.54	4651.85	6101.7	4583.72	ENSG00000176142	TMEM39A	protein_coding
7115	ENSG00000145632	2074.72	1727.36	2422.08	0.458717	0.0877428	27.2169	1.81866e-07	7.38489e-06	956.854	1182.04	2361.15	3354.24	1864.07	2729.95	ENSG00000145632	PLK2	protein_coding
4556	ENSG00000124391	39.8905	70.8299	8.95097	-3.01909	0.57694	27.1521	1.88062e-07	7.62191e-06	29.1724	4.23669	46.4355	4.34346	136.882	18.2728	ENSG00000124391	IL17C	protein_coding
3640	ENSG00000115009	13474.9	24559	2390.85	-4.75164	0.748475	27.1484	1.88423e-07	7.62196e-06	6103.83	146.166	10932.5	210.658	56640.6	6815.74	ENSG00000115009	CCL20	protein_coding
4940	ENSG00000128294	5513.68	4800	6227.35	0.359049	0.0688228	27.1293	1.9029e-07	7.68286e-06	3724.34	4406.16	5145.26	6562.97	5530.41	7712.93	ENSG00000128294	TPST2	protein_coding
2778	ENSG00000106477	2356.5	2698.31	2014.7	-0.42662	0.0818632	27.07	1.96223e-07	7.9074e-06	2762.62	2037.85	2502.47	1744.99	2829.84	2261.25	ENSG00000106477	CEP41	protein_coding
7484	ENSG00000149503	10049.4	11091.6	9007.17	-0.299925	0.0576538	27.0123	2.02164e-07	8.11765e-06	11064.1	9096.18	11431.2	8851.97	10779.5	9073.34	ENSG00000149503	INCENP	protein_coding
13031	ENSG00000197943	348.889	453.646	244.132	-0.976466	0.187327	27.0119	2.02206e-07	8.11765e-06	291.724	135.574	111.042	53.2074	958.173	543.615	ENSG00000197943	PLCG2	protein_coding
2981	ENSG00000108576	240.033	154.354	325.712	1.19647	0.227799	26.9704	2.06596e-07	8.27828e-06	273.248	502.048	125.174	264.951	64.6387	210.137	ENSG00000108576	SLC6A4	protein_coding
7178	ENSG00000146205	623.318	476.52	770.116	0.716935	0.13755	26.954	2.08358e-07	8.33316e-06	669.992	971.262	343.219	579.852	416.349	759.233	ENSG00000146205	ANO7	protein_coding
6229	ENSG00000138166	1299.74	1576.88	1022.61	-0.610662	0.117292	26.8134	2.24074e-07	8.94484e-06	1469.32	1012.57	1350.67	1045.69	1910.64	1009.57	ENSG00000138166	DUSP5	protein_coding
292	ENSG00000013588	47618.8	53252.9	41984.6	-0.341038	0.0657745	26.754	2.31067e-07	9.20671e-06	25444.2	20443.1	64989.6	57610.6	69325	47900.2	ENSG00000013588	GPRC5A	protein_coding
10320	ENSG00000171431	1017.61	755.883	1279.33	0.711464	0.13649	26.7186	2.35346e-07	9.35961e-06	785.71	1629.01	814.641	1381.22	667.299	827.756	ENSG00000171431	KRT20	protein_coding
820	ENSG00000065923	3519.36	4061.22	2977.49	-0.483417	0.0931522	26.6925	2.3854e-07	9.46891e-06	4445.87	3595.89	3440.27	1981.7	4297.52	3354.88	ENSG00000065923	SLC9A7	protein_coding
5911	ENSG00000136161	213.797	300.655	126.939	-1.25537	0.239672	26.6598	2.42618e-07	9.61284e-06	331.593	96.3848	293.755	140.077	276.616	144.355	ENSG00000136161	RCBTB2	protein_coding
12987	ENSG00000197747	1355.04	1092.8	1617.27	0.667861	0.128818	26.5037	2.63035e-07	1.04024e-05	326.731	712.824	1713.07	2547.44	1238.59	1591.56	ENSG00000197747	S100A10	protein_coding
214	ENSG00000010278	36008.4	39630.4	32386.3	-0.291625	0.0566085	26.4717	2.67426e-07	1.05564e-05	37351.3	32988	41954.5	34083.1	39585.5	30087.9	ENSG00000010278	CD9	protein_coding
11444	ENSG00000180448	4074.16	4621.48	3526.83	-0.405454	0.0786263	26.4678	2.67965e-07	1.0558e-05	3491.93	2371.49	4673.84	4009.01	5698.66	4199.99	ENSG00000180448	ARHGAP45	protein_coding
1523	ENSG00000088836	1066.59	1270.41	862.757	-0.598237	0.115943	26.4331	2.72821e-07	1.0709e-05	1165.92	722.356	1627.26	1257.43	1018.06	608.483	ENSG00000088836	SLC4A11	protein_coding
3858	ENSG00000116747	5737.14	6471.92	5002.36	-0.378618	0.0734865	26.4297	2.73309e-07	1.0709e-05	6537.53	5728.01	6401.04	4649.67	6477.18	4629.4	ENSG00000116747	TROVE2	protein_coding
7045	ENSG00000144749	3214.88	3669.13	2760.63	-0.40539	0.0786928	26.436	2.72411e-07	1.0709e-05	3479.29	2788.8	4114.59	2784.16	3413.49	2708.94	ENSG00000144749	LRIG1	protein_coding
17406	ENSG00000249992	17.2938	33.8814	0.706116	-5.85411	1.2679	26.4251	2.73961e-07	1.07147e-05	50.5655	2.11835	28.2651	0	22.8137	0	ENSG00000249992	TMEM158	protein_coding
7116	ENSG00000145675	13744.2	12223.1	15265.2	0.31596	0.0614243	26.3817	2.80183e-07	1.0938e-05	11580.5	14240.6	12390.2	14284.6	12698.6	17270.5	ENSG00000145675	PIK3R1	protein_coding
2811	ENSG00000106701	261.027	362.541	159.513	-1.35857	0.265126	26.3569	2.83802e-07	1.10589e-05	997.695	448.03	42.3977	19.5456	47.5284	10.9637	ENSG00000106701	FSD1L	protein_coding
16643	ENSG00000240024	412.007	532.475	291.538	-0.865841	0.167831	26.3006	2.92194e-07	1.13651e-05	498.848	236.196	435.081	286.668	663.497	351.751	ENSG00000240024	LINC00888	transcribed_unprocessed_pseudogene
13680	ENSG00000206075	3553.77	3105.21	4002.33	0.386519	0.075344	26.2311	3.02903e-07	1.176e-05	2587.59	3507.98	4250.87	5065.56	2477.18	3433.45	ENSG00000206075	SERPINB5	protein_coding
5520	ENSG00000133321	310.431	405.966	214.895	-0.979391	0.19156	25.9002	3.5954e-07	1.39335e-05	163.365	67.7871	478.488	261.694	576.045	315.205	ENSG00000133321	RARRES3	protein_coding
7595	ENSG00000151135	2202.23	2603.51	1800.96	-0.543151	0.106155	25.8912	3.61218e-07	1.3973e-05	2511.74	2069.63	2563.04	1839.46	2735.74	1493.8	ENSG00000151135	TMEM263	protein_coding
3677	ENSG00000115271	2231.94	2585.51	1878.37	-0.45676	0.0895524	25.8848	3.62403e-07	1.39934e-05	2819.02	2036.79	2219.82	1828.6	2717.68	1769.72	ENSG00000115271	GCA	protein_coding
7796	ENSG00000153214	4483.87	5022.64	3945.11	-0.348118	0.0684576	25.797	3.79281e-07	1.46185e-05	4947.64	4112.77	4815.16	3804.87	5305.13	3917.68	ENSG00000153214	TMEM87B	protein_coding
10470	ENSG00000172380	17148	18848.8	15447.3	-0.281024	0.0553023	25.7751	3.83613e-07	1.47587e-05	16386.1	14158	18013	14890.5	22147.3	17293.3	ENSG00000172380	GNG12	protein_coding
1473	ENSG00000087253	3210.62	2807.47	3613.77	0.37127	0.0731106	25.7283	3.93018e-07	1.50932e-05	3512.35	4308.72	3166.7	4222.93	1743.34	2309.68	ENSG00000087253	LPCAT2	protein_coding
44	ENSG00000004399	223.019	325.542	120.496	-1.27297	0.247061	25.7034	3.98116e-07	1.52614e-05	192.538	111.213	144.354	62.9802	639.733	187.296	ENSG00000004399	PLXND1	protein_coding
11711	ENSG00000182809	425.824	288.847	562.801	0.929637	0.181441	25.6989	3.99049e-07	1.52696e-05	258.662	364.356	252.367	623.287	355.513	700.76	ENSG00000182809	CRIP2	protein_coding
7830	ENSG00000153790	53.9238	90.4576	17.3899	-2.43756	0.473234	25.6235	4.14962e-07	1.58499e-05	87.5171	10.5917	39.3693	8.68692	144.486	32.891	ENSG00000153790	C7orf31	protein_coding
8027	ENSG00000156172	628.382	774.4	482.364	-0.675627	0.133153	25.5904	4.22136e-07	1.6095e-05	649.572	444.853	874.199	512.528	799.428	489.71	ENSG00000156172	C8orf37	protein_coding
9161	ENSG00000164741	853.732	1021.79	685.678	-0.61825	0.121931	25.5731	4.2594e-07	1.62109e-05	509.544	290.214	1347.64	960.991	1208.17	805.829	ENSG00000164741	DLC1	protein_coding
10986	ENSG00000176438	890.27	1100.51	680.035	-0.764859	0.149708	25.5563	4.29653e-07	1.6323e-05	1220.38	1005.16	1081.14	568.993	999.998	465.955	ENSG00000176438	SYNE3	protein_coding
4906	ENSG00000127946	2265.9	2587.42	1944.38	-0.465645	0.0919192	25.5332	4.34837e-07	1.64904e-05	3145.76	2441.39	1296.16	797.025	3320.34	2594.73	ENSG00000127946	HIP1	protein_coding
4169	ENSG00000119917	93.7918	144.355	43.2284	-1.72402	0.337751	25.4841	4.46054e-07	1.68856e-05	70.0137	20.1243	129.212	45.6063	233.84	63.9547	ENSG00000119917	IFIT3	protein_coding
5502	ENSG00000133135	6063.76	6909.2	5218.32	-0.405955	0.0801975	25.4596	4.51741e-07	1.70705e-05	6479.19	5824.4	5202.8	3627.88	9045.61	6202.69	ENSG00000133135	RNF128	protein_coding
13863	ENSG00000213246	16488	14985.1	17990.9	0.266157	0.0527217	25.4506	4.53853e-07	1.71198e-05	14279.9	17553.7	17455.7	20457.7	13219.6	15961.3	ENSG00000213246	SUPT4H1	protein_coding
4569	ENSG00000124496	3693.36	4174.4	3212.31	-0.375949	0.0744188	25.4416	4.55986e-07	1.71698e-05	2970.72	2320.65	4598.13	3812.47	4954.37	3503.8	ENSG00000124496	TRERF1	protein_coding
11136	ENSG00000177721	123.569	182.81	64.3287	-1.52505	0.298278	25.3645	4.74577e-07	1.78382e-05	169.2	80.4972	210.979	64.066	168.251	48.4228	ENSG00000177721	ANXA2R	protein_coding
17739	ENSG00000253958	156.173	224.153	88.1935	-1.32159	0.259733	25.3577	4.76258e-07	1.78698e-05	233.379	93.2073	161.515	78.1823	277.566	93.1911	ENSG00000253958	CLDN23	protein_coding
11378	ENSG00000179913	5533.23	6280.2	4786.26	-0.38662	0.0766184	25.3346	4.81976e-07	1.80524e-05	5316.18	4434.76	6495.93	5282.73	7028.51	4641.28	ENSG00000179913	B3GNT3	protein_coding
11481	ENSG00000180776	23947.5	26453.8	21441.1	-0.312871	0.0621002	25.2957	4.91807e-07	1.83882e-05	28017.2	25216.8	25437.6	18906	25906.8	20200.5	ENSG00000180776	ZDHHC20	protein_coding
885	ENSG00000067992	4328.17	4949.02	3707.32	-0.405886	0.0804968	25.2877	4.93847e-07	1.8432e-05	4396.28	3600.13	4581.98	3720.17	5868.81	3801.65	ENSG00000067992	PDK3	protein_coding
6073	ENSG00000137261	368.534	475.109	261.959	-0.880905	0.174577	25.218	5.12013e-07	1.90765e-05	733.199	435.32	246.31	142.248	445.817	208.309	ENSG00000137261	KIAA0319	protein_coding
14759	ENSG00000225489	1822.86	2179.76	1465.97	-0.548565	0.108752	25.179	5.22469e-07	1.9432e-05	1629.76	1246.65	2114.84	1630.97	2794.67	1520.29	ENSG00000225489		lincRNA
3985	ENSG00000117868	17107.7	18949.2	15266.2	-0.31033	0.061771	25.161	5.2737e-07	1.958e-05	17878.8	15790.2	18675.2	15075.1	20293.7	14933.4	ENSG00000117868	ESYT2	protein_coding
6535	ENSG00000140563	5094.85	5660.72	4528.98	-0.323549	0.0644727	25.1374	5.33887e-07	1.97874e-05	5892.82	4885.97	5506.65	4230.53	5582.69	4470.43	ENSG00000140563	MCTP2	protein_coding
12455	ENSG00000188175	1491.01	1168.13	1813.88	0.587919	0.116614	25.1124	5.40843e-07	2.00102e-05	1222.32	2142.71	940.824	1098.9	1341.25	2200.04	ENSG00000188175	HEPACAM2	protein_coding
1909	ENSG00000100290	1926.37	2244.25	1608.48	-0.460361	0.0917298	25.0724	5.52175e-07	2.0394e-05	1481.96	1194.75	2506.51	1842.71	2744.29	1787.99	ENSG00000100290	BIK	protein_coding
6754	ENSG00000142611	276.251	388.561	163.942	-1.23794	0.242151	24.9779	5.79898e-07	2.13807e-05	372.434	238.314	236.216	106.415	557.033	147.096	ENSG00000142611	PRDM16	protein_coding
10767	ENSG00000174705	1876.89	2147.53	1606.24	-0.486249	0.0972063	24.8949	6.05408e-07	2.22826e-05	1714.36	1265.71	1077.1	655.863	3651.14	2897.15	ENSG00000174705	SH3PXD2B	protein_coding
15278	ENSG00000229056	45.1138	9.82294	80.4046	3.38337	0.652789	24.8807	6.09912e-07	2.24095e-05	21.3931	153.58	8.07575	45.6063	0	42.0274	ENSG00000229056		antisense_RNA
9398	ENSG00000165996	363.239	466.783	259.695	-0.865394	0.172699	24.8738	6.12082e-07	2.24504e-05	538.717	337.876	349.276	178.082	512.357	263.128	ENSG00000165996	HACD1	protein_coding
1462	ENSG00000087074	7723.63	8718.85	6728.42	-0.350054	0.0700608	24.8647	6.14981e-07	2.25178e-05	6004.65	5013.07	8419.97	7052.69	11731.9	8119.5	ENSG00000087074	PPP1R15A	protein_coding
2253	ENSG00000102471	14205.4	15688.5	12722.3	-0.299515	0.0600393	24.8236	6.28246e-07	2.2964e-05	14325.6	12445.3	15840.6	13081.4	16899.2	12640.2	ENSG00000102471	NDFIP2	protein_coding
4496	ENSG00000123892	584.755	725.332	444.179	-0.696607	0.139451	24.7883	6.39834e-07	2.33473e-05	997.695	561.362	449.213	276.896	729.086	494.278	ENSG00000123892	RAB38	protein_coding
10815	ENSG00000175065	270.351	173.86	366.842	1.1387	0.225475	24.724	6.6155e-07	2.40984e-05	177.952	388.717	236.216	369.194	107.414	342.614	ENSG00000175065	DSG4	protein_coding
9393	ENSG00000165959	162.735	231.99	93.4799	-1.32258	0.263004	24.6637	6.82585e-07	2.4822e-05	211.986	114.391	181.704	61.8943	302.281	104.155	ENSG00000165959	CLMN	protein_coding
3351	ENSG00000112096	23294.9	26220.4	20369.5	-0.359608	0.0723705	24.5389	7.2826e-07	2.64377e-05	29291	19519.5	23647.8	21307.9	25722.4	20280.9	ENSG00000112096	SOD2	protein_coding
12015	ENSG00000185022	1592.15	1912.12	1272.17	-0.537971	0.108136	24.5351	7.29693e-07	2.64445e-05	1195.1	961.73	1782.72	1282.41	2758.55	1572.37	ENSG00000185022	MAFF	protein_coding
3551	ENSG00000114107	3755.81	4193.01	3318.61	-0.339344	0.068537	24.4706	7.54505e-07	2.72971e-05	4445.87	3621.31	3699.7	2864.51	4433.45	3470	ENSG00000114107	CEP70	protein_coding
10180	ENSG00000170485	4854.91	5475.67	4234.16	-0.360099	0.0727694	24.4014	7.82131e-07	2.82485e-05	4593.68	3857.51	5305.76	4285.91	6527.56	4559.05	ENSG00000170485	NPAS2	protein_coding
3840	ENSG00000116663	787.516	958.659	616.373	-0.690253	0.138957	24.3724	7.93962e-07	2.86271e-05	913.096	504.167	1139.69	899.096	823.193	445.855	ENSG00000116663	FBXO6	protein_coding
1334	ENSG00000082512	5871.81	6521.81	5221.8	-0.319585	0.0646777	24.363	7.97869e-07	2.87192e-05	6423.76	5255.62	6224.38	5217.58	6917.29	5192.21	ENSG00000082512	TRAF5	protein_coding
7553	ENSG00000150656	143.306	70.5776	216.034	1.54645	0.309445	24.3287	8.12198e-07	2.91855e-05	7.7793	14.8284	123.155	346.391	80.7984	286.882	ENSG00000150656	CNDP1	protein_coding
17481	ENSG00000250565	1010.44	1194.06	826.826	-0.545967	0.11046	24.322	8.15022e-07	2.92375e-05	1099.8	714.942	1001.39	659.12	1480.99	1106.42	ENSG00000250565	ATP6V1E2	protein_coding
1203	ENSG00000078114	6453.14	8565.92	4340.37	-0.939384	0.188286	24.2776	8.34055e-07	2.98699e-05	7585.79	4515.26	6448.48	3829.85	11663.5	4676	ENSG00000078114	NEBL	protein_coding
6186	ENSG00000137962	4691.43	5321.13	4061.73	-0.404908	0.0819659	24.2691	8.37701e-07	2.99499e-05	1786.32	1237.11	5641.92	5011.27	8535.16	5936.82	ENSG00000137962	ARHGAP29	protein_coding
19977	ENSG00000272602	3214.07	3693.91	2734.22	-0.386089	0.0782979	24.2348	8.52772e-07	3.04375e-05	2210.29	1788.94	2309.66	1854.66	6561.78	4559.05	ENSG00000272602	ZNF595	protein_coding
6008	ENSG00000136872	163.52	97.658	229.383	1.23988	0.25005	24.223	8.5801e-07	3.05731e-05	150.724	339.995	75.7101	201.971	66.5398	146.182	ENSG00000136872	ALDOB	protein_coding
3127	ENSG00000110047	6210.67	6875.4	5545.93	-0.314178	0.0637759	24.2171	8.60658e-07	3.06161e-05	6128.15	4657.19	7575.05	6094.96	6922.99	5885.66	ENSG00000110047	EHD1	protein_coding
343	ENSG00000020577	222.756	308.087	137.425	-1.14467	0.231374	24.1995	8.68548e-07	3.08451e-05	53.4827	25.4202	473.441	186.769	397.338	200.087	ENSG00000020577	SAMD4A	protein_coding
2207	ENSG00000102024	13554.4	14867.3	12241.6	-0.276346	0.0562202	24.1197	9.05274e-07	3.20957e-05	13957	11865.9	13774.2	11679.6	16870.7	13179.2	ENSG00000102024	PLS3	protein_coding
11246	ENSG00000178750	596.329	731.284	461.374	-0.683805	0.13882	24.1013	9.13974e-07	3.23501e-05	611.648	338.936	855.02	587.453	727.185	457.733	ENSG00000178750	STX19	protein_coding
7431	ENSG00000148908	1582.51	1824.63	1340.4	-0.441985	0.0900888	24.0066	9.60071e-07	3.39252e-05	1774.65	1297.49	1589.91	1210.74	2109.31	1512.98	ENSG00000148908	RGS10	protein_coding
4710	ENSG00000125772	2607.05	2949.96	2264.13	-0.383052	0.0781647	23.9554	9.85924e-07	3.47808e-05	2774.29	2199.9	3104.11	2457.31	2971.48	2135.17	ENSG00000125772	GPCPD1	protein_coding
8745	ENSG00000162924	2357.54	2737.4	1977.68	-0.483988	0.0985667	23.9146	1.00705e-06	3.54673e-05	2513.69	2042.09	2636.73	1536.5	3061.78	2354.45	ENSG00000162924	REL	protein_coding
1373	ENSG00000084070	7162.71	7904.09	6421.34	-0.298791	0.0610903	23.8786	1.02604e-06	3.6076e-05	7727.76	6173.92	7538.71	6459.81	8445.8	6630.27	ENSG00000084070	SMAP2	protein_coding
8338	ENSG00000159403	455.778	572.672	338.884	-0.759774	0.155383	23.7251	1.11123e-06	3.90069e-05	616.51	323.048	403.787	248.663	697.718	444.942	ENSG00000159403	C1R	protein_coding
3750	ENSG00000115825	1869.99	2150.92	1589.06	-0.54766	0.112342	23.6564	1.15163e-06	4.03582e-05	141.972	106.977	781.328	441.947	5529.46	4218.27	ENSG00000115825	PRKD3	protein_coding
7878	ENSG00000154274	1987.14	2285	1689.28	-0.478946	0.0981891	23.6486	1.15632e-06	4.03966e-05	2432	1924.52	1499.06	901.268	2923.95	2242.07	ENSG00000154274	C4orf19	protein_coding
10456	ENSG00000172318	274.982	369.05	180.915	-1.0265	0.209022	23.6482	1.15653e-06	4.03966e-05	282	139.811	359.371	224.774	465.779	178.159	ENSG00000172318	B3GALT1	protein_coding
6458	ENSG00000139946	173.033	249.229	96.8377	-1.27409	0.259764	23.6094	1.18009e-06	4.1152e-05	337.427	121.805	58.5492	32.576	351.71	136.132	ENSG00000139946	PELI2	protein_coding
7441	ENSG00000149054	1304.43	1535.96	1072.9	-0.544205	0.111578	23.6052	1.1827e-06	4.11755e-05	1708.53	1410.82	1549.53	966.42	1349.81	841.461	ENSG00000149054	ZNF215	protein_coding
4061	ENSG00000118965	596.404	726.885	465.924	-0.721461	0.147851	23.5995	1.18618e-06	4.12288e-05	403.551	203.361	676.344	405.028	1100.76	789.383	ENSG00000118965	WDR35	protein_coding
6566	ENSG00000140859	1309.53	1562.85	1056.21	-0.513198	0.105478	23.5688	1.20524e-06	4.18232e-05	410.358	330.462	1802.91	1206.4	2475.28	1631.76	ENSG00000140859	KIFC3	protein_coding
1264	ENSG00000080031	1833.91	2268.77	1399.05	-0.589306	0.120638	23.4956	1.25198e-06	4.33033e-05	966.578	701.173	1798.87	1471.35	4040.87	2024.62	ENSG00000080031	PTPRH	protein_coding
13208	ENSG00000198756	235.168	340.467	129.869	-1.2291	0.250314	23.4963	1.25154e-06	4.33033e-05	35.0069	25.4202	467.384	187.855	519.011	176.332	ENSG00000198756	COLGALT2	protein_coding
6431	ENSG00000139684	18430	20162	16698.1	-0.274224	0.0565359	23.48	1.26221e-06	4.35157e-05	20212.6	17902.2	20506.3	16664.8	19767.1	15527.3	ENSG00000139684	ESD	protein_coding
11698	ENSG00000182700	487.083	605.813	368.352	-0.729737	0.150058	23.4825	1.26054e-06	4.35157e-05	676.799	454.385	553.189	323.588	587.452	327.082	ENSG00000182700	IGIP	protein_coding
12324	ENSG00000187098	1241.69	1479.05	1004.33	-0.524214	0.107979	23.4393	1.28917e-06	4.4373e-05	858.64	692.699	2502.47	1622.28	1076.04	698.02	ENSG00000187098	MITF	protein_coding
11108	ENSG00000177519	45.9219	79.1013	12.7425	-2.68918	0.535246	23.4286	1.29634e-06	4.45476e-05	97.2413	6.35504	54.5113	10.8587	85.5512	21.0137	ENSG00000177519	RPRM	protein_coding
9400	ENSG00000166002	1686.29	1945.57	1427.01	-0.444467	0.0916831	23.4204	1.3019e-06	4.46664e-05	1928.29	1436.24	1786.76	1409.45	2121.67	1435.33	ENSG00000166002	SMCO4	protein_coding
4539	ENSG00000124243	349.226	450.577	247.875	-0.868981	0.178728	23.3706	1.33606e-06	4.57645e-05	379.241	210.776	473.441	300.785	499.049	232.064	ENSG00000124243	BCAS4	protein_coding
1760	ENSG00000099139	758.132	923.67	592.594	-0.62396	0.128632	23.3606	1.343e-06	4.5928e-05	1104.66	622.794	700.571	513.614	965.778	641.374	ENSG00000099139	PCSK5	protein_coding
5140	ENSG00000130429	8442.84	9350.84	7534.84	-0.308361	0.0638269	23.2807	1.4e-06	4.76471e-05	9448.93	7765.86	8471.46	7323.07	10132.1	7515.59	ENSG00000130429	ARPC1B	protein_coding
6453	ENSG00000139910	487.683	612.687	362.679	-0.813097	0.167345	23.2824	1.39873e-06	4.76471e-05	822.661	517.936	443.157	190.026	572.242	380.073	ENSG00000139910	NOVA1	protein_coding
10995	ENSG00000176532	2658.04	2327.92	2988.17	0.365422	0.0756516	23.2858	1.39629e-06	4.76471e-05	2943.49	3680.63	2335.91	3049.11	1704.37	2234.76	ENSG00000176532	PRR15	protein_coding
1280	ENSG00000080819	7414.53	8267.92	6561.14	-0.33815	0.0699771	23.2637	1.4124e-06	4.79921e-05	8242.17	7216.15	8175.68	6542.34	8385.92	5924.94	ENSG00000080819	CPOX	protein_coding
6291	ENSG00000138639	710.739	859.335	562.143	-0.635904	0.131587	23.1944	1.46421e-06	4.96731e-05	1008.39	748.836	850.982	508.185	718.63	429.41	ENSG00000138639	ARHGAP24	protein_coding
4014	ENSG00000118322	13260.3	11896.4	14624.2	0.306593	0.0636397	23.1374	1.50829e-06	5.10869e-05	10435	14146.3	11348.4	14126	13905.9	15600.4	ENSG00000118322	ATP10B	protein_coding
6564	ENSG00000140853	4576.82	5073.24	4080.39	-0.31358	0.0651513	23.1282	1.51551e-06	5.12024e-05	5134.34	4103.24	5210.87	4102.4	4874.52	4035.54	ENSG00000140853	NLRC5	protein_coding
7236	ENSG00000146833	4727.64	5314.04	4141.25	-0.354555	0.0735962	23.1269	1.51652e-06	5.12024e-05	5443.57	4402.98	4602.17	3899.34	5896.38	4121.42	ENSG00000146833	TRIM4	protein_coding
20418	ENSG00000275410	677.015	824.124	529.906	-0.632258	0.131133	23.1047	1.53416e-06	5.17158e-05	827.523	487.22	690.476	499.498	954.371	603.001	ENSG00000275410	HNF1B	protein_coding
9306	ENSG00000165512	1295	1519.03	1070.97	-0.500676	0.103924	23.0975	1.53988e-06	5.18264e-05	1404.16	1123.78	1285.05	867.606	1867.87	1221.53	ENSG00000165512	ZNF22	protein_coding
5483	ENSG00000133019	3156.96	3558.56	2755.36	-0.361599	0.0751698	23.0822	1.55225e-06	5.216e-05	2633.29	2190.37	4245.82	3306.46	3796.57	2769.24	ENSG00000133019	CHRM3	protein_coding
5941	ENSG00000136383	302.98	404.312	201.649	-0.962861	0.199102	23.0725	1.56005e-06	5.23395e-05	134.193	72.0238	420.948	255.178	657.794	277.746	ENSG00000136383	ALPK3	protein_coding
3663	ENSG00000115216	9942.6	9022.05	10863.1	0.267947	0.0557528	23.0674	1.56419e-06	5.23953e-05	8382.2	9931.87	10093.7	12104.1	8590.29	10553.4	ENSG00000115216	NRBP1	protein_coding
10903	ENSG00000175727	11198.5	12233.5	10163.4	-0.269746	0.0561525	23.0425	1.5846e-06	5.29954e-05	14578.4	12245.1	11004.2	8760.76	11117.9	9484.48	ENSG00000175727	MLXIP	protein_coding
8010	ENSG00000156011	5335.66	5931.18	4740.15	-0.336122	0.0699465	23.0227	1.60104e-06	5.34611e-05	4888.32	3813.02	5886.21	4309.8	7019	6097.62	ENSG00000156011	PSD3	protein_coding
7098	ENSG00000145386	17536.8	19329.2	15744.4	-0.301473	0.0627605	23.0004	1.61971e-06	5.39151e-05	19644.7	17805.8	19626.1	14822.1	18716.7	14605.4	ENSG00000145386	CCNA2	protein_coding
8194	ENSG00000158023	660.987	880.717	441.256	-0.861888	0.17697	23.0016	1.61867e-06	5.39151e-05	599.979	459.681	478.488	286.668	1563.69	577.419	ENSG00000158023	WDR66	protein_coding
2439	ENSG00000104313	181.874	255.189	108.559	-1.28035	0.264118	22.9652	1.64965e-06	5.48041e-05	497.875	210.776	140.316	79.2682	127.376	35.6319	ENSG00000104313	EYA1	protein_coding
7678	ENSG00000151882	554.108	880.303	227.913	-1.88996	0.377229	22.9629	1.65158e-06	5.48041e-05	563.027	259.498	471.422	99.8996	1606.46	324.342	ENSG00000151882	CCL28	protein_coding
630	ENSG00000054793	5532.97	6134.16	4931.78	-0.343436	0.0716029	22.9303	1.67982e-06	5.56541e-05	7884.32	6774.47	4335.67	3076.26	6182.5	4944.61	ENSG00000054793	ATP9A	protein_coding
19148	ENSG00000266074	3768.67	4375.14	3162.2	-0.454743	0.0946743	22.8517	1.74991e-06	5.7886e-05	5274.37	3089.61	3980.33	3074.08	3870.72	3322.9	ENSG00000266074	BAHCC1	protein_coding
14353	ENSG00000219607	108.057	167.704	48.4092	-1.67164	0.34106	22.8413	1.75942e-06	5.81102e-05	99.1861	45.5445	129.212	46.6922	274.714	52.991	ENSG00000219607	PPP1R3G	protein_coding
17466	ENSG00000250462	596.892	730.675	463.108	-0.668654	0.139493	22.8196	1.77938e-06	5.86782e-05	753.62	530.646	671.296	373.538	767.109	485.142	ENSG00000250462	LRRC37BP1	transcribed_unprocessed_pseudogene
12048	ENSG00000185215	10870.1	14524.1	7216.17	-1.13454	0.233278	22.8098	1.78847e-06	5.88866e-05	2803.47	934.191	9999.79	5825.67	30769	14888.6	ENSG00000185215	TNFAIP2	protein_coding
12237	ENSG00000186377	496.38	632.595	360.166	-0.7483	0.156062	22.7914	1.80568e-06	5.9361e-05	254.772	182.178	561.264	318.159	1081.75	580.16	ENSG00000186377	CYP4X1	protein_coding
12210	ENSG00000186197	178.011	264.866	91.155	-1.64437	0.345315	22.7765	1.81973e-06	5.97306e-05	5.83448	2.11835	762.148	264.951	26.6159	6.39547	ENSG00000186197	EDARADD	protein_coding
6315	ENSG00000138757	43617.2	47596.9	39637.4	-0.266458	0.055776	22.7718	1.82423e-06	5.97858e-05	47027.8	42130.7	48788.6	40364.9	46974.3	36416.7	ENSG00000138757	G3BP2	protein_coding
11582	ENSG00000181790	9637.1	10872.3	8401.91	-0.343709	0.0718996	22.7433	1.85149e-06	6.05858e-05	14686.3	9982.71	9154.87	7787.83	8775.65	7435.19	ENSG00000181790	ADGRB1	protein_coding
9049	ENSG00000164125	1296.54	1071.64	1521.44	0.631884	0.131447	22.7371	1.85743e-06	6.06807e-05	1881.62	2175.54	776.281	1305.21	557.033	1083.57	ENSG00000164125	FAM198B	protein_coding
12191	ENSG00000186076	812.427	973.564	651.289	-0.585479	0.122447	22.7344	1.86011e-06	6.06807e-05	904.344	629.149	1029.66	742.732	986.691	581.987	ENSG00000186076		processed_pseudogene
4192	ENSG00000120093	1803.36	2057.64	1549.09	-0.408207	0.0855674	22.7074	1.88635e-06	6.14425e-05	1729.92	1303.84	2395.47	1771.05	2047.53	1572.37	ENSG00000120093	HOXB3	protein_coding
8222	ENSG00000158296	91.2015	44.9244	137.479	1.65175	0.341786	22.6674	1.92607e-06	6.26402e-05	47.6482	123.923	59.5586	171.567	27.5665	116.946	ENSG00000158296	SLC13A3	protein_coding
7688	ENSG00000152078	2812.27	3179.93	2444.61	-0.400292	0.0840981	22.5606	2.03622e-06	6.6121e-05	3627.1	3118.21	2495.41	1728.7	3417.3	2486.92	ENSG00000152078	TMEM56	protein_coding
3107	ENSG00000109819	885.92	1047.31	724.528	-0.547203	0.115029	22.5568	2.04017e-06	6.61481e-05	1826.19	1286.9	621.832	406.114	693.915	480.574	ENSG00000109819	PPARGC1A	protein_coding
6696	ENSG00000141959	50346	54937.5	45754.6	-0.259823	0.054667	22.5433	2.05465e-06	6.6516e-05	54076.8	46637.5	49788	43518.2	60947.6	47108.1	ENSG00000141959	PFKL	protein_coding
7263	ENSG00000147118	870.409	1032.78	708.038	-0.573364	0.120462	22.531	2.06776e-06	6.68387e-05	1000.61	611.143	697.543	454.978	1400.19	1057.99	ENSG00000147118	ZNF182	protein_coding
8789	ENSG00000163121	102.784	160.169	45.3995	-1.6516	0.344532	22.5138	2.0864e-06	6.73386e-05	43.7586	16.9468	72.6817	26.0608	364.068	93.1911	ENSG00000163121	NEURL3	protein_coding
1111	ENSG00000075223	5508.4	4885.42	6131.37	0.339079	0.0713709	22.4966	2.10517e-06	6.78415e-05	3931.46	5539.48	5140.21	6375.11	5584.59	6479.52	ENSG00000075223	SEMA3C	protein_coding
4589	ENSG00000124615	1374.29	1587.89	1160.68	-0.473592	0.0997903	22.4396	2.16861e-06	6.97306e-05	1554.89	1166.15	1134.64	736.217	2074.14	1579.68	ENSG00000124615	MOCS1	protein_coding
9734	ENSG00000167771	1301.34	1530.92	1071.76	-0.512481	0.107853	22.438	2.17036e-06	6.97306e-05	1415.83	923.599	1387.01	1142.33	1789.92	1149.36	ENSG00000167771	RCOR2	protein_coding
10121	ENSG00000170142	12209.5	13303.1	11116	-0.259598	0.0547795	22.4287	2.18095e-06	6.99651e-05	11629.1	9621.53	13714.6	11815.3	14565.6	11911.1	ENSG00000170142	UBE2E1	protein_coding
10453	ENSG00000172296	2334.63	1998.31	2670.94	0.430573	0.0907258	22.4026	2.21078e-06	7.08149e-05	2251.14	2680.77	2125.94	2828.68	1617.87	2503.37	ENSG00000172296	SPTLC3	protein_coding
1980	ENSG00000100522	13986.9	15247.9	12726	-0.262564	0.0554489	22.3884	2.22713e-06	7.12314e-05	15587.8	13661.2	15804.2	12857.7	14351.7	11658.9	ENSG00000100522	GNPNAT1	protein_coding
566	ENSG00000049323	1345.76	1656.54	1034.98	-0.566341	0.119227	22.3588	2.26177e-06	7.22303e-05	1947.74	1218.05	293.755	260.608	2728.13	1626.28	ENSG00000049323	LTBP1	protein_coding
1768	ENSG00000099256	2654.35	3010.61	2298.08	-0.40703	0.0859062	22.3495	2.27273e-06	7.24715e-05	3300.37	2615.1	2582.22	1697.21	3149.23	2581.94	ENSG00000099256	PRTFDC1	protein_coding
12256	ENSG00000186522	18203.9	20034.3	16373.4	-0.288343	0.060949	22.3193	2.3087e-06	7.35079e-05	18184.1	16284.8	20653.7	16866.7	21265.2	15968.6	ENSG00000186522	SEPT10	protein_coding
8139	ENSG00000157399	246.173	334.228	158.119	-1.29771	0.269356	22.2987	2.33364e-06	7.41908e-05	142.945	27.5385	219.055	127.046	640.683	319.773	ENSG00000157399	ARSE	protein_coding
14416	ENSG00000221963	8344.2	9265.73	7422.67	-0.312413	0.0661429	22.2434	2.40185e-06	7.62453e-05	7886.27	7060.45	8167.61	6250.24	11743.3	8957.31	ENSG00000221963	APOL6	protein_coding
2104	ENSG00000101224	17840.1	16340.5	19339.6	0.24309	0.0515453	22.2169	2.43521e-06	7.71888e-05	16049.7	18818.3	15925.4	19025.4	17046.6	20175	ENSG00000101224	CDC25B	protein_coding
8900	ENSG00000163629	7198.13	7870.66	6525.61	-0.287333	0.0609241	22.2087	2.44562e-06	7.74033e-05	9802.89	8178.94	9843.32	8307.95	3965.77	3089.92	ENSG00000163629	PTPN13	protein_coding
9477	ENSG00000166415	333.135	431.556	234.714	-0.900119	0.189635	22.1969	2.46069e-06	7.77643e-05	538.717	336.817	444.166	184.597	311.787	182.728	ENSG00000166415	WDR72	protein_coding
4074	ENSG00000119138	410.702	538.232	283.173	-0.873994	0.184757	22.1655	2.50123e-06	7.89282e-05	70.0137	36.0119	456.28	301.871	1088.4	511.637	ENSG00000119138	KLF9	protein_coding
3056	ENSG00000109181	69.6753	30.678	108.673	1.98493	0.412988	22.094	2.59617e-06	8.18026e-05	56.3999	141.929	24.2272	123.789	11.4068	60.3001	ENSG00000109181	UGT2B10	protein_coding
12092	ENSG00000185479	264.716	353.73	175.702	-0.967909	0.204764	22.0265	2.68914e-06	8.46064e-05	213.931	136.633	461.327	209.572	385.931	180.9	ENSG00000185479	KRT6B	protein_coding
10768	ENSG00000174718	21921.6	19816	24027.2	0.277657	0.059098	22.0177	2.70154e-06	8.48709e-05	19441.4	23506.2	20720.3	23178.9	19286.1	25396.4	ENSG00000174718	KIAA1551	protein_coding
2455	ENSG00000104381	2229.62	2528	1931.24	-0.391048	0.0832393	22.0096	2.71294e-06	8.51031e-05	1879.67	1443.65	2899.19	2357.41	2805.13	1992.64	ENSG00000104381	GDAP1	protein_coding
7258	ENSG00000147065	1983.1	2245.38	1720.83	-0.397922	0.0848065	21.9724	2.76594e-06	8.66376e-05	3218.69	2534.6	967.071	710.156	2550.38	1917.73	ENSG00000147065	MSN	protein_coding
1931	ENSG00000100344	1706.98	1992.75	1421.2	-0.498367	0.105915	21.9632	2.77934e-06	8.69291e-05	2182.09	1799.54	1622.22	1192.28	2173.95	1271.78	ENSG00000100344	PNPLA3	protein_coding
7589	ENSG00000151090	125.281	182.43	68.1324	-1.44876	0.305245	21.9486	2.80055e-06	8.74636e-05	64.1792	26.4793	264.481	119.445	218.631	58.4728	ENSG00000151090	THRB	protein_coding
9365	ENSG00000165816	541.908	706.556	377.26	-0.791878	0.168138	21.9291	2.82914e-06	8.82269e-05	90.4344	74.1421	1511.17	792.682	518.06	264.955	ENSG00000165816	VWA2	protein_coding
8932	ENSG00000163737	94.4782	154.056	34.9003	-2.13256	0.448027	21.9154	2.84941e-06	8.87286e-05	5.83448	0	115.079	38.0053	341.254	66.6956	ENSG00000163737	PF4	protein_coding
17103	ENSG00000245532	19040	17436.4	20643.7	0.244022	0.0521481	21.8706	2.91669e-06	9.06906e-05	16425	19560.8	17533.5	21246	18350.7	21124.2	ENSG00000245532	NEAT1	lincRNA
1067	ENSG00000073849	8418.6	9237.83	7599.38	-0.280671	0.0599754	21.862	2.92985e-06	9.09668e-05	9404.2	7840	9602.06	7477.27	8707.21	7480.87	ENSG00000073849	ST6GAL1	protein_coding
8064	ENSG00000156515	15847.5	17384	14311.1	-0.275857	0.0589595	21.842	2.96044e-06	9.17822e-05	15332	12651.8	16483.6	14652.7	20336.5	15628.7	ENSG00000156515	HK1	protein_coding
6137	ENSG00000137713	10490.8	9542.33	11439.2	0.263421	0.0563299	21.8383	2.9662e-06	9.18269e-05	9059.97	10670.1	10842.7	12769.8	8724.32	10877.8	ENSG00000137713	PPP2R1B	protein_coding
5857	ENSG00000135919	5099.05	6573.75	3624.35	-0.954371	0.20167	21.8106	3.00933e-06	9.30263e-05	7615.94	4990.83	3515.98	1412.71	8589.34	4469.52	ENSG00000135919	SERPINE2	protein_coding
131	ENSG00000006747	870.144	1043.39	696.897	-0.548237	0.117236	21.7843	3.05081e-06	9.41716e-05	524.13	372.829	1882.66	1205.31	723.383	512.551	ENSG00000006747	SCIN	protein_coding
11691	ENSG00000182621	1818.42	2096.32	1540.52	-0.420512	0.0899925	21.7605	3.08898e-06	9.52113e-05	2949.33	2023.02	2008.84	1533.24	1330.8	1065.3	ENSG00000182621	PLCB1	protein_coding
2559	ENSG00000105173	2255.11	1958.28	2551.94	0.381162	0.081697	21.7108	3.16995e-06	9.75459e-05	1870.92	2319.59	2103.73	2699.46	1900.19	2636.76	ENSG00000105173	CCNE1	protein_coding
9147	ENSG00000164659	2079.62	2356.2	1803.03	-0.388493	0.0832794	21.7084	3.1739e-06	9.75459e-05	2175.29	1641.72	2391.43	1748.24	2501.9	2019.14	ENSG00000164659	KIAA1324L	protein_coding
8839	ENSG00000163393	762.128	911.768	612.488	-0.625704	0.133952	21.647	3.27717e-06	0.000100574	602.896	326.225	966.061	634.145	1166.35	877.093	ENSG00000163393	SLC22A15	protein_coding
172	ENSG00000008282	20333.6	22351.3	18316	-0.286528	0.0614981	21.6439	3.28247e-06	0.000100591	20983.7	18962.4	22642.4	18416.3	23427.7	17569.3	ENSG00000008282	SYPL1	protein_coding
1681	ENSG00000092758	886.147	1094.77	677.52	-0.668221	0.142583	21.617	3.32883e-06	0.000101865	1298.17	862.167	707.637	564.65	1278.52	605.742	ENSG00000092758	COL9A3	protein_coding
3812	ENSG00000116299	9845.42	11323.4	8367.42	-0.326564	0.0701868	21.5613	3.42694e-06	0.000104716	25827.3	18134.1	3640.14	3023.05	4502.84	3945.09	ENSG00000116299	KIAA1324	protein_coding
10251	ENSG00000171016	126.027	191.02	61.0338	-1.70897	0.364573	21.4757	3.58345e-06	0.000109342	0	0	144.354	36.9194	428.707	146.182	ENSG00000171016	PYGO1	protein_coding
8578	ENSG00000161921	7049.73	7726.62	6372.85	-0.277166	0.0597708	21.4728	3.58881e-06	0.000109348	8139.09	6490.62	7231.83	6046.1	7808.92	6581.85	ENSG00000161921	CXCL16	protein_coding
668	ENSG00000058063	7927.59	8862.46	6992.71	-0.329292	0.0709561	21.4511	3.62974e-06	0.000110437	8094.36	7086.93	7651.77	6303.45	10841.2	7587.76	ENSG00000058063	ATP11B	protein_coding
8510	ENSG00000160991	320.648	410.062	231.234	-0.896403	0.192542	21.4052	3.7176e-06	0.000112948	445.365	213.953	222.083	104.243	562.737	375.505	ENSG00000160991	ORAI2	protein_coding
8187	ENSG00000157985	18245.9	19909.9	16581.8	-0.261004	0.056423	21.3592	3.80781e-06	0.000115524	18570.2	16587.7	18573.2	15213	22586.5	17944.8	ENSG00000157985	AGAP1	protein_coding
11224	ENSG00000178531	1597.05	1321.3	1872.8	0.503768	0.108586	21.3412	3.84377e-06	0.000116448	1433.34	1650.19	996.345	1597.31	1534.22	2370.89	ENSG00000178531	CTXN1	protein_coding
19202	ENSG00000266865	115.491	176.252	54.7298	-1.64762	0.345359	21.3137	3.89934e-06	0.000117963	218.793	45.5445	196.846	51.0357	113.118	67.6092	ENSG00000266865		transcribed_unprocessed_pseudogene
10315	ENSG00000171388	58.1895	97.357	19.022	-2.57246	0.52045	21.2994	3.92852e-06	0.000118677	81.6827	37.0711	86.8143	10.8587	123.574	9.13638	ENSG00000171388	APLN	protein_coding
6191	ENSG00000137992	6144.3	6778.67	5509.94	-0.300377	0.0650297	21.2907	3.94631e-06	0.000119045	6772.85	5914.42	7012.78	5402.18	6550.37	5213.22	ENSG00000137992	DBT	protein_coding
3423	ENSG00000112699	20367	22698.9	18035	-0.314525	0.0681553	21.2008	4.13591e-06	0.000124588	17938.1	15258.5	21553.2	18972.2	28605.5	19874.4	ENSG00000112699	GMDS	protein_coding
10760	ENSG00000174607	28562.8	26291.5	30834.1	0.237291	0.0515705	21.1449	4.25837e-06	0.000128095	30783.7	35248.2	28783	33559.8	19308	23694.3	ENSG00000174607	UGT8	protein_coding
3347	ENSG00000112062	11531.8	12643.4	10420.1	-0.281575	0.0612229	21.1037	4.35081e-06	0.00013069	12682.2	11326.8	12399.3	10055.1	12848.8	9878.26	ENSG00000112062	MAPK14	protein_coding
4232	ENSG00000120549	7289.75	8166.25	6413.24	-0.330701	0.0718839	21.0795	4.40609e-06	0.000132164	6698.95	5922.9	7517.51	6103.65	10282.3	7213.17	ENSG00000120549	KIAA1217	protein_coding
11321	ENSG00000179348	3034.69	2608.47	3460.9	0.433187	0.0940222	21.0614	4.44796e-06	0.000133232	3262.44	3698.63	2562.03	3449.79	2000.95	3234.28	ENSG00000179348	GATA2	protein_coding
6180	ENSG00000137941	862.419	1016.28	708.558	-0.562481	0.122264	21.0585	4.45465e-06	0.000133244	1455.7	1119.55	504.734	318.159	1088.4	687.969	ENSG00000137941	TTLL7	protein_coding
8340	ENSG00000159423	4356.82	3911.32	4802.31	0.308493	0.0671774	21.0528	4.46805e-06	0.000133457	5541.78	6636.78	3636.1	4456.39	2556.08	3313.77	ENSG00000159423	ALDH4A1	protein_coding
11488	ENSG00000180834	274.415	358.388	190.443	-0.894868	0.194373	20.9887	4.62002e-06	0.000137803	261.579	156.758	438.109	211.744	375.475	202.828	ENSG00000180834	MAP6D1	protein_coding
14975	ENSG00000226950	10454.2	9407.43	11501.1	0.309834	0.0675703	20.9497	4.715e-06	0.000140438	12159	13514	8594.61	10675.1	7468.62	10314.1	ENSG00000226950	DANCR	processed_transcript
5913	ENSG00000136193	20592.9	22254.1	18931.8	-0.234277	0.0511614	20.9468	4.72211e-06	0.000140453	21849.1	18269.7	20296.4	17265.3	24616.9	21260.4	ENSG00000136193	SCRN1	protein_coding
948	ENSG00000070159	15693.6	17035.7	14351.5	-0.248616	0.05432	20.9195	4.78993e-06	0.000142271	17400.4	15294.5	16592.6	13813.3	17114	13946.7	ENSG00000070159	PTPN3	protein_coding
890	ENSG00000068079	1274.28	1490.37	1058.2	-0.488365	0.106501	20.9125	4.80735e-06	0.000142589	1691.03	1047.52	1378.93	1026.14	1401.14	1100.93	ENSG00000068079	IFI35	protein_coding
471	ENSG00000038382	16528	17981.4	15074.6	-0.255845	0.0559053	20.9089	4.81645e-06	0.000142624	17787.4	15850.5	15968.8	12896.8	20188.2	16476.5	ENSG00000038382	TRIO	protein_coding
8876	ENSG00000163536	2157.07	1861.85	2452.29	0.401962	0.0877458	20.9067	4.82198e-06	0.000142624	2227.8	2648.99	1928.08	2787.42	1429.66	1920.47	ENSG00000163536	SERPINI1	protein_coding
12912	ENSG00000197321	5756.88	6316.32	5197.45	-0.283182	0.0619403	20.8731	4.90741e-06	0.00014495	6744.65	5677.17	5864	4685.51	6340.29	5229.66	ENSG00000197321	SVIL	protein_coding
9104	ENSG00000164362	156.347	231.6	81.0954	-1.37016	0.293991	20.8095	5.07302e-06	0.000149633	395.772	94.2664	90.8521	46.6922	208.175	102.327	ENSG00000164362	TERT	protein_coding
10950	ENSG00000176105	18678.8	20450.5	16907.1	-0.273389	0.0598865	20.7889	5.12792e-06	0.000151043	19481.3	17458.4	20095.5	16718	21774.7	16545.1	ENSG00000176105	YES1	protein_coding
7647	ENSG00000151632	757.81	600.459	915.162	0.610063	0.1333	20.7667	5.18764e-06	0.00015259	528.993	981.854	611.738	837.202	660.645	926.429	ENSG00000151632	AKR1C2	protein_coding
7693	ENSG00000152127	22828.8	24839.9	20817.6	-0.25094	0.0550947	20.71	5.34369e-06	0.000156963	19497.8	17377.9	30907.9	25931.5	24114	19143.5	ENSG00000152127	MGAT5	protein_coding
764	ENSG00000064601	5926	5347.69	6504.32	0.287373	0.0631127	20.6985	5.37572e-06	0.000157685	6245.81	7240.51	4980.72	6264.36	4816.53	6008.08	ENSG00000064601	CTSA	protein_coding
11149	ENSG00000177853	7912.76	8663.68	7161.84	-0.277464	0.0610004	20.6528	5.50564e-06	0.000161274	8360.8	6510.74	8716.76	7248.15	8913.48	7726.64	ENSG00000177853	ZNF518A	protein_coding
1415	ENSG00000085563	34611.6	31235.2	37988	0.288806	0.0634478	20.6441	5.53061e-06	0.000161782	30365.5	34515.3	36440.8	42082.7	26899.2	37366	ENSG00000085563	ABCB1	protein_coding
2424	ENSG00000104140	205.106	276.833	133.38	-1.08495	0.236939	20.586	5.70129e-06	0.000166545	182.814	67.7871	250.348	154.193	397.338	178.159	ENSG00000104140	RHOV	protein_coding
3148	ENSG00000110237	631.623	766.461	496.786	-0.823231	0.179461	20.5717	5.74395e-06	0.000167561	291.724	100.621	1059.94	783.995	947.717	605.742	ENSG00000110237	ARHGEF17	protein_coding
1594	ENSG00000090402	23.5267	3.88965	43.1637	4.43117	0.96216	20.5617	5.77402e-06	0.000168207	11.669	76.2605	0	13.0304	0	40.2001	ENSG00000090402	SI	protein_coding
9983	ENSG00000169174	32727.4	36365.8	29089	-0.328921	0.0724749	20.4734	6.04649e-06	0.000175903	35310.3	31431	36217.7	30800.6	37569.3	25035.5	ENSG00000169174	PCSK9	protein_coding
6184	ENSG00000137955	12653.6	11584.8	13722.4	0.245346	0.0541976	20.4694	6.05938e-06	0.000176037	10861.9	12879.5	11211.2	13591.8	12681.5	14695.9	ENSG00000137955	RABGGTB	protein_coding
17024	ENSG00000244187	7446.78	8237.1	6656.46	-0.302264	0.066798	20.4191	6.22063e-06	0.000180475	7704.43	6516.04	7710.32	6647.67	9296.56	6805.69	ENSG00000244187	TMEM141	protein_coding
3364	ENSG00000112208	5980.37	6586.95	5373.79	-0.295295	0.0653051	20.4039	6.27028e-06	0.000181667	6764.1	5575.49	6526.21	4958.06	6470.52	5587.81	ENSG00000112208	BAG2	protein_coding
3848	ENSG00000116688	20359.5	22015.2	18703.7	-0.233799	0.0517789	20.3658	6.39627e-06	0.000185065	20553.9	17965.7	23806.3	19799.7	21685.3	18345.9	ENSG00000116688	MFN2	protein_coding
4652	ENSG00000125378	26164.5	23415.6	28913.5	0.311699	0.0689125	20.36	6.41571e-06	0.000185375	18949.4	27039.6	27008.3	33272	24288.9	26428.8	ENSG00000125378	BMP4	protein_coding
3888	ENSG00000116977	9191.17	10226.1	8156.27	-0.313697	0.0694922	20.3006	6.61797e-06	0.000190959	7545.92	6668.56	11342.4	9445.94	11789.9	8354.31	ENSG00000116977	LGALS8	protein_coding
18292	ENSG00000258910	384.811	481.53	288.092	-0.750942	0.166079	20.2972	6.62966e-06	0.000191037	514.406	330.462	481.516	295.355	448.669	238.46	ENSG00000258910	LINC01956	lincRNA
5915	ENSG00000136205	4056.4	4525.69	3587.1	-0.374335	0.0829637	20.2526	6.78626e-06	0.000195284	3210.91	2104.58	5102.86	4118.69	5263.3	4538.04	ENSG00000136205	TNS3	protein_coding
452	ENSG00000035928	15918.9	17301.4	14536.5	-0.252151	0.0560078	20.2362	6.84444e-06	0.000196692	17281.7	15341.1	16974.2	14184.7	17648.3	14083.7	ENSG00000035928	RFC1	protein_coding
12727	ENSG00000196449	2846.68	2500.68	3192.68	0.34869	0.0774953	20.1964	6.98852e-06	0.000200561	2079.02	2651.11	2769.98	3771.21	2653.04	3155.71	ENSG00000196449	YRDC	protein_coding
392	ENSG00000026508	41978.4	45477.5	38479.3	-0.2501	0.0556138	20.1828	7.03818e-06	0.000201714	51146	46447.9	41880.8	34731.4	43405.8	34258.7	ENSG00000026508	CD44	protein_coding
12046	ENSG00000185201	587.104	731.676	442.531	-0.727985	0.160798	20.1751	7.0668e-06	0.000202261	416.193	247.847	771.234	603.741	1007.6	476.005	ENSG00000185201	IFITM2	protein_coding
2590	ENSG00000105339	1724.03	1964.19	1483.87	-0.406636	0.0904197	20.1671	7.09646e-06	0.000202836	1732.84	1212.75	1662.59	1342.13	2497.14	1896.71	ENSG00000105339	DENND3	protein_coding
2509	ENSG00000104856	769.709	930.394	609.025	-0.574477	0.127552	20.1616	7.11673e-06	0.000203142	646.654	454.385	733.883	544.018	1410.64	828.67	ENSG00000104856	RELB	protein_coding
14404	ENSG00000221887	65.6859	103.417	27.955	-1.882	0.413876	20.1464	7.17355e-06	0.000204489	194.483	52.9587	45.4261	16.288	70.3421	14.6182	ENSG00000221887	HMSD	protein_coding
5628	ENSG00000134330	2794.62	3142.5	2446.74	-0.365628	0.0813423	20.1389	7.20157e-06	0.000205013	3455.95	2664.88	3015.28	2582.19	2956.27	2093.14	ENSG00000134330	IAH1	protein_coding
3530	ENSG00000113763	62.933	27.0134	98.8527	1.8492	0.405441	20.1256	7.25202e-06	0.000206173	27.2276	93.2073	26.2462	78.1823	27.5665	125.168	ENSG00000113763	UNC5A	protein_coding
12212	ENSG00000186205	5554.48	6093.64	5015.32	-0.280155	0.0624132	20.121	7.26936e-06	0.00020639	6741.74	5503.47	5869.05	4732.2	5670.14	4810.3	ENSG00000186205	MARC1	protein_coding
3221	ENSG00000111077	1639.33	1913.6	1365.05	-0.535228	0.118599	20.113	7.2997e-06	0.000206974	2134.45	1856.73	1871.55	1301.95	1734.79	936.479	ENSG00000111077	TNS2	protein_coding
13389	ENSG00000203857	41.3541	14.3216	68.3866	2.65033	0.583075	20.057	7.5167e-06	0.000212843	35.0069	135.574	6.05681	41.2629	1.90114	28.3228	ENSG00000203857	HSD3B1	protein_coding
10655	ENSG00000173706	41.5335	70.109	12.958	-2.67894	0.593076	20.0094	7.70644e-06	0.000217925	104.048	16.9468	13.1231	0	93.1558	21.9273	ENSG00000173706	HEG1	protein_coding
5845	ENSG00000135842	41.5366	71.9504	11.1227	-2.53465	0.557062	19.9527	7.93801e-06	0.000224175	25.2827	4.23669	40.3787	10.8587	150.19	18.2728	ENSG00000135842	FAM129A	protein_coding
3238	ENSG00000111252	4428.46	4885.28	3971.64	-0.29491	0.0659807	19.9493	7.95215e-06	0.000224276	3965.5	3340.63	3963.17	3178.33	6727.18	5395.95	ENSG00000111252	SH2B3	protein_coding
10428	ENSG00000172116	81.2359	137.799	24.6725	-2.25036	0.502104	19.9367	8.00471e-06	0.000224862	11.669	4.23669	10.0947	2.17173	391.634	67.6092	ENSG00000172116	CD8B	protein_coding
10928	ENSG00000175895	2862.61	3205.02	2520.19	-0.345585	0.0773008	19.9393	7.99381e-06	0.000224862	3102.97	2469.99	3074.84	2573.5	3437.26	2517.07	ENSG00000175895	PLEKHF2	protein_coding
16342	ENSG00000236699	1313.24	1506.35	1120.12	-0.431391	0.0964978	19.9373	8.00233e-06	0.000224862	1249.55	897.12	1474.83	1106.5	1794.67	1356.75	ENSG00000236699	ARHGEF38	protein_coding
373	ENSG00000023902	92.3273	137.887	46.7671	-1.52162	0.3363	19.9311	8.02857e-06	0.000225235	184.758	50.8403	127.193	45.6063	101.711	43.8546	ENSG00000023902	PLEKHO1	protein_coding
5255	ENSG00000131126	36.416	65.214	7.61797	-2.91881	0.649728	19.905	8.13853e-06	0.000228018	16.531	4.23669	23.2178	2.17173	155.893	16.4455	ENSG00000131126	TEX101	protein_coding
11746	ENSG00000183044	4565.43	4089.53	5041.33	0.31002	0.0694547	19.8784	8.25268e-06	0.000230912	4791.08	5575.49	4029.8	4942.86	3447.71	4605.65	ENSG00000183044	ABAT	protein_coding
1610	ENSG00000090861	46001.1	49621.1	42381	-0.225315	0.0505122	19.8732	8.27544e-06	0.000231244	45412.6	39613.1	48979.4	42901.4	54471.4	44628.5	ENSG00000090861	AARS	protein_coding
3375	ENSG00000112294	3907.89	4325.86	3489.91	-0.316355	0.0709735	19.8265	8.47983e-06	0.000236644	5074.05	4139.25	3674.46	2752.67	4229.08	3577.81	ENSG00000112294	ALDH5A1	protein_coding
4368	ENSG00000122359	19337.4	20946.9	17728	-0.243804	0.0547487	19.8007	8.59521e-06	0.000239549	18412.6	14864.4	20907.1	18656.3	23520.9	19663.3	ENSG00000122359	ANXA11	protein_coding
3338	ENSG00000111912	7301.15	8235.43	6366.88	-0.351814	0.0788692	19.7815	8.68177e-06	0.000241644	6671.72	6158.03	7728.49	5933.17	10306.1	7009.43	ENSG00000111912	NCOA7	protein_coding
7227	ENSG00000146729	11922.1	12961.2	10882.9	-0.247489	0.0556209	19.7748	8.71246e-06	0.000242181	14691.2	12746.1	6361.67	5385.89	17830.8	14516.8	ENSG00000146729	NIPSNAP2	protein_coding
14379	ENSG00000220785	88.8745	131.226	46.5234	-1.51453	0.337493	19.7714	8.72775e-06	0.000242289	172.117	61.4321	82.7764	26.0608	138.783	52.0774	ENSG00000220785	MTMR9LP	transcribed_unprocessed_pseudogene
8209	ENSG00000158158	7106.82	7770.44	6443.21	-0.268678	0.0603931	19.7642	8.76064e-06	0.000242885	6609.49	5561.72	8119.15	6943.02	8582.69	6824.88	ENSG00000158158	CNNM4	protein_coding
15238	ENSG00000228716	11796.2	12951.2	10641.2	-0.282116	0.0634093	19.7411	8.86731e-06	0.000245522	12999.2	11527	14124.5	10515.5	11730	9881	ENSG00000228716	DHFR	protein_coding
10100	ENSG00000169991	3926.71	3496.49	4356.92	0.312543	0.0702902	19.7308	8.91507e-06	0.000246522	4131.78	5222.78	3067.77	3570.32	3289.92	4277.65	ENSG00000169991	IFFO2	protein_coding
6395	ENSG00000139428	6966.27	7638.41	6294.13	-0.281385	0.0632919	19.7282	8.92759e-06	0.000246548	8046.72	6864.5	7261.1	6191.6	7607.4	5826.27	ENSG00000139428	MMAB	protein_coding
11100	ENSG00000177432	64.2784	104.988	23.5687	-2.20553	0.48686	19.7128	8.99986e-06	0.000248221	155.586	38.1302	157.477	32.576	1.90114	0	ENSG00000177432	NAP1L5	protein_coding
4632	ENSG00000125148	7582.39	6871.72	8293.06	0.280067	0.0630741	19.676	9.17466e-06	0.000252714	6969.28	8081.49	8235.24	9703.29	5410.64	7094.4	ENSG00000125148	MT2A	protein_coding
5567	ENSG00000133935	9883.28	10819	8947.54	-0.279683	0.0630097	19.6558	9.27205e-06	0.000255065	11478.4	9776.17	10681.2	9329.75	10297.5	7736.69	ENSG00000133935	ERG28	protein_coding
11973	ENSG00000184731	3254.43	3778.48	2730.38	-0.413411	0.0929148	19.6484	9.3083e-06	0.000255731	2476.74	2080.22	3166.7	2612.59	5692.01	3498.32	ENSG00000184731	FAM110C	protein_coding
4938	ENSG00000128283	9803.38	10656.8	8949.93	-0.254633	0.0574166	19.6412	9.34332e-06	0.000256362	9998.35	8014.77	9884.71	8446.95	12087.4	10388.1	ENSG00000128283	CDC42EP1	protein_coding
11530	ENSG00000181192	7212.48	7875.11	6549.85	-0.268207	0.0605102	19.6182	9.45659e-06	0.000259135	8280.09	7208.73	7318.64	5954.88	8026.6	6485.92	ENSG00000181192	DHTKD1	protein_coding
5320	ENSG00000131746	103050	110535	95565.7	-0.210893	0.0476228	19.5927	9.58363e-06	0.000262278	107265	91374.9	116526	102737	107814	92585.3	ENSG00000131746	TNS4	protein_coding
6709	ENSG00000142149	13772.8	14934.8	12610.7	-0.247282	0.0558773	19.5567	9.76599e-06	0.000266925	14862.4	12074.6	15936.5	14143.4	14005.7	11614.2	ENSG00000142149	HUNK	protein_coding
12164	ENSG00000185900	1528.56	1752.22	1304.9	-0.429444	0.0969886	19.5311	9.89774e-06	0.000270178	1713.39	1383.28	1719.12	1144.5	1824.14	1386.9	ENSG00000185900	POMK	protein_coding
2589	ENSG00000105329	139.549	203.079	76.0185	-1.34363	0.300724	19.5271	9.91849e-06	0.000270397	198.372	99.5623	36.3409	15.2021	374.524	113.291	ENSG00000105329	TGFB1	protein_coding
6444	ENSG00000139832	3843.95	4303.78	3384.12	-0.336967	0.0761388	19.5246	9.93137e-06	0.000270401	3613.49	2998.52	4127.72	3491.06	5170.14	3662.78	ENSG00000139832	RAB20	protein_coding
2780	ENSG00000106484	7482.64	8282.73	6682.54	-0.334799	0.0755975	19.5175	9.9681e-06	0.000270757	8561.12	7515.9	6859.34	4638.82	9427.74	7892.92	ENSG00000106484	MEST	protein_coding
11005	ENSG00000176658	25433.9	27469.9	23397.9	-0.229516	0.0519214	19.5172	9.96996e-06	0.000270757	31098.7	26527	23575.1	20848.6	27735.7	22818.1	ENSG00000176658	MYO1D	protein_coding
7354	ENSG00000148143	687.745	824.722	550.769	-0.641309	0.144486	19.5039	1.00396e-05	0.000272299	1320.54	956.434	596.596	297.527	557.033	398.346	ENSG00000148143	ZNF462	protein_coding
13076	ENSG00000198160	8841.4	9606.22	8076.59	-0.250453	0.0566888	19.4975	1.00733e-05	0.000272866	9567.57	8183.17	9387.04	7767.19	9864.05	8279.39	ENSG00000198160	MIER1	protein_coding
15216	ENSG00000228594	111.689	167.772	55.606	-1.54576	0.347155	19.4325	1.04218e-05	0.000281947	9.72413	4.23669	216.026	80.354	277.566	82.2274	ENSG00000228594	FNDC10	protein_coding
251	ENSG00000011422	865.787	1034.52	697.058	-0.548265	0.124052	19.4117	1.05357e-05	0.000284666	626.234	418.374	914.578	725.358	1562.74	947.443	ENSG00000011422	PLAUR	protein_coding
8013	ENSG00000156030	3468.63	3881.12	3056.14	-0.328185	0.074411	19.4057	1.05691e-05	0.000285205	3685.44	2995.34	2830.55	2399.76	5127.37	3773.33	ENSG00000156030	ELMSAN1	protein_coding
9065	ENSG00000164181	41.2795	68.9783	13.5806	-2.74423	0.613433	19.3984	1.06094e-05	0.000285929	56.3999	10.5917	22.2083	0	128.327	30.1501	ENSG00000164181	ELOVL7	protein_coding
2636	ENSG00000105559	1266.46	1463.61	1069.32	-0.449356	0.101893	19.3816	1.07033e-05	0.000288094	1444.03	965.966	994.326	782.909	1952.47	1459.08	ENSG00000105559	PLEKHA4	protein_coding
3072	ENSG00000109452	3084.11	3419.78	2748.45	-0.315677	0.0716987	19.3567	1.08436e-05	0.000291501	3276.06	2599.21	3688.6	2982.87	3294.67	2663.26	ENSG00000109452	INPP4B	protein_coding
13907	ENSG00000213445	1432.68	1648.45	1216.92	-0.445161	0.101	19.3421	1.09271e-05	0.000293373	1400.27	923.599	1538.43	1272.63	2006.65	1454.51	ENSG00000213445	SIPA1	protein_coding
6400	ENSG00000139496	13055.5	14432.5	11678.5	-0.296936	0.0674141	19.3294	1.09997e-05	0.000294951	12532.5	11432.7	14270.9	11640.5	16494.3	11962.3	ENSG00000139496	NUP58	protein_coding
10288	ENSG00000171208	3047.35	3445.49	2649.22	-0.367443	0.083477	19.3144	1.1087e-05	0.000296916	2163.62	1895.92	1073.06	759.02	7099.8	5292.71	ENSG00000171208	NETO2	protein_coding
10810	ENSG00000175029	14328	15507.6	13148.4	-0.237373	0.0540392	19.2727	1.13314e-05	0.000303078	14883.7	13071.3	15353	12897.9	16286.1	13476.2	ENSG00000175029	CTBP2	protein_coding
2492	ENSG00000104756	7393.41	8215.08	6571.73	-0.309459	0.0703953	19.2572	1.14237e-05	0.000305164	6556.01	6010.81	9105.4	6934.34	8983.83	6770.06	ENSG00000104756	KCTD9	protein_coding
12195	ENSG00000186106	2460.89	2748.28	2173.5	-0.342833	0.0780916	19.2383	1.15372e-05	0.000307809	3007.67	2460.46	2794.21	2210.82	2442.96	1849.2	ENSG00000186106	ANKRD46	protein_coding
9034	ENSG00000164088	748.93	894.391	603.469	-0.576662	0.131047	19.2334	1.15675e-05	0.000308229	843.082	477.687	648.079	482.124	1192.01	850.597	ENSG00000164088	PPM1M	protein_coding
6123	ENSG00000137575	13064	14577	11551.1	-0.317399	0.0723062	19.1734	1.19368e-05	0.000317274	12834.9	11634	12427.6	10288.6	18468.6	12730.6	ENSG00000137575	SDCBP	protein_coding
10624	ENSG00000173511	1218.12	1400.72	1035.52	-0.460172	0.104896	19.1738	1.19342e-05	0.000317274	1791.18	1446.83	967.071	660.206	1443.91	999.52	ENSG00000173511	VEGFB	protein_coding
13444	ENSG00000204264	3072.51	3415.28	2729.74	-0.321363	0.0733396	19.1666	1.19793e-05	0.000318006	3727.26	2844.94	3055.66	2490.97	3462.92	2853.29	ENSG00000204264	PSMB8	protein_coding
13015	ENSG00000197879	28890.3	31079.2	26701.3	-0.218809	0.0499861	19.1434	1.21256e-05	0.000321488	30200.2	26499.5	31892.1	27173.8	31145.4	26430.6	ENSG00000197879	MYO1C	protein_coding
15979	ENSG00000234155	529.125	397.055	661.195	0.711975	0.161674	19.1183	1.22864e-05	0.000325345	478.427	848.398	371.484	463.664	341.254	671.524	ENSG00000234155	LINC02535	lincRNA
352	ENSG00000022267	75.3961	37.2878	113.504	1.6263	0.368067	19.1119	1.23274e-05	0.000326024	53.4827	165.231	39.3693	108.587	19.0114	66.6956	ENSG00000022267	FHL1	protein_coding
984	ENSG00000071054	19240.9	17716.1	20765.7	0.233338	0.0534733	19.0171	1.29554e-05	0.000342205	20013.2	22523.3	17858.5	21159.2	15276.6	18614.5	ENSG00000071054	MAP4K4	protein_coding
3579	ENSG00000114439	15207.4	16537.9	13876.9	-0.251413	0.0576209	19.0041	1.30437e-05	0.000344111	15580	14074.3	15239.9	12421.2	18793.7	15135.3	ENSG00000114439	BBX	protein_coding
9029	ENSG00000164078	7768.38	8452.59	7084.17	-0.254186	0.0583502	18.9547	1.33856e-05	0.000352692	6961.5	5882.65	9187.17	7849.72	9209.11	7520.16	ENSG00000164078	MST1R	protein_coding
10613	ENSG00000173432	29.5652	53.9532	5.17728	-3.90572	0.870932	18.9168	1.36543e-05	0.000359326	1.94483	0	36.3409	0	123.574	15.5318	ENSG00000173432	SAA1	protein_coding
9907	ENSG00000168772	81.9698	124.058	39.8816	-1.58668	0.359908	18.9082	1.3716e-05	0.000360504	150.724	40.2486	64.606	28.2325	156.844	51.1637	ENSG00000168772	CXXC4	protein_coding
4206	ENSG00000120262	1435.72	1219.27	1652.17	0.501571	0.114958	18.869	1.4001e-05	0.00036754	640.82	1108.95	1741.33	2017.54	1275.66	1830.02	ENSG00000120262	CCDC170	protein_coding
6001	ENSG00000136854	1361.76	1539.81	1183.72	-0.491167	0.112789	18.8653	1.40283e-05	0.000367801	3355.8	2726.31	543.094	396.341	720.531	428.496	ENSG00000136854	STXBP1	protein_coding
11990	ENSG00000184916	3352.51	3727.52	2977.51	-0.392318	0.090076	18.8513	1.41314e-05	0.000370048	2056.65	1361.04	5106.9	4649.67	4019.01	2921.81	ENSG00000184916	JAG2	protein_coding
1331	ENSG00000082458	11249.6	12238.8	10260.4	-0.252162	0.0580682	18.8283	1.43033e-05	0.000374087	11447.2	10126.8	12043	10137.6	13226.2	10516.9	ENSG00000082458	DLG3	protein_coding
3506	ENSG00000113583	6249.25	6889.57	5608.92	-0.294491	0.0677961	18.8207	1.43597e-05	0.000375101	6359.58	5670.81	6960.28	5624.78	7348.85	5531.17	ENSG00000113583	C5orf15	protein_coding
4492	ENSG00000123836	8923.28	9706.04	8140.52	-0.251167	0.0578952	18.7973	1.45374e-05	0.000378346	8615.58	7542.37	10161.3	8379.62	10341.2	8499.58	ENSG00000123836	PFKFB2	protein_coding
7672	ENSG00000151835	4640.9	4101.3	5180.51	0.342706	0.0788633	18.7981	1.45309e-05	0.000378346	4649.11	6061.65	4363.93	4803.87	3290.87	4676	ENSG00000151835	SACS	protein_coding
10677	ENSG00000173905	29806.5	27511.3	32101.7	0.223843	0.0515926	18.8018	1.45032e-05	0.000378346	32374.5	37823.1	26504.6	29799.4	23654.9	28682.8	ENSG00000173905	GOLIM4	protein_coding
13623	ENSG00000205542	73471.7	81020.8	65922.6	-0.289279	0.0666182	18.7706	1.47423e-05	0.00038321	57122.4	45486.2	77796.7	73537	108143	78744.6	ENSG00000205542	TMSB4X	protein_coding
3244	ENSG00000111275	15880.7	17176.4	14585	-0.230922	0.0532769	18.7664	1.47746e-05	0.00038358	16889.8	14377.2	13792.4	12100.9	20846.9	17276.9	ENSG00000111275	ALDH2	protein_coding
11515	ENSG00000181019	46858	43172.2	50543.8	0.22793	0.0526674	18.7015	1.52865e-05	0.000396385	48484.5	59076.5	46411.3	51110.6	34620.7	41444.5	ENSG00000181019	NQO1	protein_coding
482	ENSG00000039987	153.637	95.0019	212.272	1.33555	0.30243	18.6788	1.54693e-05	0.000400635	194.483	324.107	36.3409	87.9551	54.1824	224.755	ENSG00000039987	BEST2	protein_coding
14039	ENSG00000214050	672.618	807.919	537.317	-0.572885	0.132216	18.6722	1.55232e-05	0.000401543	599.006	427.906	792.433	570.079	1032.32	613.965	ENSG00000214050	FBXO16	protein_coding
97	ENSG00000006025	2434.23	2150.74	2717.72	0.335974	0.0777465	18.6421	1.57702e-05	0.000407435	2063.46	2520.83	2280.39	2953.55	2108.36	2678.79	ENSG00000006025	OSBPL7	protein_coding
16229	ENSG00000235823	2615.28	3011.45	2219.12	-0.411945	0.0951685	18.6075	1.60585e-05	0.000414379	2383.38	2031.49	2685.19	2160.87	3965.77	2465	ENSG00000235823	OLMALINC	lincRNA
1750	ENSG00000096696	56642.3	60715.4	52569.2	-0.208927	0.0484524	18.5766	1.63211e-05	0.000420644	55518	47114.2	61436.2	54148.8	65191.9	56444.6	ENSG00000096696	DSP	protein_coding
642	ENSG00000055332	13795.5	14896.1	12694.9	-0.232842	0.0540189	18.5593	1.647e-05	0.000423968	15747.3	13753.4	13668.2	11297.3	15272.8	13034	ENSG00000055332	EIF2AK2	protein_coding
4434	ENSG00000123106	3804.75	4199.24	3410.27	-0.298431	0.0692573	18.5386	1.66501e-05	0.000428086	3934.38	3349.11	4021.72	3232.62	4641.63	3649.07	ENSG00000123106	CCDC91	protein_coding
17547	ENSG00000251164	2565.91	2941.84	2189.98	-0.38716	0.0897916	18.5006	1.69847e-05	0.000436159	3858.53	2873.54	1503.1	1341.04	3463.87	2355.36	ENSG00000251164	HULC	lincRNA
5222	ENSG00000130881	2965.43	2641.76	3289.1	0.317976	0.0738857	18.4889	1.70893e-05	0.000438315	2998.92	3663.68	2501.46	3041.51	2424.9	3162.1	ENSG00000130881	LRP3	protein_coding
12403	ENSG00000187837	1151.44	938.877	1364.01	0.535549	0.124031	18.4434	1.75027e-05	0.000448378	924.765	1135.43	1062.97	1429	828.896	1527.6	ENSG00000187837	HIST1H1C	protein_coding
13146	ENSG00000198535	2477.79	3480.27	1475.3	-1.3186	0.299139	18.4382	1.75505e-05	0.00044906	4195.96	2440.34	2046.19	807.884	4198.66	1177.68	ENSG00000198535	C2CD4A	protein_coding
3280	ENSG00000111644	262.986	336.965	189.007	-1.01336	0.233054	18.4338	1.75908e-05	0.000449551	504.682	363.297	285.679	115.102	220.532	88.6229	ENSG00000111644	ACRBP	protein_coding
5797	ENSG00000135549	2908.56	3266.27	2550.85	-0.393588	0.0914267	18.4199	1.77199e-05	0.000452306	2119.86	1587.7	4289.23	3842.88	3389.73	2221.97	ENSG00000135549	PKIB	protein_coding
8660	ENSG00000162542	3123.37	3466.52	2780.21	-0.315154	0.0733904	18.4074	1.78362e-05	0.000454726	3897.43	2978.4	3262.6	2730.95	3239.54	2631.28	ENSG00000162542	TMCO4	protein_coding
4915	ENSG00000127995	2070.68	2315.59	1825.77	-0.373019	0.086891	18.3811	1.80847e-05	0.000460508	3587.23	2984.75	1633.32	1268.29	1726.23	1224.28	ENSG00000127995	CASD1	protein_coding
8965	ENSG00000163874	1932.03	2742.99	1121.07	-1.13935	0.260588	18.3787	1.81067e-05	0.000460517	1442.09	895.002	1788.78	820.914	4998.09	1647.29	ENSG00000163874	ZC3H12A	protein_coding
8403	ENSG00000160180	10610.3	11966.3	9254.38	-0.330853	0.077031	18.338	1.84979e-05	0.000469905	9455.74	8340.99	9535.44	8197.2	16907.8	11225	ENSG00000160180	TFF3	protein_coding
369	ENSG00000023697	6442.65	7027.87	5857.42	-0.265485	0.0619953	18.3122	1.87503e-05	0.000475747	7362.14	6027.76	7266.15	6352.31	6455.31	5192.21	ENSG00000023697	DERA	protein_coding
10956	ENSG00000176153	39561	42546.6	36575.5	-0.23398	0.054635	18.3092	1.87794e-05	0.000475917	54308.3	49283.3	37988.3	32243.7	35343.1	28199.4	ENSG00000176153	GPX2	protein_coding
11607	ENSG00000182054	31116.4	33656.9	28576	-0.238332	0.055658	18.3031	1.88399e-05	0.000476881	33146.6	29718.3	34424.9	29740.8	33399.2	26268.9	ENSG00000182054	IDH2	protein_coding
10421	ENSG00000172059	3438.4	3817.3	3059.5	-0.322705	0.0753618	18.291	1.89605e-05	0.000479363	4089.97	3564.12	3042.54	2391.08	4319.39	3223.32	ENSG00000172059	KLF11	protein_coding
5584	ENSG00000134070	1560.28	1840.62	1279.93	-0.467542	0.109138	18.2092	1.97922e-05	0.000499793	1335.12	1104.72	1359.75	1057.63	2826.99	1677.44	ENSG00000134070	IRAK2	protein_coding
4811	ENSG00000126709	333.729	423.443	244.014	-0.787733	0.184144	18.1828	2.00687e-05	0.000506173	122.524	69.9055	480.507	309.472	667.299	352.664	ENSG00000126709	IFI6	protein_coding
15914	ENSG00000233695	2039.71	1766.66	2312.75	0.394714	0.092394	18.1681	2.02242e-05	0.000509491	1783.4	2244.39	1962.41	2347.64	1554.18	2346.22	ENSG00000233695	GAS6-AS1	antisense_RNA
3441	ENSG00000112874	3311.03	3729.22	2892.84	-0.348874	0.0817389	18.1441	2.04798e-05	0.00051532	4091.91	3335.34	4492.13	3094.72	2603.61	2248.46	ENSG00000112874	NUDT12	protein_coding
9095	ENSG00000164323	13786	15031.3	12540.7	-0.260822	0.0611677	18.1406	2.0518e-05	0.000515671	14219.6	13043.7	15130.9	12123.7	15743.3	12454.7	ENSG00000164323	CFAP97	protein_coding
18175	ENSG00000258077	103.643	148.763	58.5236	-1.41325	0.327217	18.1269	2.06666e-05	0.00051879	169.2	88.9706	122.146	39.0911	154.943	47.5092	ENSG00000258077		lincRNA
12806	ENSG00000196792	6297.12	6918.99	5675.24	-0.282327	0.066275	18.1076	2.08761e-05	0.000523149	6111.61	5410.26	7248.99	5987.46	7396.38	5628.01	ENSG00000196792	STRN3	protein_coding
16123	ENSG00000235162	5373.73	5863.16	4884.29	-0.281763	0.0661587	18.1064	2.08895e-05	0.000523149	4572.28	3640.38	4938.32	3925.4	8078.89	7087.09	ENSG00000235162	C12orf75	protein_coding
2036	ENSG00000100867	6650.35	4626.37	8674.34	1.00751	0.233236	18.0752	2.12353e-05	0.000530558	2394.08	4431.58	8671.33	13832.8	2813.68	7758.61	ENSG00000100867	DHRS2	protein_coding
16537	ENSG00000238107	81.0736	42.0463	120.101	1.51222	0.351531	18.0752	2.12346e-05	0.000530558	43.7586	108.036	43.4071	121.617	38.9733	130.65	ENSG00000238107		lincRNA
4304	ENSG00000121350	4660.55	5117.7	4203.41	-0.280724	0.0660043	18.0624	2.1378e-05	0.000533496	4507.13	3887.17	5555.1	4421.64	5290.87	4301.41	ENSG00000121350	PYROXD1	protein_coding
6498	ENSG00000140367	1702.28	1929.07	1475.49	-0.447452	0.105189	18.0602	2.14034e-05	0.000533503	2671.22	2151.18	195.837	117.273	2920.15	2158.01	ENSG00000140367	UBE2Q2	protein_coding
3232	ENSG00000111224	1544.57	1753.29	1335.84	-0.391109	0.0919371	18.0556	2.14542e-05	0.000534141	1646.29	1329.26	1767.58	1321.5	1846	1356.75	ENSG00000111224	PARP11	protein_coding
6995	ENSG00000144354	13592.1	14866	12318.2	-0.274162	0.0644311	18.0521	2.14936e-05	0.000534497	15635.4	13055.4	14769.5	10997.6	14192.9	12901.5	ENSG00000144354	CDCA7	protein_coding
1317	ENSG00000081923	31077.9	33446	28709.7	-0.224843	0.052923	18.0254	2.17974e-05	0.000541416	35982.2	32399.1	31121.9	25391.9	33233.8	28338.3	ENSG00000081923	ATP8B1	protein_coding
8200	ENSG00000158079	2643.49	2952.63	2334.35	-0.332441	0.0782537	18.0103	2.19718e-05	0.00054511	2847.22	2338.66	2512.57	2069.66	3498.09	2594.73	ENSG00000158079	PTPDC1	protein_coding
2678	ENSG00000105755	9240.17	10161.8	8318.53	-0.271991	0.0640403	17.996	2.2137e-05	0.000548568	8087.56	6954.53	9035.75	7935.5	13362.1	10065.6	ENSG00000105755	ETHE1	protein_coding
14806	ENSG00000225830	3260.33	2918.35	3602.31	0.304083	0.0717833	17.9159	2.30889e-05	0.000571491	2866.67	3476.21	3039.51	3661.54	2848.85	3669.17	ENSG00000225830	ERCC6	protein_coding
11331	ENSG00000179431	135.935	185.238	86.6313	-1.25524	0.295071	17.8919	2.33809e-05	0.000578044	122.524	44.4853	60.5681	21.7173	372.623	193.691	ENSG00000179431	FJX1	protein_coding
537	ENSG00000047634	4830.23	5328.68	4331.79	-0.309348	0.0730554	17.8766	2.35696e-05	0.000582032	5732.37	5180.42	5032.2	3868.94	5221.47	3946	ENSG00000047634	SCML1	protein_coding
12551	ENSG00000188811	2754.93	3053.6	2456.26	-0.315765	0.0746734	17.8544	2.38467e-05	0.00058819	3205.07	2634.16	2809.35	2195.62	3146.38	2539	ENSG00000188811	NHLRC3	protein_coding
15817	ENSG00000232956	3316.71	2906.37	3727.06	0.35555	0.0840755	17.8005	2.45315e-05	0.00060438	3007.67	3316.27	2939.57	3936.26	2771.86	3928.64	ENSG00000232956	SNHG15	lincRNA
2237	ENSG00000102287	1243.17	1066.24	1420.09	0.413586	0.0979756	17.7804	2.47929e-05	0.000610113	1088.13	1471.19	983.222	1311.73	1127.37	1477.35	ENSG00000102287	GABRE	protein_coding
7947	ENSG00000155115	8801.01	8025.32	9576.7	0.256552	0.0608057	17.7714	2.491e-05	0.000612284	8650.58	9645.89	8773.29	10888	6652.08	8196.25	ENSG00000155115	GTF3C6	protein_coding
12542	ENSG00000188761	682.142	510.405	853.878	0.63868	0.150744	17.7091	2.57391e-05	0.000631932	260.607	337.876	711.675	1439.86	558.935	783.901	ENSG00000188761	BCL2L15	protein_coding
5496	ENSG00000133111	1362.28	1569.43	1155.13	-0.434809	0.103138	17.6924	2.59665e-05	0.000636779	1823.27	1291.13	1564.68	1058.72	1320.34	1115.55	ENSG00000133111	RFXAP	protein_coding
2379	ENSG00000103490	767.289	910.611	623.968	-0.530684	0.12585	17.6889	2.60142e-05	0.000637213	1131.89	689.522	670.287	496.24	929.656	686.142	ENSG00000103490	PYCARD	protein_coding
933	ENSG00000069812	403.13	308.271	497.99	0.678239	0.160962	17.6608	2.64018e-05	0.000645962	204.207	326.225	441.138	743.818	279.467	423.928	ENSG00000069812	HES2	protein_coding
2369	ENSG00000103381	4733.28	4282.93	5183.63	0.276896	0.0658715	17.6439	2.66367e-05	0.000650211	4752.18	5502.41	4327.59	5451.04	3769.01	4597.43	ENSG00000103381	CPPED1	protein_coding
10364	ENSG00000171757	61.0071	95.4578	26.5565	-1.80427	0.423002	17.6448	2.66236e-05	0.000650211	149.752	32.8344	44.4166	13.0304	92.2052	33.8046	ENSG00000171757	LRRC34	protein_coding
3717	ENSG00000115525	69.9429	108.077	31.8086	-1.73596	0.408557	17.6275	2.68673e-05	0.000655087	78.7654	32.8344	36.3409	8.68692	209.125	53.9046	ENSG00000115525	ST3GAL5	protein_coding
4649	ENSG00000125354	3092.74	3436.55	2748.93	-0.313641	0.0747505	17.5717	2.76671e-05	0.000673816	3807.97	3081.14	2537.8	2159.79	3963.87	3005.87	ENSG00000125354	SEPT6	protein_coding
8116	ENSG00000157150	614.292	731.46	497.124	-0.554871	0.132239	17.5444	2.80672e-05	0.000682776	765.289	537.001	527.952	360.507	901.139	593.865	ENSG00000157150	TIMP4	protein_coding
213	ENSG00000010270	22.5795	40.8512	4.30787	-3.49832	0.836402	17.5021	2.86987e-05	0.000697339	56.3999	4.23669	58.5492	8.68692	7.60455	0	ENSG00000010270	STARD3NL	protein_coding
276	ENSG00000013016	115.052	171.496	58.6088	-1.42856	0.333462	17.4933	2.88318e-05	0.000699772	141.972	62.4912	95.8995	52.1215	276.616	61.2138	ENSG00000013016	EHD3	protein_coding
6425	ENSG00000139645	15119.9	13772.3	16467.5	0.26301	0.0628585	17.4598	2.93447e-05	0.000711408	14375.2	16307	14802.8	16853.7	12138.8	16241.7	ENSG00000139645	ANKRD52	protein_coding
2337	ENSG00000103187	5988.36	6581.3	5395.42	-0.297986	0.0712342	17.4443	2.95854e-05	0.000716	6104.81	4420.99	6506.02	5462.99	7133.07	6302.28	ENSG00000103187	COTL1	protein_coding
5367	ENSG00000132196	4862.58	5408.87	4316.29	-0.32284	0.0771445	17.4432	2.96015e-05	0.000716	5034.18	4368.03	5237.12	4446.62	5955.31	4134.21	ENSG00000132196	HSD17B7	protein_coding
11030	ENSG00000176903	226.332	308.683	143.982	-1.05512	0.248465	17.4261	2.98704e-05	0.000721681	278.11	158.876	222.083	143.334	425.855	129.737	ENSG00000176903	PNMA1	protein_coding
1875	ENSG00000100170	1215.08	1384.66	1045.5	-0.437267	0.104617	17.4156	3.00344e-05	0.000724819	2111.11	1654.43	1207.32	928.415	835.55	553.665	ENSG00000100170	SLC5A1	protein_coding
10798	ENSG00000174938	143.543	195.177	91.9079	-1.14357	0.27181	17.4091	3.01385e-05	0.000726506	256.717	141.929	161.515	71.6671	167.3	62.1274	ENSG00000174938	SEZ6L2	protein_coding
3137	ENSG00000110090	31403.3	34181.7	28624.9	-0.254945	0.0610239	17.4053	3.01984e-05	0.000727123	35004.9	31151.4	30863.5	27265	36676.8	27458.5	ENSG00000110090	CPT1A	protein_coding
105	ENSG00000006210	39.9263	68.7741	11.0785	-2.88659	0.704664	17.4007	3.02712e-05	0.000728051	7.7793	0	14.1326	2.17173	184.41	31.0637	ENSG00000006210	CX3CL1	protein_coding
13196	ENSG00000198732	42.8431	73.3803	12.3059	-2.4611	0.570811	17.3775	3.06435e-05	0.000735827	13.6138	4.23669	85.8048	21.7173	120.722	10.9637	ENSG00000198732	SMOC1	protein_coding
18663	ENSG00000260822	4679.87	5304.75	4054.99	-0.389137	0.0929356	17.3762	3.06638e-05	0.000735827	5383.28	4296.01	4750.56	4330.43	5780.41	3538.52	ENSG00000260822		sense_overlapping
6338	ENSG00000138823	372.045	282.974	461.115	0.695468	0.16647	17.3501	3.1089e-05	0.000745187	349.096	580.427	225.111	338.79	274.714	464.128	ENSG00000138823	MTTP	protein_coding
10437	ENSG00000172197	2388.45	2658.83	2118.07	-0.326993	0.0785044	17.3211	3.15656e-05	0.000755759	3019.34	2363.02	2475.22	2053.37	2481.94	1937.83	ENSG00000172197	MBOAT1	protein_coding
8004	ENSG00000155959	9012.35	9786.97	8237.72	-0.252034	0.0605274	17.3106	3.17411e-05	0.000759105	9791.22	8545.41	10155.2	8784.65	9414.43	7383.11	ENSG00000155959	VBP1	protein_coding
18031	ENSG00000256612	159.413	100.33	218.497	1.09067	0.260179	17.2331	3.30625e-05	0.000789818	95.2964	154.639	87.8237	208.486	117.871	292.364	ENSG00000256612	CYP2B7P	transcribed_unprocessed_pseudogene
2871	ENSG00000107566	10950.8	11824.2	10077.4	-0.229872	0.0553627	17.2223	3.32512e-05	0.000793432	12028.7	10099.2	12204.5	10271.2	11239.5	9861.81	ENSG00000107566	ERLIN1	protein_coding
16834	ENSG00000242193	437.039	535.522	338.557	-0.675202	0.162273	17.1885	3.38479e-05	0.000806766	851.834	549.711	390.664	207.4	364.068	258.56	ENSG00000242193		transcribed_unitary_pseudogene
1976	ENSG00000100503	8163.21	7480.02	8846.41	0.244568	0.058972	17.1775	3.40436e-05	0.000810521	7941.69	9393.81	7890	9003.99	6608.35	8141.43	ENSG00000100503	NIN	protein_coding
8327	ENSG00000159335	11955.6	10804.8	13106.4	0.287672	0.0693608	17.1353	3.48098e-05	0.000827833	13773.3	15522.2	9260.86	13021.7	9380.21	10775.4	ENSG00000159335	PTMS	protein_coding
7851	ENSG00000154040	72.3466	111.22	33.4735	-1.74061	0.408684	17.1173	3.51413e-05	0.000834782	135.165	25.4202	111.042	29.3184	87.4523	45.6819	ENSG00000154040	CABYR	protein_coding
8964	ENSG00000163872	10564.8	11499.3	9630.2	-0.250252	0.0604774	17.0919	3.56137e-05	0.000845059	10871.6	9563.28	10394.5	9027.88	13231.9	10299.4	ENSG00000163872	YEATS2	protein_coding
9200	ENSG00000164930	6142.2	6712.95	5571.45	-0.270179	0.0653106	17.0811	3.58165e-05	0.000848923	7116.12	6259.72	7053.15	5436.93	5969.57	5017.7	ENSG00000164930	FZD6	protein_coding
9000	ENSG00000164002	172.04	233.837	110.243	-1.19502	0.284286	17.0249	3.68921e-05	0.000873443	112.8	37.0711	331.106	111.844	257.604	181.814	ENSG00000164002	EXO5	protein_coding
10646	ENSG00000173621	4050.33	3610.63	4490.04	0.321829	0.0778604	17.0226	3.69368e-05	0.000873528	4090.94	4542.8	3559.38	4499.83	3181.55	4427.49	ENSG00000173621	LRFN4	protein_coding
9287	ENSG00000165410	3605.57	3242.33	3968.8	0.300153	0.0727034	17.0094	3.71954e-05	0.000878665	3775.88	4478.19	3349.42	3971.01	2601.71	3457.21	ENSG00000165410	CFL2	protein_coding
5783	ENSG00000135480	465.143	597.574	332.711	-0.755973	0.181645	16.9957	3.74644e-05	0.000884035	228.517	140.87	497.668	387.654	1066.54	469.61	ENSG00000135480	KRT7	protein_coding
11156	ENSG00000177888	4599.3	5080.04	4118.56	-0.311375	0.075446	16.9761	3.78529e-05	0.000892212	5283.12	4823.48	4753.59	3647.42	5203.41	3884.79	ENSG00000177888	ZBTB41	protein_coding
6062	ENSG00000137177	9646.02	8833.75	10458.3	0.248669	0.0603147	16.9693	3.79899e-05	0.000894448	10348.4	11549.2	7881.93	9387.3	8270.9	10438.3	ENSG00000137177	KIF13A	protein_coding
19189	ENSG00000266714	9189.31	9988.13	8390.49	-0.244036	0.0592259	16.9535	3.83059e-05	0.000900889	12092.9	9639.54	9967.49	8646.74	7903.98	6885.18	ENSG00000266714	MYO15B	protein_coding
13190	ENSG00000198720	4126.41	3698.91	4553.9	0.302187	0.0733174	16.9434	3.8511e-05	0.000904711	4004.4	4488.78	3570.49	4498.74	3521.86	4674.17	ENSG00000198720	ANKRD13B	protein_coding
113	ENSG00000006468	36.771	66.5502	6.99167	-3.12143	0.712785	16.9367	3.86461e-05	0.000906882	5.83448	2.11835	79.748	15.2021	114.068	3.65455	ENSG00000006468	ETV1	protein_coding
2403	ENSG00000103811	8041.89	7341.24	8742.54	0.246243	0.0598417	16.9092	3.9211e-05	0.00091912	6459.74	7316.77	7352.97	8729.27	8211.01	10181.6	ENSG00000103811	CTSH	protein_coding
1625	ENSG00000091136	19439.9	20861.6	18018.2	-0.210869	0.0512791	16.8957	3.94912e-05	0.000924669	21984.3	18708.2	20034.9	17492.2	20565.6	17854.3	ENSG00000091136	LAMB1	protein_coding
1605	ENSG00000090621	17168.2	15807.2	18529.1	0.23684	0.0576293	16.86	4.02403e-05	0.000941172	17612.3	19502.6	16837.9	19674.8	12971.5	16409.9	ENSG00000090621	PABPC4	protein_coding
5106	ENSG00000130193	8050.37	7378.44	8722.3	0.245645	0.0598098	16.8455	4.05503e-05	0.000947378	8225.64	9316.49	7510.44	8918.21	6399.23	7932.21	ENSG00000130193	THEM6	protein_coding
4065	ENSG00000118985	1179.52	1353.6	1005.45	-0.461405	0.112132	16.8389	4.06909e-05	0.000949618	1730.89	1456.36	1027.64	734.045	1302.28	825.929	ENSG00000118985	ELL2	protein_coding
8988	ENSG00000163946	15337.7	16497.2	14178.3	-0.219883	0.0535608	16.8365	4.07429e-05	0.000949788	17183.5	15268	15659.9	13267.1	16648.3	13999.7	ENSG00000163946	FAM208A	protein_coding
671	ENSG00000058262	50567.2	54052.3	47082.1	-0.200732	0.0489572	16.7968	4.16038e-05	0.000968795	50627.7	44036.2	58841.9	52412.5	52687.2	44797.5	ENSG00000058262	SEC61A1	protein_coding
774	ENSG00000064787	386.478	294.349	478.607	0.757147	0.183679	16.7554	4.25215e-05	0.000989079	193.51	436.379	201.894	310.557	487.642	688.883	ENSG00000064787	BCAS1	protein_coding
3913	ENSG00000117228	24.8174	43.4821	6.15265	-2.90622	0.697923	16.7526	4.25828e-05	0.000989421	29.1724	4.23669	41.3882	3.2576	59.8858	10.9637	ENSG00000117228	GBP1	protein_coding
12589	ENSG00000189060	92894.9	101101	84689.1	-0.225932	0.0552124	16.7128	4.3487e-05	0.00100933	64276.5	58364.7	86613.4	75848.8	152412	119854	ENSG00000189060	H1F0	protein_coding
626	ENSG00000054598	55.4268	84.9347	25.919	-2.07511	0.498924	16.7042	4.36833e-05	0.00101277	48.6206	5.29587	177.666	65.1519	28.5171	7.3091	ENSG00000054598	FOXC1	protein_coding
11544	ENSG00000181381	318.262	397.55	238.974	-0.757258	0.184514	16.6997	4.37875e-05	0.00101408	345.207	174.764	448.204	301.871	399.239	240.287	ENSG00000181381	DDX60L	protein_coding
9567	ENSG00000166920	574.824	732.046	417.601	-0.808362	0.19458	16.6601	4.47124e-05	0.00103438	896.565	697.995	295.774	203.057	1003.8	351.751	ENSG00000166920	C15orf48	protein_coding
10974	ENSG00000176383	272.956	347.839	198.072	-0.821882	0.200322	16.6452	4.50654e-05	0.00104141	350.069	218.19	334.134	210.658	359.315	165.368	ENSG00000176383	B3GNT4	protein_coding
10929	ENSG00000175906	149.874	202.524	97.2249	-1.07726	0.262175	16.6386	4.52214e-05	0.00104388	196.427	78.3788	187.761	89.0409	223.384	124.255	ENSG00000175906	ARL4D	protein_coding
9261	ENSG00000165215	8584.48	9464.98	7703.98	-0.296107	0.0724713	16.6262	4.55177e-05	0.00104958	9547.15	7855.89	8730.89	8036.49	10116.9	7219.57	ENSG00000165215	CLDN3	protein_coding
7337	ENSG00000147862	8428.22	9109.27	7747.17	-0.232891	0.0571503	16.5901	4.63929e-05	0.0010686	9512.14	7994.64	9271.97	7834.52	8543.71	7412.35	ENSG00000147862	NFIB	protein_coding
1633	ENSG00000091409	71028.4	76348.2	65708.5	-0.219899	0.0539791	16.5682	4.69321e-05	0.00107984	84007.7	76213.9	67743.4	59243.7	77293.6	61667.8	ENSG00000091409	ITGA6	protein_coding
6207	ENSG00000138074	11206.8	10169.3	12244.3	0.271023	0.0664867	16.565	4.70116e-05	0.0010805	9250.56	10384.1	12230.7	14057.6	9026.6	12291.2	ENSG00000138074	SLC5A6	protein_coding
3705	ENSG00000115425	2767.09	3126.44	2407.73	-0.356282	0.087356	16.5601	4.71331e-05	0.00108213	2598.29	2218.97	2763.92	2299.86	4017.1	2704.37	ENSG00000115425	PECR	protein_coding
9694	ENSG00000167641	23.6216	42.2557	4.98755	-3.394	0.842867	16.5375	4.76979e-05	0.00109391	15.5586	0	16.1515	2.17173	95.0569	12.7909	ENSG00000167641	PPP1R14A	protein_coding
93	ENSG00000005981	1769.85	1534.4	2005.31	0.392106	0.0962949	16.5331	4.78071e-05	0.00109523	2676.08	3672.15	1602.03	1879.63	325.095	464.128	ENSG00000005981	ASB4	protein_coding
10836	ENSG00000175197	1737.98	2063.18	1412.77	-0.470595	0.115202	16.503	4.85735e-05	0.00111159	1338.04	1060.23	1560.64	1333.44	3290.87	1844.64	ENSG00000175197	DDIT3	protein_coding
6274	ENSG00000138468	3049.6	3405.91	2693.28	-0.359512	0.0882758	16.5007	4.86321e-05	0.00111173	3235.22	2800.45	2958.75	1943.7	4023.76	3335.69	ENSG00000138468	SENP7	protein_coding
2141	ENSG00000101413	6028.39	6564.33	5492.45	-0.256281	0.0630701	16.4883	4.89501e-05	0.0011178	6253.59	5446.27	6847.22	5442.36	6592.2	5588.72	ENSG00000101413	RPRD1B	protein_coding
5962	ENSG00000136542	7633.14	6936.62	8329.66	0.263738	0.0649173	16.4692	4.94481e-05	0.00112796	7627.61	9323.9	6936.06	7631.46	6246.19	8033.62	ENSG00000136542	GALNT5	protein_coding
12375	ENSG00000187634	147.578	97.7559	197.4	1.37704	0.330735	16.4078	5.10733e-05	0.00116378	215.876	310.338	39.3693	141.162	38.0228	140.7	ENSG00000187634	SAMD11	protein_coding
1102	ENSG00000075043	569.827	676.291	463.364	-0.569443	0.140586	16.3573	5.24535e-05	0.00119395	259.634	163.113	720.76	495.155	1048.48	731.824	ENSG00000075043	KCNQ2	protein_coding
16194	ENSG00000235568	151.884	205.248	98.5203	-1.06087	0.260551	16.3496	5.26662e-05	0.00119751	210.041	119.687	143.344	66.2378	262.357	109.637	ENSG00000235568	NFAM1	protein_coding
3406	ENSG00000112576	5051.34	4581.49	5521.18	0.271258	0.0670415	16.3419	5.28805e-05	0.0012011	4949.58	5561.72	4696.05	5879.96	4098.85	5121.86	ENSG00000112576	CCND3	protein_coding
7139	ENSG00000145832	45.1753	73.7461	16.6045	-2.12295	0.521102	16.3391	5.29596e-05	0.0012016	24.3103	4.23669	35.3314	10.8587	161.597	34.7182	ENSG00000145832	SLC25A48	protein_coding
1153	ENSG00000076351	413.079	504.533	321.625	-0.72378	0.178078	16.3165	5.35962e-05	0.00121475	350.069	167.349	521.895	310.557	641.634	486.969	ENSG00000076351	SLC46A1	protein_coding
4107	ENSG00000119508	119.532	171.199	67.865	-1.27307	0.312474	16.3113	5.37414e-05	0.00121674	250.882	84.7339	234.197	104.243	28.5171	14.6182	ENSG00000119508	NR4A3	protein_coding
6512	ENSG00000140450	3588.28	3200.7	3975.87	0.310212	0.0767671	16.2827	5.45597e-05	0.00123396	3119.5	3488.92	2927.46	3953.64	3555.13	4485.05	ENSG00000140450	ARRDC4	protein_coding
8215	ENSG00000158220	361.596	444.553	278.639	-0.677041	0.167521	16.2557	5.53427e-05	0.00125033	331.593	203.361	491.611	307.3	510.455	325.255	ENSG00000158220	ESYT3	protein_coding
346	ENSG00000021355	43408.8	47014.1	39803.6	-0.239615	0.0594162	16.2229	5.6309e-05	0.00126946	41381	35317.1	47536.9	43994.9	52124.4	40098.7	ENSG00000021355	SERPINB1	protein_coding
2449	ENSG00000104361	2881.75	2586.5	3177.01	0.302882	0.0751327	16.224	5.62771e-05	0.00126946	2813.19	3350.17	2875.97	3485.63	2070.34	2695.23	ENSG00000104361	NIPAL2	protein_coding
10676	ENSG00000173898	1385.27	1592.91	1177.63	-0.418721	0.103819	16.1924	5.72221e-05	0.00128868	2188.9	1464.84	1376.91	1178.16	1212.93	889.884	ENSG00000173898	SPTBN2	protein_coding
7737	ENSG00000152558	51626.2	56239.2	47013.1	-0.254454	0.0632041	16.1533	5.84167e-05	0.00131419	51556.4	48651	54688.9	45393.5	62472.3	46994.8	ENSG00000152558	TMEM123	protein_coding
10436	ENSG00000172183	987.873	1206.37	769.371	-0.557401	0.137736	16.1511	5.84848e-05	0.00131433	702.082	582.545	973.127	729.701	1943.91	995.866	ENSG00000172183	ISG20	protein_coding
7456	ENSG00000149218	10275.4	9480.38	11070.4	0.227055	0.0565132	16.1248	5.93009e-05	0.00133126	9153.32	10780.3	10798.3	12196.4	8489.53	10234.6	ENSG00000149218	ENDOD1	protein_coding
5375	ENSG00000132294	11563.4	12469.8	10657	-0.22625	0.0563253	16.1165	5.95613e-05	0.0013357	12179.5	10900	13375.5	11093.2	11854.5	9977.84	ENSG00000132294	EFR3A	protein_coding
4244	ENSG00000120693	5041.98	5606.16	4477.81	-0.301973	0.0751666	16.0822	6.06521e-05	0.00135872	7943.64	5866.76	4486.08	3524.72	4388.78	4041.93	ENSG00000120693	SMAD9	protein_coding
395	ENSG00000026950	455.679	550.252	361.107	-0.628876	0.156367	16.0789	6.07569e-05	0.00135964	411.331	234.077	584.482	423.487	654.942	425.755	ENSG00000026950	BTN3A1	protein_coding
7470	ENSG00000149328	11050.8	10148.7	11952.9	0.241755	0.0602781	16.0566	6.14769e-05	0.0013743	11097.2	12703.7	10638.8	12014	8710.06	11140.9	ENSG00000149328	GLB1L2	protein_coding
9075	ENSG00000164237	11080.4	11918.2	10242.7	-0.218381	0.05456	16.0073	6.30987e-05	0.00140907	12819.3	11068.4	10784.1	9337.35	12151.1	10322.3	ENSG00000164237	CMBL	protein_coding
8265	ENSG00000158769	8728.22	9495.26	7961.17	-0.25575	0.0639104	15.9799	6.40202e-05	0.00142815	9408.09	8151.4	9347.68	8296.01	9730.02	7436.1	ENSG00000158769	F11R	protein_coding
7148	ENSG00000145911	316.158	416.853	215.464	-0.801604	0.199253	15.9746	6.4197e-05	0.00143059	175.034	117.568	202.903	131.39	872.622	397.433	ENSG00000145911	N4BP3	protein_coding
3062	ENSG00000109255	1356.09	1541.37	1170.81	-0.517667	0.128858	15.961	6.46605e-05	0.00143686	667.075	341.054	2212.75	1798.19	1744.29	1373.2	ENSG00000109255	NMU	protein_coding
4954	ENSG00000128487	1367.2	1556.66	1177.74	-0.438334	0.109572	15.9604	6.46813e-05	0.00143686	278.11	173.704	1405.18	1164.05	2986.69	2195.47	ENSG00000128487	SPECC1	protein_coding
9706	ENSG00000167676	3037.2	3438.66	2635.75	-0.420361	0.104658	15.963	6.45922e-05	0.00143686	6051.32	4983.41	1538.43	1360.59	2726.23	1563.23	ENSG00000167676	PLIN4	protein_coding
17593	ENSG00000251562	4754.87	4295.04	5214.7	0.272075	0.0680548	15.9546	6.48795e-05	0.00143975	4771.63	6187.69	3818.82	4396.67	4294.67	5059.73	ENSG00000251562	MALAT1	lincRNA
98	ENSG00000006042	145.076	195.135	95.0166	-1.07132	0.266867	15.9525	6.49535e-05	0.00143989	283.945	135.574	214.007	112.93	87.4523	36.5455	ENSG00000006042	TMEM98	protein_coding
587	ENSG00000051108	12568.1	13886.2	11249.9	-0.289431	0.0723124	15.9464	6.51603e-05	0.00144297	11540.6	10067.4	13150.3	11837	16967.7	11845.3	ENSG00000051108	HERPUD1	protein_coding
3447	ENSG00000112964	487.796	679.103	296.489	-1.14305	0.283624	15.9372	6.54787e-05	0.00144851	2031.37	885.469	4.03787	2.17173	1.90114	1.82728	ENSG00000112964	GHR	protein_coding
7460	ENSG00000149260	4763.69	5250.54	4276.85	-0.299011	0.074865	15.9009	6.67486e-05	0.00147507	4158.04	3216.71	5237.12	4819.07	6356.45	4794.77	ENSG00000149260	CAPN5	protein_coding
3837	ENSG00000116649	8045.14	7339.11	8751.17	0.251543	0.0630569	15.8834	6.73686e-05	0.00148722	7152.1	7861.19	8100.98	9895.49	6764.25	8496.83	ENSG00000116649	SRM	protein_coding
2296	ENSG00000102921	5391.02	5857.25	4924.78	-0.249218	0.0625151	15.8758	6.76376e-05	0.00149006	5485.38	4728.15	5732.77	4779.98	6353.6	5266.21	ENSG00000102921	N4BP1	protein_coding
2582	ENSG00000105289	8437.69	9175.66	7699.72	-0.252081	0.0632056	15.8758	6.76364e-05	0.00149006	8708.93	7349.6	8937.83	8060.38	9880.21	7689.18	ENSG00000105289	TJP3	protein_coding
722	ENSG00000062282	3727.04	3317.94	4136.14	0.319078	0.079977	15.8566	6.83286e-05	0.0015013	3812.83	4257.88	2872.95	3536.66	3268.06	4613.87	ENSG00000062282	DGAT2	protein_coding
4245	ENSG00000120694	15317	14247	16387.1	0.242131	0.0607449	15.8557	6.83599e-05	0.0015013	17722.2	20086.2	19757.3	22220.1	5261.4	6855.03	ENSG00000120694	HSPH1	protein_coding
9107	ENSG00000164379	3808.6	3342.81	4274.39	0.305827	0.0766905	15.8576	6.82918e-05	0.0015013	1026.87	1128.02	4507.28	5758.34	4494.29	5936.82	ENSG00000164379	FOXQ1	protein_coding
3965	ENSG00000117620	11487.5	12523.6	10451.4	-0.268511	0.0673486	15.8441	6.87793e-05	0.00150895	13377.5	12382.8	11217.2	9340.61	12976.2	9630.66	ENSG00000117620	SLC35A3	protein_coding
11274	ENSG00000178980	7199.49	6577.22	7821.77	0.246184	0.0618347	15.8279	6.93726e-05	0.0015204	6143.7	6936.53	6851.26	8601.14	6736.68	7927.64	ENSG00000178980	SELENOW	protein_coding
120	ENSG00000006611	11766.6	10863.2	12669.9	0.222875	0.0560178	15.8122	6.99495e-05	0.00153146	10744.2	12208	10220.9	12469	11624.5	13332.7	ENSG00000006611	USH1C	protein_coding
4693	ENSG00000125657	4229.09	3797.99	4660.19	0.311841	0.0783029	15.8039	7.02568e-05	0.0015366	2293.92	3084.31	4435.6	5836.53	4664.44	5059.73	ENSG00000125657	TNFSF9	protein_coding
6807	ENSG00000143147	61.3609	94.7729	27.9489	-1.94352	0.471641	15.7833	7.10261e-05	0.00155183	100.159	10.5917	142.335	58.6367	41.825	14.6182	ENSG00000143147	GPR161	protein_coding
6294	ENSG00000138642	729.821	862.057	597.586	-0.561915	0.140865	15.7596	7.19208e-05	0.00156977	761.399	403.545	1102.34	838.288	722.432	550.924	ENSG00000138642	HERC6	protein_coding
46	ENSG00000004478	31802.8	29577.9	34027.7	0.200061	0.0503765	15.7575	7.20031e-05	0.00156995	27505.7	30654.6	31653.9	37224.5	29574.1	34203.9	ENSG00000004478	FKBP4	protein_coding
10185	ENSG00000170522	28977.7	31125.9	26829.6	-0.216666	0.0545576	15.7487	7.2339e-05	0.00157565	31235.8	28384.8	31578.2	27413.8	30563.6	24690.2	ENSG00000170522	ELOVL6	protein_coding
4220	ENSG00000120437	23872.5	25885.2	21859.7	-0.250629	0.0631463	15.7065	7.39694e-05	0.00160952	25481.1	23614.3	27299	23258.1	24875.4	18706.7	ENSG00000120437	ACAT2	protein_coding
8303	ENSG00000159167	371.732	501.863	241.601	-0.892802	0.221263	15.6682	7.54838e-05	0.00163911	313.117	256.32	268.519	154.193	923.953	314.292	ENSG00000159167	STC1	protein_coding
10229	ENSG00000170855	5095.39	4657.6	5533.18	0.249241	0.0629342	15.6685	7.54705e-05	0.00163911	4526.58	5323.41	5399.65	6405.52	4046.57	4870.6	ENSG00000170855	TRIAP1	protein_coding
9536	ENSG00000166801	4834.13	5266.05	4402.21	-0.2563	0.0647165	15.6656	7.55874e-05	0.00163968	5648.75	4614.82	5395.61	4463.99	4753.8	4127.82	ENSG00000166801	FAM111A	protein_coding
6677	ENSG00000141696	4094.49	3719.58	4469.4	0.270622	0.0683397	15.6591	7.58467e-05	0.00164363	4371	5024.72	3123.29	3916.72	3664.44	4466.78	ENSG00000141696	P3H4	protein_coding
11637	ENSG00000182240	13742.3	14759.6	12725.1	-0.212953	0.0539005	15.595	7.846e-05	0.00169853	14970.3	13110.4	13565.2	11883.7	15743.3	13181.1	ENSG00000182240	BACE2	protein_coding
9175	ENSG00000164818	9644.88	10378.7	8911.04	-0.220224	0.0557519	15.5898	7.86762e-05	0.00170147	10181.2	8664.04	10535.8	9176.65	10419.2	8892.44	ENSG00000164818	DNAAF5	protein_coding
3383	ENSG00000112312	9760.61	8988.39	10532.8	0.231624	0.0586296	15.5868	7.88029e-05	0.00170248	10939.6	12543.8	8062.62	9158.19	7962.92	9896.53	ENSG00000112312	GMNN	protein_coding
2879	ENSG00000107669	11361.3	12317.7	10404.9	-0.244872	0.0620119	15.5609	7.98908e-05	0.00172423	12275.7	11214.5	11839	10009.5	12838.4	9990.63	ENSG00000107669	ATE1	protein_coding
1593	ENSG00000090382	1075.31	861.235	1289.38	0.524047	0.132221	15.5359	8.09525e-05	0.00174537	316.034	530.646	645.05	702.555	1622.62	2634.93	ENSG00000090382	LYZ	protein_coding
5891	ENSG00000136068	52773.9	56560.8	48987	-0.201144	0.0510495	15.5081	8.21544e-05	0.00176949	46641.8	41878.7	55846.8	49489.4	67193.8	55593.1	ENSG00000136068	FLNB	protein_coding
8049	ENSG00000156427	283.079	209.882	356.277	0.748904	0.189584	15.5051	8.22812e-05	0.00177042	134.193	210.776	296.784	513.614	198.669	344.442	ENSG00000156427	FGF18	protein_coding
6163	ENSG00000137825	264.301	413.598	115.003	-2.4108	0.579755	15.4986	8.25664e-05	0.00177476	781.82	258.438	62.587	4.34346	396.387	82.2274	ENSG00000137825	ITPKA	protein_coding
855	ENSG00000067057	9395.94	10426.3	8365.58	-0.296854	0.0752419	15.4895	8.29663e-05	0.00178155	9409.07	8527.41	8505.78	7336.11	13364	9233.23	ENSG00000067057	PFKP	protein_coding
2931	ENSG00000108106	11081.5	10128.3	12034.8	0.244271	0.0620276	15.4768	8.35227e-05	0.00178988	10444.7	11601.1	10508.6	13602.6	9431.54	10900.6	ENSG00000108106	UBE2S	protein_coding
4348	ENSG00000121989	4010.73	3628.81	4392.64	0.276285	0.0701701	15.477	8.35141e-05	0.00178988	3338.29	4135.01	3676.48	4658.36	3871.67	4384.55	ENSG00000121989	ACVR2A	protein_coding
6104	ENSG00000137486	8176.7	8840.47	7512.92	-0.234071	0.0594692	15.4737	8.36621e-05	0.00179106	7327.13	6333.86	9651.53	8477.35	9542.76	7727.55	ENSG00000137486	ARRB1	protein_coding
1998	ENSG00000100599	3165.46	3491.45	2839.46	-0.301614	0.0766096	15.4647	8.40618e-05	0.00179781	3602.79	2715.72	3224.24	2593.05	3647.33	3209.61	ENSG00000100599	RIN3	protein_coding
8260	ENSG00000158715	2578.12	2945.43	2210.81	-0.380248	0.0964072	15.4514	8.46526e-05	0.00180862	2193.76	1883.21	2654.9	2235.8	3987.64	2513.42	ENSG00000158715	SLC45A3	protein_coding
5558	ENSG00000133816	14767.1	15815.3	13718.9	-0.207282	0.0527266	15.4426	8.50482e-05	0.00181524	11982.1	10235.9	16633	14560.4	18830.8	16360.5	ENSG00000133816	MICAL2	protein_coding
3685	ENSG00000115306	106795	113675	99914	-0.187393	0.0476868	15.4306	8.55915e-05	0.00182501	104854	92513.5	109826	94417.1	126346	112811	ENSG00000115306	SPTBN1	protein_coding
6970	ENSG00000144040	3758.67	3411.41	4105.93	0.273668	0.069625	15.4282	8.56992e-05	0.00182547	4341.82	5018.36	3239.38	4063.31	2653.04	3236.11	ENSG00000144040	SFXN5	protein_coding
10985	ENSG00000176428	314.374	403.717	225.031	-0.788667	0.199289	15.4196	8.60903e-05	0.00183196	225.6	144.048	371.484	260.608	614.068	270.437	ENSG00000176428	VPS37D	protein_coding
5673	ENSG00000134755	23713.8	21892.7	25534.9	0.220147	0.0560621	15.3957	8.71864e-05	0.00185343	20844.6	25718.9	23441.9	27666.8	21391.6	23219.2	ENSG00000134755	DSC2	protein_coding
6127	ENSG00000137642	17357.6	18712.7	16002.5	-0.220171	0.0560919	15.3857	8.76513e-05	0.00185983	16534.9	14736.3	18029.1	15922	21574.1	17349.1	ENSG00000137642	SORL1	protein_coding
6345	ENSG00000139083	8067.73	8815	7320.46	-0.261365	0.0665511	15.3854	8.76624e-05	0.00185983	8227.58	7454.46	7946.53	6746.48	10270.9	7760.44	ENSG00000139083	ETV6	protein_coding
9036	ENSG00000164093	152.178	205.745	98.6118	-1.15953	0.293673	15.3811	8.78642e-05	0.00186225	24.3103	9.53256	338.172	192.198	254.752	94.1047	ENSG00000164093	PITX2	protein_coding
9715	ENSG00000167703	1738.68	1531.88	1945.49	0.343145	0.0874297	15.3758	8.81102e-05	0.0018656	1432.36	1739.16	1707.01	2192.36	1456.27	1904.94	ENSG00000167703	SLC43A2	protein_coding
116	ENSG00000006555	1734.81	1973.3	1496.31	-0.406858	0.103576	15.3328	9.01355e-05	0.00190658	1991.5	1240.29	1624.23	1369.28	2304.18	1879.35	ENSG00000006555	TTC22	protein_coding
3143	ENSG00000110171	1645.81	1447.43	1844.2	0.349679	0.0893565	15.2843	9.24813e-05	0.00195425	1471.26	1785.77	1504.11	1946.96	1366.92	1799.87	ENSG00000110171	TRIM3	protein_coding
3696	ENSG00000115365	16403	17640.1	15166	-0.220914	0.0565084	15.2618	9.35919e-05	0.0019738	18227.9	16710.6	17959.4	14773.2	16732.9	14014.3	ENSG00000115365	LANCL1	protein_coding
16034	ENSG00000234602	310.064	390	230.127	-0.744297	0.189522	15.2634	9.35086e-05	0.0019738	488.151	255.261	363.409	203.057	318.441	232.064	ENSG00000234602	MCIDAS	protein_coding
6310	ENSG00000138738	712.709	835.614	589.804	-0.509998	0.130227	15.2584	9.37611e-05	0.0019754	934.489	613.261	718.741	469.094	853.611	687.056	ENSG00000138738	PRDM5	protein_coding
7044	ENSG00000144747	7116.69	7844.7	6388.67	-0.28545	0.0729709	15.2458	9.43843e-05	0.00198473	6642.55	6045.76	7737.57	6552.11	9153.98	6568.14	ENSG00000144747	TMF1	protein_coding
9270	ENSG00000165272	1421.37	1203.68	1639.06	0.500303	0.127249	15.2457	9.43909e-05	0.00198473	1184.4	1417.17	1708.02	2113.09	718.63	1386.9	ENSG00000165272	AQP3	protein_coding
2658	ENSG00000105671	8082.39	7446.36	8718.43	0.227217	0.0581792	15.2375	9.4803e-05	0.00198946	7454.52	8451.15	7813.28	9295.01	7071.28	8409.13	ENSG00000105671	DDX49	protein_coding
2876	ENSG00000107625	10401.5	11270.4	9532.54	-0.237272	0.0607307	15.2384	9.47584e-05	0.00198946	10011	9025.22	11369.6	9778.22	12430.6	9794.2	ENSG00000107625	DDX50	protein_coding
6941	ENSG00000143847	693.415	865.266	521.564	-0.691772	0.174831	15.2324	9.50561e-05	0.0019928	846.972	672.575	550.16	411.543	1198.67	480.574	ENSG00000143847	PPFIA4	protein_coding
965	ENSG00000070540	859.427	1018.65	700.209	-0.522619	0.133302	15.2275	9.53029e-05	0.001996	777.93	604.788	1001.39	790.51	1276.61	705.329	ENSG00000070540	WIPI1	protein_coding
3316	ENSG00000111801	28.3698	48.0533	8.68633	-2.47814	0.62594	15.2229	9.55378e-05	0.00199698	26.2551	4.23669	49.4639	10.8587	68.441	10.9637	ENSG00000111801	BTN3A3	protein_coding
7703	ENSG00000152229	2998.06	3299.23	2696.9	-0.316248	0.0809398	15.2231	9.55262e-05	0.00199698	2332.82	1667.14	3849.1	3293.43	3715.77	3130.12	ENSG00000152229	PSTPIP2	protein_coding
9174	ENSG00000164816	65.1163	33.825	96.4076	1.85022	0.461329	15.1977	9.6819e-05	0.00202178	79.7378	182.178	14.1326	41.2629	7.60455	65.7819	ENSG00000164816	DEFA5	protein_coding
18602	ENSG00000260549	584.601	690.169	479.033	-0.573046	0.146505	15.1912	9.71534e-05	0.00202676	527.048	308.219	875.209	700.383	668.25	428.496	ENSG00000260549	MT1L	transcribed_unitary_pseudogene
8693	ENSG00000162669	29.6052	52.6737	6.53672	-2.85083	0.6896	15.1776	9.78565e-05	0.00203943	84.5999	6.35504	20.1894	8.68692	53.2319	4.56819	ENSG00000162669	HFM1	protein_coding
5922	ENSG00000136240	30816.7	32952.3	28681.1	-0.20185	0.051819	15.1577	9.88958e-05	0.00205907	33713.6	30538.1	32731	28432.3	32412.5	27072.9	ENSG00000136240	KDELR2	protein_coding
2529	ENSG00000104904	63264.5	67747.6	58781.5	-0.205902	0.0528555	15.1545	9.90635e-05	0.0020601	66520.8	57365.9	67573.8	62263.5	69148.2	56715	ENSG00000104904	OAZ1	protein_coding
10036	ENSG00000169599	5862.05	6367.62	5356.48	-0.24504	0.0629106	15.153	9.91393e-05	0.0020601	7100.56	5892.18	5285.58	4678.99	6716.72	5498.27	ENSG00000169599	NFU1	protein_coding
4956	ENSG00000128513	815.143	957.661	672.625	-0.560379	0.143085	15.1499	9.93012e-05	0.00206145	1068.68	864.286	816.66	412.629	987.641	740.96	ENSG00000128513	POT1	protein_coding
8163	ENSG00000157657	3017.55	3364.46	2670.64	-0.342868	0.087898	15.1407	9.9787e-05	0.00206951	3721.42	2961.45	3165.69	2147.84	3206.27	2902.63	ENSG00000157657	ZNF618	protein_coding
36	ENSG00000003402	4302.99	4690.45	3915.52	-0.258674	0.0664696	15.1273	0.000100499	0.00208225	4431.28	3810.91	4453.77	3742.98	5186.3	4192.69	ENSG00000003402	CFLAR	protein_coding
17119	ENSG00000245937	3736.41	4097.94	3374.87	-0.279001	0.0717023	15.1145	0.000101184	0.00209439	4166.79	3437.02	3839.01	3368.35	4288.02	3319.25	ENSG00000245937	LINC01184	lincRNA
8481	ENSG00000160752	33993.6	36772.6	31214.6	-0.237454	0.0611205	15.0531	0.00010453	0.00216155	35523.2	32692.4	36462	31836.5	38332.6	29114.9	ENSG00000160752	FDPS	protein_coding
8804	ENSG00000163171	239.593	304.747	174.438	-0.84545	0.21696	15.0438	0.000105043	0.00217003	420.082	209.716	388.645	260.608	105.513	52.991	ENSG00000163171	CDC42EP3	protein_coding
3242	ENSG00000111269	5906.4	6423.59	5389.22	-0.253793	0.0654385	15.0167	0.000106565	0.00219933	6382.92	5580.79	6256.68	5423.9	6631.17	5162.97	ENSG00000111269	CREBL2	protein_coding
6876	ENSG00000143443	283.682	356.308	211.055	-0.796661	0.204416	14.989	0.000108142	0.00222972	303.393	203.361	298.803	129.218	466.729	300.587	ENSG00000143443	C1orf56	protein_coding
9186	ENSG00000164877	7635.89	7045.96	8225.82	0.223655	0.0577802	14.9704	0.000109208	0.00224952	7619.83	8853.63	6565.58	7693.36	6952.46	8130.47	ENSG00000164877	MICALL2	protein_coding
10160	ENSG00000170385	8070.35	7423.69	8717.01	0.232733	0.0601552	14.9488	0.000110467	0.00227325	7704.43	9383.22	7936.44	8823.74	6630.22	7944.08	ENSG00000170385	SLC30A1	protein_coding
7111	ENSG00000145555	23742.4	25338.9	22145.9	-0.194724	0.050374	14.9317	0.000111474	0.00229174	24862.6	21502.3	24848.1	21646.7	26306	23288.6	ENSG00000145555	MYO10	protein_coding
554	ENSG00000048740	4635.12	5153.84	4116.41	-0.323711	0.0836076	14.9122	0.000112631	0.0023133	5384.25	5091.45	2497.42	1905.69	7579.84	5352.09	ENSG00000048740	CELF2	protein_coding
5219	ENSG00000130829	69.7942	102.445	37.1436	-1.54533	0.396924	14.8177	0.00011842	0.00242984	162.393	69.9055	40.3787	14.1162	104.563	27.4091	ENSG00000130829	DUSP9	protein_coding
12680	ENSG00000196227	2640.06	2918.33	2361.79	-0.312254	0.0810344	14.8125	0.000118748	0.00243421	3226.47	2841.76	3046.57	2273.8	2481.94	1969.8	ENSG00000196227	FAM217B	protein_coding
13559	ENSG00000204936	66.5866	101.672	31.5012	-1.88899	0.478815	14.809	0.000118967	0.00243635	40.8413	3.17752	47.445	22.8032	216.73	68.5229	ENSG00000204936	CD177	protein_coding
7957	ENSG00000155304	7186.99	8893.05	5480.92	-0.681565	0.175716	14.8027	0.000119363	0.0024421	7391.31	5779.91	8387.67	5067.73	10900.2	5595.12	ENSG00000155304	HSPA13	protein_coding
7993	ENSG00000155846	3399.76	3716.38	3083.14	-0.269413	0.0700008	14.7961	0.000119785	0.00244838	3328.57	2797.28	3718.88	3018.71	4101.7	3433.45	ENSG00000155846	PPARGC1B	protein_coding
4499	ENSG00000123933	6277.79	5706.04	6849.54	0.282709	0.0733978	14.7839	0.000120561	0.00246189	7290.18	7815.64	4692.01	6351.23	5135.92	6381.76	ENSG00000123933	MXD4	protein_coding
1612	ENSG00000090889	9120.18	9840.92	8399.44	-0.230041	0.0598633	14.7467	0.000122964	0.00250853	9889.44	8965.9	9877.65	8051.69	9755.69	8180.72	ENSG00000090889	KIF4A	protein_coding
12359	ENSG00000187546	180.651	238.434	122.868	-0.932237	0.241413	14.7182	0.000124838	0.00254432	203.234	129.219	337.162	149.849	174.905	89.5365	ENSG00000187546	AGMO	protein_coding
9414	ENSG00000166128	3001.89	3322.47	2681.32	-0.315684	0.0821647	14.7137	0.000125135	0.00254793	3347.04	3033.47	3268.66	2391.08	3351.71	2619.4	ENSG00000166128	RAB8B	protein_coding
5698	ENSG00000134901	965.63	827.198	1104.06	0.420569	0.109518	14.7094	0.000125421	0.0025513	844.054	1097.3	923.663	1205.31	713.877	1009.57	ENSG00000134901	KDELC1	protein_coding
3698	ENSG00000115386	20962	13410.4	28513.6	1.38318	0.349891	14.6678	0.00012822	0.00260496	28309.9	51177.1	8490.64	19964.7	3430.6	14398.9	ENSG00000115386	REG1A	protein_coding
4345	ENSG00000121957	19942.5	21328.6	18556.4	-0.200684	0.0523789	14.6665	0.000128304	0.00260496	18825.9	16800.6	24019.3	21103.8	21140.7	17764.8	ENSG00000121957	GPSM2	protein_coding
13	ENSG00000001617	8804.76	8018.21	9591.31	0.242633	0.0633298	14.6501	0.000129425	0.0026227	6407.23	7336.89	9809	12663.4	7838.39	8773.67	ENSG00000001617	SEMA3F	protein_coding
2164	ENSG00000101577	2850.33	3200.96	2499.69	-0.332499	0.0866867	14.6511	0.000129358	0.0026227	2067.35	1694.68	3036.48	2696.2	4499.04	3108.2	ENSG00000101577	LPIN2	protein_coding
7459	ENSG00000149257	9983.82	9245.52	10722.1	0.212602	0.0555446	14.6384	0.000130231	0.00263653	8482.36	9664.96	9114.49	10624.1	10139.7	11877.3	ENSG00000149257	SERPINH1	protein_coding
17493	ENSG00000250722	205.84	148.586	263.095	0.857078	0.22324	14.6167	0.000131744	0.00266463	80.7103	169.468	179.685	301.871	185.361	317.946	ENSG00000250722	SELENOP	protein_coding
2446	ENSG00000104341	22697.4	24373.5	21021.2	-0.21294	0.0556651	14.6123	0.000132048	0.00266823	24675.9	22672.7	21484.5	18479.3	26960	21911.8	ENSG00000104341	LAPTM4B	protein_coding
12249	ENSG00000186472	876.911	1029.36	724.459	-0.520851	0.135632	14.5918	0.000133493	0.00269486	1244.69	834.629	916.597	520.129	926.805	818.62	ENSG00000186472	PCLO	protein_coding
5286	ENSG00000131408	3398.22	3067.5	3728.94	0.279116	0.0730162	14.5877	0.000133786	0.00269821	3001.84	3416.89	3113.2	3988.38	3087.45	3781.55	ENSG00000131408	NR1H2	protein_coding
2864	ENSG00000107438	9963.94	10739.2	9188.65	-0.226305	0.0592296	14.5789	0.000134414	0.00270829	10627.5	9430.88	10816.5	9494.81	10773.7	8640.28	ENSG00000107438	PDLIM1	protein_coding
3358	ENSG00000112149	85.1206	152.463	17.7785	-4.34991	1.04006	14.5712	0.000134965	0.00271683	35.0069	0	54.5113	2.17173	367.87	51.1637	ENSG00000112149	CD83	protein_coding
7092	ENSG00000145354	3983.72	4350.97	3616.47	-0.269147	0.0705753	14.5198	0.000138695	0.00278926	4390.44	3851.15	4348.79	3650.68	4313.68	3347.57	ENSG00000145354	CISD2	protein_coding
8996	ENSG00000163975	229.179	292.148	166.209	-0.805961	0.210681	14.5133	0.000139174	0.00279625	320.896	183.237	235.206	150.935	320.342	164.455	ENSG00000163975	MELTF	protein_coding
2824	ENSG00000106868	1991.53	2208.87	1774.19	-0.315712	0.0828573	14.499	0.000140233	0.00281487	2271.56	1865.2	1588.9	1268.29	2766.16	2189.08	ENSG00000106868	SUSD1	protein_coding
4791	ENSG00000126432	31724.4	34118.3	29330.5	-0.220958	0.0579933	14.4874	0.000141097	0.00282953	32686.7	27609.5	34411.8	32244.8	35256.6	28137.3	ENSG00000126432	PRDX5	protein_coding
2343	ENSG00000103222	5371.1	5816.5	4925.71	-0.238211	0.0625879	14.472	0.000142261	0.0028494	5386.19	4515.26	5190.69	4509.6	6872.61	5752.27	ENSG00000103222	ABCC1	protein_coding
12178	ENSG00000185988	151.257	100.303	202.21	1.1168	0.289355	14.4707	0.000142356	0.0028494	185.731	280.681	35.3314	79.2682	79.8478	246.682	ENSG00000185988	PLK5	protein_coding
11590	ENSG00000181830	6329.6	5812.82	6846.38	0.235163	0.0617924	14.4662	0.000142695	0.0028535	5320.07	6124.14	6232.46	7163.45	5885.92	7251.55	ENSG00000181830	SLC35C1	protein_coding
8454	ENSG00000160446	5417.92	4973.44	5862.4	0.236166	0.0621131	14.4435	0.000144428	0.00288544	4811.5	5646.45	5416.81	6477.19	4692.01	5463.56	ENSG00000160446	ZDHHC12	protein_coding
2561	ENSG00000105185	11185.8	10340.6	12031	0.215613	0.0567074	14.441	0.000144623	0.00288661	10100.5	11208.2	11457.5	13802.4	9463.86	11082.4	ENSG00000105185	PDCD5	protein_coding
11561	ENSG00000181577	13248.8	17364.8	9132.7	-0.899994	0.233671	14.4196	0.000146272	0.00291679	14961.5	9889.5	14694.8	8805.28	22438.2	8703.32	ENSG00000181577	C6orf223	protein_coding
1091	ENSG00000074695	22202	24234.1	20170	-0.256242	0.0674662	14.3706	0.000150125	0.00299082	21672.2	20651.8	22590.9	18788.7	28439.1	21069.4	ENSG00000074695	LMAN1	protein_coding
2814	ENSG00000106771	14545	15657.2	13432.8	-0.221331	0.058382	14.3496	0.000151809	0.00302153	15110.3	13994.9	16051.6	13318.1	15809.9	12985.5	ENSG00000106771	TMEM245	protein_coding
6994	ENSG00000144320	9343.01	10331.8	8354.27	-0.31227	0.0821641	14.3453	0.000152156	0.00302559	10290.1	9965.76	9007.48	7172.14	11697.7	7924.9	ENSG00000144320	LNPK	protein_coding
12498	ENSG00000188483	2857.28	2565.09	3149.47	0.294762	0.0777577	14.3411	0.000152498	0.00302955	2449.51	2853.41	2485.31	3308.63	2760.45	3286.36	ENSG00000188483	IER5L	protein_coding
8383	ENSG00000160007	26273.2	27992.7	24553.7	-0.189586	0.050101	14.3091	0.000155116	0.00307869	27596.1	24308	27236.5	23502.5	29145.4	25850.5	ENSG00000160007	ARHGAP35	protein_coding
9402	ENSG00000166012	15511.6	14089.4	16933.9	0.257161	0.0679008	14.2917	0.000156551	0.00310426	13834.5	14651.5	14274.9	17028.5	14158.7	19121.5	ENSG00000166012	TAF1D	protein_coding
13171	ENSG00000198643	945.583	1116.71	774.458	-0.476456	0.125676	14.2724	0.000158167	0.00313338	666.103	457.563	759.12	663.464	1924.9	1202.35	ENSG00000198643	FAM3D	protein_coding
3086	ENSG00000109654	49163.6	53129.4	45197.7	-0.260023	0.0686898	14.2646	0.000158821	0.00314341	60598.8	59466.2	48494.9	36830.4	50294.6	39296.5	ENSG00000109654	TRIM2	protein_coding
10171	ENSG00000170456	1777.45	1581.5	1973.4	0.33466	0.0885584	14.2528	0.000159823	0.0031603	2339.63	2800.45	1188.14	1489.81	1216.73	1629.93	ENSG00000170456	DENND5B	protein_coding
8381	ENSG00000159921	5527.27	6019.95	5034.6	-0.255413	0.0676114	14.2441	0.000160566	0.00316909	5155.73	4644.48	6779.59	5708.39	6124.52	4750.92	ENSG00000159921	GNE	protein_coding
13169	ENSG00000198626	812.355	947.983	676.727	-0.47693	0.126049	14.2448	0.000160501	0.00316909	637.903	530.646	794.451	502.756	1411.59	996.779	ENSG00000198626	RYR2	protein_coding
4617	ENSG00000124813	689.788	576.452	803.125	0.677621	0.17953	14.1501	0.000168784	0.0033282	23.3379	69.9055	1087.2	1397.51	618.82	941.961	ENSG00000124813	RUNX2	protein_coding
3153	ENSG00000110318	25.6294	44.1529	7.1059	-2.73761	0.704594	14.1377	0.000169906	0.00334411	26.2551	6.35504	44.4166	2.17173	61.787	12.7909	ENSG00000110318	CEP126	protein_coding
8662	ENSG00000162545	4752.6	4333.47	5171.74	0.26587	0.0706359	14.1379	0.000169885	0.00334411	5010.84	5857.23	3340.33	4411.87	4649.23	5246.11	ENSG00000162545	CAMK2N1	protein_coding
2758	ENSG00000106333	107.801	151.642	63.9609	-1.23436	0.326664	14.1121	0.000172235	0.0033868	157.531	79.438	30.284	11.9445	267.11	100.5	ENSG00000106333	PCOLCE	protein_coding
18124	ENSG00000257588	136.281	181.691	90.8718	-1.04916	0.278033	14.1079	0.000172613	0.00339111	72.931	29.6569	223.092	120.531	249.049	122.428	ENSG00000257588		antisense_RNA
12275	ENSG00000186648	207.589	267.754	147.425	-0.844584	0.22383	14.0912	0.000174157	0.00341827	358.82	171.586	253.377	162.88	191.064	107.809	ENSG00000186648	CARMIL3	protein_coding
18676	ENSG00000260912	1005.4	865.793	1145	0.400604	0.106664	14.077	0.000175476	0.00344099	767.234	998.801	1047.83	1408.37	782.318	1027.84	ENSG00000260912		sense_overlapping
4170	ENSG00000119922	248.607	314.899	182.315	-0.855693	0.225954	14.0734	0.000175811	0.00344119	237.269	91.0889	296.784	212.83	410.646	243.028	ENSG00000119922	IFIT2	protein_coding
12330	ENSG00000187134	1274.49	1089.07	1459.9	0.429196	0.11402	14.0741	0.000175749	0.00344119	830.44	1339.85	1067.01	1210.74	1369.77	1829.1	ENSG00000187134	AKR1C1	protein_coding
9101	ENSG00000164342	1715.45	2182.18	1248.73	-0.919888	0.241946	14.0502	0.000177992	0.00348068	1327.34	503.107	2502.47	1679.83	2716.73	1563.23	ENSG00000164342	TLR3	protein_coding
5700	ENSG00000134909	23267.1	21617.4	24916.8	0.203686	0.0543582	14.0234	0.000180548	0.00352461	24235.4	28218.5	20705.2	22501.3	19911.6	24030.5	ENSG00000134909	ARHGAP32	protein_coding
7779	ENSG00000153064	10.3925	20.0788	0.706116	-5.07668	1.38228	14.0232	0.000180571	0.00352461	36.9517	2.11835	8.07575	0	15.2091	0	ENSG00000153064	BANK1	protein_coding
339	ENSG00000020129	2454.08	2189.21	2718.94	0.314139	0.0838486	13.9971	0.000183095	0.0035706	2230.71	2565.32	2320.77	2811.31	2016.16	2780.2	ENSG00000020129	NCDN	protein_coding
15531	ENSG00000230989	15752	16885.7	14618.3	-0.210254	0.0562387	13.9595	0.000186791	0.00363933	17542.3	15245.7	16763.2	15261.8	16351.7	13347.3	ENSG00000230989	HSBP1	protein_coding
657	ENSG00000057252	4664.04	5757.06	3571.02	-0.8183	0.21677	13.9431	0.000188424	0.00366543	8811.03	6429.18	3829.92	1738.47	4630.22	2545.4	ENSG00000057252	SOAT1	protein_coding
7039	ENSG00000144730	1093.67	1263.07	924.273	-0.434911	0.116139	13.9426	0.000188476	0.00366543	1038.54	915.126	1119.5	785.081	1631.18	1072.61	ENSG00000144730	IL17RD	protein_coding
8956	ENSG00000163827	857.925	1004.01	711.841	-0.463069	0.123871	13.9073	0.000192053	0.00373159	433.696	350.586	1342.59	844.803	1235.74	940.134	ENSG00000163827	LRRC2	protein_coding
9865	ENSG00000168453	13987.4	13014.8	14960	0.215413	0.0577296	13.9037	0.00019242	0.00373531	17417.9	18882.9	10754.9	12801.3	10871.7	13195.7	ENSG00000168453	HR	protein_coding
10360	ENSG00000171723	8754.7	9417.94	8091.46	-0.220646	0.0591749	13.8874	0.000194099	0.00376446	9663.84	8370.65	9378.97	8387.22	9211.01	7516.5	ENSG00000171723	GPHN	protein_coding
7623	ENSG00000151414	6054.31	6536.52	5572.1	-0.231447	0.0620993	13.8762	0.000195252	0.00378337	6513.22	5766.14	6783.63	5761.6	6312.73	5188.55	ENSG00000151414	NEK7	protein_coding
11094	ENSG00000177406	360.478	439.048	281.909	-0.631288	0.169115	13.8714	0.000195757	0.00378969	303.393	195.947	414.891	283.411	598.858	366.369	ENSG00000177406		antisense_RNA
12557	ENSG00000188833	8973.09	9776.36	8169.83	-0.263209	0.0705882	13.8562	0.000197349	0.00381703	9071.64	7597.45	9902.88	9272.2	10354.5	7639.84	ENSG00000188833	ENTPD8	protein_coding
5664	ENSG00000134686	14235.1	15547.2	12923	-0.253855	0.0681143	13.8412	0.000198921	0.00384394	14726.2	13487.5	12950.5	11412.4	18964.8	13869	ENSG00000134686	PHC2	protein_coding
12288	ENSG00000186767	5888.08	5377.02	6399.14	0.255377	0.0685893	13.8317	0.000199931	0.00385994	5334.66	6616.66	5943.75	6428.32	4852.65	6152.44	ENSG00000186767	SPIN4	protein_coding
5807	ENSG00000135631	3043.87	3328.12	2759.61	-0.312105	0.0839488	13.7762	0.000205924	0.00396758	2162.65	1551.69	3249.48	2603.9	4572.24	4123.25	ENSG00000135631	RAB11FIP5	protein_coding
5825	ENSG00000135736	59.7089	92.4552	26.9626	-1.66187	0.439812	13.7749	0.000206067	0.00396758	137.11	29.6569	25.2367	11.9445	115.019	39.2864	ENSG00000135736	CCDC102A	protein_coding
8657	ENSG00000162521	42552.9	45227.3	39878.5	-0.18167	0.0489274	13.7773	0.000205803	0.00396758	44904.1	40407.5	46111.5	40341	44666.3	38887.2	ENSG00000162521	RBBP4	protein_coding
11760	ENSG00000183150	60.2405	89.4912	30.9897	-1.58202	0.423156	13.7599	0.00020772	0.00399578	29.1724	8.47339	126.184	48.8639	113.118	35.6319	ENSG00000183150	GPR19	protein_coding
12835	ENSG00000196950	17962.7	19487	16438.4	-0.245625	0.0661274	13.7521	0.000208592	0.00400894	17984.8	17041	20346.8	17137.1	20129.2	15137.2	ENSG00000196950	SLC39A10	protein_coding
10729	ENSG00000174370	79.9972	114.956	45.0385	-1.47288	0.391177	13.7499	0.000208829	0.00400985	54.4551	10.5917	89.8427	47.7781	200.57	76.7456	ENSG00000174370	C11orf45	protein_coding
7980	ENSG00000155629	1715.85	1894.47	1537.24	-0.375154	0.100976	13.746	0.000209261	0.00401452	1891.34	1356.8	704.609	492.983	3087.45	2761.93	ENSG00000155629	PIK3AP1	protein_coding
8063	ENSG00000156510	2305.88	2642.48	1969.29	-0.36945	0.0994875	13.7085	0.00021349	0.00409196	612.62	478.746	2463.1	2236.88	4851.7	3192.25	ENSG00000156510	HKDC1	protein_coding
19326	ENSG00000267534	675.217	786.56	563.874	-0.476301	0.128442	13.7047	0.000213913	0.00409638	763.344	549.711	869.152	580.938	727.185	560.974	ENSG00000267534	S1PR2	protein_coding
13516	ENSG00000204616	273.103	360.944	185.261	-0.836814	0.223873	13.6983	0.000214653	0.00410682	109.883	93.2073	269.528	122.703	703.421	339.873	ENSG00000204616	TRIM31	protein_coding
1176	ENSG00000077150	4080.95	4626.02	3535.87	-0.343291	0.0924476	13.6842	0.000216268	0.00413402	3216.74	2762.32	4035.85	3639.82	6625.47	4205.48	ENSG00000077150	NFKB2	protein_coding
6412	ENSG00000139597	213.609	272.563	154.655	-0.833209	0.22434	13.6605	0.000219019	0.00418282	245.048	113.332	153.439	96.642	419.201	253.991	ENSG00000139597	N4BP2L1	protein_coding
5381	ENSG00000132329	8664.86	7971.31	9358.41	0.251336	0.0679187	13.6557	0.000219574	0.00418966	10012.9	10768.6	7964.7	9455.71	5936.3	7850.89	ENSG00000132329	RAMP1	protein_coding
3436	ENSG00000112812	1995.55	2216.04	1775.05	-0.319783	0.0864719	13.648	0.000220481	0.00420319	2167.51	1885.33	1639.38	1267.2	2841.25	2172.63	ENSG00000112812	PRSS16	protein_coding
682	ENSG00000058866	411.973	503.181	320.765	-0.644272	0.173644	13.6365	0.000221826	0.00422505	293.669	160.994	392.683	317.073	823.193	484.228	ENSG00000058866	DGKG	protein_coding
11588	ENSG00000181826	670.584	783.273	557.894	-0.49845	0.134623	13.6347	0.000222044	0.0042254	730.282	489.338	810.603	520.129	808.934	664.215	ENSG00000181826	RELL1	protein_coding
967	ENSG00000070614	6137.13	6711.51	5562.74	-0.32756	0.0883759	13.6329	0.000222261	0.00422574	7894.05	6548.87	4675.86	3005.67	7564.63	7133.69	ENSG00000070614	NDST1	protein_coding
12140	ENSG00000185745	117.89	159.148	76.6321	-1.18097	0.316161	13.6119	0.000224762	0.00426946	100.159	28.5977	177.666	82.5258	199.619	118.773	ENSG00000185745	IFIT1	protein_coding
6760	ENSG00000142634	14026.8	15097	12956.6	-0.221242	0.0599232	13.6075	0.000225278	0.00427378	12774.6	10960.3	15773.9	14583.2	16742.4	13326.3	ENSG00000142634	EFHD2	protein_coding
7358	ENSG00000148175	631.393	741.505	521.282	-0.506019	0.136846	13.6066	0.000225391	0.00427378	808.075	633.386	522.905	376.795	893.535	553.665	ENSG00000148175	STOM	protein_coding
5833	ENSG00000135773	2415.35	2168.75	2661.96	0.291377	0.0789451	13.6014	0.000226012	0.00428172	2066.38	2420.21	1999.76	2441.02	2440.11	3124.64	ENSG00000135773	CAPN9	protein_coding
19675	ENSG00000270696	1349.49	1512.75	1186.23	-0.350305	0.09495	13.5896	0.000227439	0.00430492	1622.96	1261.48	1464.74	1136.9	1450.57	1160.32	ENSG00000270696		antisense_RNA
3634	ENSG00000114978	28468.2	30470.7	26465.7	-0.206469	0.0559858	13.5793	0.00022869	0.00432475	31126	29158	29098.9	24481.9	31187.2	25757.3	ENSG00000114978	MOB1A	protein_coding
6710	ENSG00000142156	511.561	600.795	422.327	-0.603124	0.162913	13.5691	0.000229945	0.00434075	315.062	177.941	858.048	719.929	629.277	369.11	ENSG00000142156	COL6A1	protein_coding
9210	ENSG00000164953	714.348	834.325	594.37	-0.519579	0.140452	13.5692	0.000229925	0.00434075	868.365	728.711	726.817	409.371	907.793	645.028	ENSG00000164953	TMEM67	protein_coding
7075	ENSG00000145194	2619.27	2369.1	2869.45	0.276464	0.0751651	13.5135	0.000236855	0.00446721	2369.77	2868.24	2458.06	2976.36	2279.46	2763.76	ENSG00000145194	ECE2	protein_coding
10811	ENSG00000175048	1362.59	1192.91	1532.27	0.364605	0.0990573	13.511	0.000237169	0.00446916	1274.83	1506.14	1053.88	1473.52	1250	1617.14	ENSG00000175048	ZDHHC14	protein_coding
10414	ENSG00000172023	807.329	426.493	1188.16	1.89106	0.487927	13.4879	0.00024011	0.00451658	865.447	2043.15	351.295	1043.52	62.7375	477.833	ENSG00000172023	REG1B	protein_coding
17126	ENSG00000246082	2540.01	2784.79	2295.23	-0.281101	0.0764927	13.4889	0.000239976	0.00451658	3082.55	2604.51	2622.6	2147.84	2649.24	2133.34	ENSG00000246082	NUDT16P1	transcribed_unitary_pseudogene
1029	ENSG00000072657	258.466	182.025	334.906	0.899093	0.240695	13.4767	0.00024154	0.00453946	243.103	294.45	158.487	301.871	144.486	408.396	ENSG00000072657	TRHDE	protein_coding
9545	ENSG00000166833	2880.63	3214.41	2546.86	-0.318416	0.0866302	13.455	0.000244355	0.0045883	2532.16	2364.08	2864.87	2167.39	4246.19	3109.11	ENSG00000166833	NAV2	protein_coding
4949	ENSG00000128394	146.326	202.217	90.4358	-1.05328	0.283587	13.4529	0.000244626	0.00458934	187.676	81.5564	93.8805	67.3236	325.095	122.428	ENSG00000128394	APOBEC3F	protein_coding
10075	ENSG00000169884	33.3556	51.6753	15.036	-2.82929	0.734325	13.4429	0.000245929	0.0046097	99.1861	42.3669	12.1136	0	43.7262	2.74091	ENSG00000169884	WNT10B	protein_coding
7560	ENSG00000150750	420.392	511.975	328.808	-0.655331	0.177615	13.4323	0.000247323	0.00463175	373.406	222.426	520.886	433.26	641.634	330.737	ENSG00000150750	C11orf53	protein_coding
9848	ENSG00000168350	6377.5	7039.96	5715.03	-0.327172	0.0889777	13.4121	0.000250006	0.00467787	6908.02	6729.99	8030.32	6368.6	6181.55	4046.5	ENSG00000168350	DEGS2	protein_coding
1018	ENSG00000072274	125403	135335	115472	-0.225356	0.0614972	13.3886	0.000253153	0.00472841	119844	115582	146096	121758	140064	109076	ENSG00000072274	TFRC	protein_coding
5832	ENSG00000135766	11521.5	12700.7	10342.4	-0.295218	0.0804152	13.3889	0.000253113	0.00472841	12002.5	11377.6	11874.4	10102.9	14225.3	9546.6	ENSG00000135766	EGLN1	protein_coding
3164	ENSG00000110435	8444.77	9088.01	7801.52	-0.221987	0.0606438	13.382	0.000254057	0.00473713	8922.86	8091.03	9513.23	8157.02	8827.93	7156.53	ENSG00000110435	PDHX	protein_coding
19356	ENSG00000267719	397.573	512.914	282.232	-0.79144	0.215129	13.3819	0.000254066	0.00473713	5.83448	6.35504	596.596	361.593	936.31	478.746	ENSG00000267719	LINC02078	lincRNA
11892	ENSG00000184160	2153.49	2375.95	1931.02	-0.324624	0.0886327	13.3792	0.000254433	0.00473981	1065.76	788.025	2889.1	2575.67	3173	2429.36	ENSG00000184160	ADRA2C	protein_coding
8316	ENSG00000159231	22.7607	39.1262	6.39521	-2.67529	0.712668	13.3726	0.000255325	0.00475227	39.8689	9.53256	41.3882	3.2576	36.1216	6.39547	ENSG00000159231	CBR3	protein_coding
13221	ENSG00000198814	2706.45	3030.45	2382.45	-0.336244	0.091727	13.3672	0.000256068	0.00476193	2834.58	2554.73	2592.31	2141.33	3664.44	2451.29	ENSG00000198814	GK	protein_coding
1484	ENSG00000087448	4724.3	4313.49	5135.12	0.259676	0.0709533	13.3651	0.000256352	0.00476304	5030.29	5616.8	4211.5	4929.83	3698.66	4858.73	ENSG00000087448	KLHL42	protein_coding
14085	ENSG00000214290	379.733	462.734	296.732	-0.631079	0.171972	13.3632	0.000256617	0.00476378	396.744	279.622	440.128	312.729	551.33	297.846	ENSG00000214290	COLCA2	protein_coding
2314	ENSG00000103042	2665.31	2355.98	2974.65	0.346071	0.0944481	13.3434	0.000259329	0.00480992	2732.48	3281.32	2409.6	2684.26	1925.85	2958.36	ENSG00000103042	SLC38A7	protein_coding
6105	ENSG00000137491	2230.23	1985.51	2474.95	0.322239	0.0880915	13.337	0.000260224	0.00482055	1993.45	2281.46	2234.96	2704.89	1728.13	2438.5	ENSG00000137491	SLCO2B1	protein_coding
6485	ENSG00000140280	678.976	789.11	568.843	-0.497171	0.135767	13.336	0.000260355	0.00482055	863.503	667.279	652.116	388.74	851.71	650.51	ENSG00000140280	LYSMD2	protein_coding
12841	ENSG00000196975	16670.8	18103.6	15238.1	-0.230125	0.062975	13.3202	0.000262555	0.00485704	15018.9	13715.2	15869.8	14122.8	23422	17876.2	ENSG00000196975	ANXA4	protein_coding
6103	ENSG00000137478	2955.95	3253.4	2658.5	-0.300763	0.082296	13.3153	0.000263254	0.00486573	3419.98	2941.32	3061.72	2189.1	3278.51	2845.07	ENSG00000137478	FCHSD2	protein_coding
9464	ENSG00000166341	1555.18	1730.69	1379.67	-0.3293	0.0902447	13.2959	0.000265993	0.00491082	1922.46	1566.52	1493	1167.31	1776.61	1405.18	ENSG00000166341	DCHS1	protein_coding
13392	ENSG00000203875	8900.24	7931.88	9868.6	0.290399	0.0794117	13.2947	0.000266156	0.00491082	7277.54	7396.21	7739.59	9982.36	8778.5	12227.2	ENSG00000203875	SNHG5	processed_transcript
10695	ENSG00000174032	1665.55	1865.31	1465.8	-0.350603	0.09602	13.2882	0.000267082	0.00492362	1743.54	1491.32	1950.29	1588.62	1902.09	1317.47	ENSG00000174032	SLC25A30	protein_coding
9238	ENSG00000165118	1805.81	2000.88	1610.74	-0.312929	0.0857997	13.2836	0.000267739	0.00493146	1981.78	1629.01	1970.48	1607.08	2050.38	1596.13	ENSG00000165118	C9orf64	protein_coding
18865	ENSG00000262001	483.313	575.206	391.421	-0.543402	0.148837	13.2764	0.000268773	0.00494621	417.165	313.515	594.577	386.568	713.877	474.178	ENSG00000262001	DLGAP1-AS2	antisense_RNA
1251	ENSG00000079459	101404	110081	92725.9	-0.244332	0.0669644	13.2569	0.000271572	0.0049934	101495	95495.1	107328	94647.3	121422	88035.4	ENSG00000079459	FDFT1	protein_coding
4505	ENSG00000124067	763.951	908.69	619.212	-0.501609	0.137301	13.2534	0.000272085	0.0049985	283.945	203.361	832.811	694.954	1609.31	959.32	ENSG00000124067	SLC12A4	protein_coding
3851	ENSG00000116701	200.539	256.409	144.67	-0.92575	0.251987	13.2447	0.000273351	0.00501671	145.862	49.7812	175.647	118.359	447.718	265.869	ENSG00000116701	NCF2	protein_coding
14418	ENSG00000221978	15784.9	14693.8	16876	0.205034	0.056306	13.2434	0.000273548	0.00501671	16917.1	18301.5	13554.1	16210.9	13610.2	16115.7	ENSG00000221978	CCNL2	protein_coding
8554	ENSG00000161642	315.666	392.841	238.49	-0.692386	0.18942	13.2399	0.000274055	0.00502165	291.724	163.113	275.585	210.658	611.216	341.701	ENSG00000161642	ZNF385A	protein_coding
8235	ENSG00000158457	141.014	182.084	99.9443	-1.13648	0.308623	13.2372	0.000274445	0.00502409	93.3516	25.4202	88.8332	42.3487	364.068	232.064	ENSG00000158457	TSPAN33	protein_coding
17458	ENSG00000250376	40.8223	17.421	64.2236	2.03137	0.539836	13.2357	0.000274661	0.00502409	7.7793	58.2545	29.2746	64.066	15.2091	70.3501	ENSG00000250376		unprocessed_pseudogene
8973	ENSG00000163900	4992.74	4579.87	5405.6	0.237928	0.0653967	13.2206	0.000276885	0.00506042	4478.93	5077.68	4565.82	5662.79	4694.86	5476.35	ENSG00000163900	TMEM41A	protein_coding
10674	ENSG00000173890	5399.98	5908.94	4891.03	-0.28719	0.078853	13.2075	0.000278836	0.0050917	6256.5	5966.32	5552.08	4405.36	5918.24	4301.41	ENSG00000173890	GPR160	protein_coding
571	ENSG00000049759	13614.8	14521	12708.6	-0.193514	0.0532733	13.1856	0.000282106	0.00514699	12948.6	11242.1	14621.1	12666.6	15993.3	14217.1	ENSG00000049759	NEDD4L	protein_coding
103	ENSG00000006125	47137	50004.5	44269.6	-0.176398	0.0485912	13.1702	0.000284432	0.00517901	49604.7	43713.1	48372.7	42248.8	52036	46846.8	ENSG00000006125	AP2B1	protein_coding
5432	ENSG00000132640	6361.44	5873.87	6849.01	0.220094	0.0606231	13.1692	0.000284593	0.00517901	6195.24	7315.71	5890.25	6970.17	5536.11	6261.16	ENSG00000132640	BTBD3	protein_coding
7010	ENSG00000144488	86.8602	124.575	49.1449	-1.37299	0.375211	13.1715	0.000284242	0.00517901	17.5034	8.47339	240.253	104.243	115.969	34.7182	ENSG00000144488	ESPNL	protein_coding
6524	ENSG00000140511	141.772	187.556	95.9888	-1.03246	0.283794	13.1598	0.000286017	0.00520046	37.9241	14.8284	293.755	155.279	230.988	117.859	ENSG00000140511	HAPLN3	protein_coding
7833	ENSG00000153823	61.2047	97.242	25.1674	-1.90858	0.520195	13.1145	0.000293012	0.00532309	1.94483	0	46.4355	15.2021	243.346	60.3001	ENSG00000153823	PID1	protein_coding
13549	ENSG00000204866	4514.27	3521.31	5507.24	0.687364	0.188234	13.1075	0.000294116	0.00533858	1942.88	3985.67	4974.66	7782.4	3646.38	4753.66	ENSG00000204866	IGFL2	protein_coding
1514	ENSG00000088682	7422.47	7963.22	6881.73	-0.210759	0.0582151	13.0971	0.000295746	0.00536359	7945.58	6933.35	8099.97	7015.78	7844.09	6696.05	ENSG00000088682	COQ9	protein_coding
498	ENSG00000042062	137.624	183.28	91.9684	-1.01211	0.278844	13.0863	0.000297457	0.00539002	273.248	139.811	48.4545	22.8032	228.137	113.291	ENSG00000042062	RIPOR3	protein_coding
16650	ENSG00000240065	552.191	649.342	455.04	-0.50843	0.140295	13.0844	0.000297761	0.00539091	684.579	444.853	540.065	410.457	723.383	509.81	ENSG00000240065	PSMB9	protein_coding
6751	ENSG00000142583	173.617	223.524	123.71	-0.87956	0.242523	13.0657	0.000300754	0.00544047	381.186	217.131	121.136	60.8085	168.251	93.1911	ENSG00000142583	SLC2A5	protein_coding
12924	ENSG00000197372	3776.31	3448.03	4104.6	0.250411	0.0692401	13.0637	0.000301066	0.00544149	3612.51	4386.04	3382.73	3842.88	3348.85	4084.88	ENSG00000197372	ZNF675	protein_coding
10993	ENSG00000176485	282.195	355.999	208.391	-0.870138	0.23789	13.0418	0.000304622	0.00550107	56.3999	32.8344	557.226	422.402	454.372	169.937	ENSG00000176485	PLA2G16	protein_coding
12778	ENSG00000196659	540.15	637.972	442.329	-0.538597	0.148847	13.0086	0.000310056	0.00559444	646.654	515.817	637.984	373.538	629.277	437.633	ENSG00000196659	TTC30B	protein_coding
8697	ENSG00000162695	5175.77	5619.95	4731.6	-0.248696	0.06892	12.9966	0.000312058	0.00562579	5377.44	4918.8	5742.86	4779.98	5739.54	4496.01	ENSG00000162695	SLC30A7	protein_coding
3720	ENSG00000115541	10180.2	10891.3	9468.97	-0.204583	0.0567316	12.9927	0.0003127	0.00563259	11341.2	10081.2	11258.6	9924.81	10074.1	8400.9	ENSG00000115541	HSPE1	protein_coding
5710	ENSG00000135002	6148.22	6625.89	5670.54	-0.225183	0.0624482	12.9886	0.000313389	0.00564021	6873.99	5940.9	6384.89	5669.3	6618.81	5401.43	ENSG00000135002	RFK	protein_coding
13113	ENSG00000198363	23915.8	26073.6	21758	-0.250573	0.0693943	12.9833	0.000314275	0.00565136	22549.3	21189.8	25327.6	22185.3	30344.1	21899	ENSG00000198363	ASPH	protein_coding
3065	ENSG00000109320	8880.43	9514.39	8246.47	-0.207575	0.0576078	12.9719	0.000316198	0.00568112	9938.06	8830.33	9280.04	7758.51	9325.08	8150.57	ENSG00000109320	NFKB1	protein_coding
6402	ENSG00000139508	660.297	777.344	543.25	-0.537355	0.148428	12.9682	0.000316831	0.00568769	882.951	494.634	821.707	716.671	627.375	418.446	ENSG00000139508	SLC46A3	protein_coding
11145	ENSG00000177822	573.497	688.311	458.683	-0.546921	0.151372	12.9446	0.00032084	0.0057548	358.82	301.864	779.309	441.947	926.805	632.238	ENSG00000177822		antisense_RNA
10634	ENSG00000173559	1055.35	912.999	1197.71	0.387398	0.107564	12.9357	0.000322372	0.0057774	781.82	969.144	1025.62	1301.95	931.558	1322.03	ENSG00000173559	NABP1	protein_coding
1359	ENSG00000083642	7924.94	8523.87	7326.01	-0.221225	0.0614842	12.9288	0.000323559	0.00579378	8988.01	8130.22	8487.61	6842.04	8096	7005.78	ENSG00000083642	PDS5B	protein_coding
5055	ENSG00000129514	7319.71	8063.1	6576.31	-0.28512	0.0791303	12.9144	0.000326071	0.00583384	9185.41	6646.31	8082.81	6326.25	6921.09	6756.35	ENSG00000129514	FOXA1	protein_coding
11478	ENSG00000180767	557.086	663.156	451.015	-0.533301	0.147964	12.9123	0.00032643	0.00583535	308.255	231.959	792.433	599.398	888.782	521.687	ENSG00000180767	CHST13	protein_coding
11250	ENSG00000178802	7648.55	8364.93	6932.17	-0.26186	0.0727883	12.896	0.000329285	0.00588143	7911.55	7228.86	7327.73	6429.41	9855.5	7138.25	ENSG00000178802	MPI	protein_coding
3084	ENSG00000109610	3111.06	3395.26	2826.87	-0.278882	0.0776279	12.8797	0.000332172	0.00592565	4318.49	3833.15	2743.73	2291.18	3123.57	2356.27	ENSG00000109610	SOD3	protein_coding
3982	ENSG00000117834	28.2875	9.63519	46.9398	2.31477	0.634732	12.8788	0.000332319	0.00592565	6.80689	24.361	4.03787	31.4901	18.0608	84.9683	ENSG00000117834	SLC5A9	protein_coding
12489	ENSG00000188373	1992.06	2265.56	1718.56	-0.344515	0.0958121	12.8748	0.00033304	0.00593354	3855.62	2634.16	2248.09	1940.44	692.965	581.074	ENSG00000188373	C10orf99	protein_coding
5778	ENSG00000135469	320.158	390.058	250.259	-0.638026	0.177412	12.8728	0.000333398	0.00593492	448.282	276.444	365.427	248.663	356.463	225.669	ENSG00000135469	COQ10A	protein_coding
4356	ENSG00000122068	12453.9	11621.5	13286.4	0.193148	0.0538334	12.8641	0.000334951	0.00595758	11565.9	13439.9	12677.9	14369.3	10620.7	12050	ENSG00000122068	FYTTD1	protein_coding
4047	ENSG00000118762	2722.82	2453.12	2992.52	0.30425	0.0847394	12.848	0.000337838	0.00599387	3036.85	3321.57	2399.51	3021.96	1923	2634.02	ENSG00000118762	PKD2	protein_coding
6910	ENSG00000143633	2696.51	2405.19	2987.83	0.321202	0.0893994	12.8494	0.000337581	0.00599387	2506.88	2779.27	2713.45	3270.63	1995.24	2913.59	ENSG00000143633	C1orf131	protein_coding
14509	ENSG00000223764	98.342	59.44	137.244	1.52933	0.409143	12.8488	0.000337688	0.00599387	120.579	213.953	12.1136	106.415	45.6273	91.3638	ENSG00000223764		lincRNA
6813	ENSG00000143158	7251.37	7776.08	6726.67	-0.210766	0.0587818	12.8463	0.000338146	0.00599433	8298.57	7225.68	8019.22	7026.63	7010.45	5927.68	ENSG00000143158	MPC2	protein_coding
229	ENSG00000010818	3435.37	3814.66	3056.07	-0.303791	0.0845886	12.8432	0.000338703	0.0059992	3150.62	2853.41	3627.02	3068.66	4666.34	3246.16	ENSG00000010818	HIVEP2	protein_coding
10250	ENSG00000170961	62.0968	91.2565	32.937	-1.56185	0.434865	12.81	0.000344765	0.00610148	23.3379	6.35504	202.903	76.0106	47.5284	16.4455	ENSG00000170961	HAS2	protein_coding
4732	ENSG00000125850	2142.19	1888.66	2395.73	0.350437	0.0976373	12.8085	0.000345056	0.00610155	2014.84	2189.31	2101.71	2674.49	1549.43	2323.38	ENSG00000125850	OVOL2	protein_coding
8834	ENSG00000163376	1847.58	1648.65	2046.51	0.319773	0.0892929	12.7946	0.000347623	0.00614183	1833	2316.41	1822.09	2088.12	1290.87	1735	ENSG00000163376	KBTBD8	protein_coding
11861	ENSG00000183850	476.561	563.652	389.471	-0.535129	0.149399	12.7786	0.000350615	0.00618953	558.165	388.717	565.302	359.421	567.49	420.274	ENSG00000183850	ZNF730	protein_coding
2451	ENSG00000104368	91.1233	131.06	51.1863	-1.31882	0.361754	12.7369	0.000358504	0.00632354	92.3792	37.0711	104.985	66.2378	195.817	50.2501	ENSG00000104368	PLAT	protein_coding
1095	ENSG00000074800	233587	252936	214237	-0.229162	0.0641139	12.7301	0.000359826	0.00634159	227646	215154	232986	205822	298176	221734	ENSG00000074800	ENO1	protein_coding
21193	ENSG00000283633	129.285	185.091	73.4786	-1.11597	0.310437	12.7184	0.000362082	0.00637607	53.4827	30.716	454.261	165.052	47.5284	24.6682	ENSG00000283633		lincRNA
2277	ENSG00000102837	7843.91	10165.5	5522.33	-1.48048	0.399458	12.7075	0.000364187	0.00640782	22723.3	14411.1	1732.25	447.376	6040.87	1708.5	ENSG00000102837	OLFM4	protein_coding
8360	ENSG00000159713	78.2355	45.5266	110.944	1.33425	0.369604	12.6924	0.00036715	0.00645461	50.5655	141.929	24.2272	80.354	61.787	110.55	ENSG00000159713	TPPP3	protein_coding
7234	ENSG00000146828	5721.32	5267.48	6175.16	0.231733	0.0650235	12.6828	0.000369035	0.00648238	5516.5	6141.09	5471.32	6365.34	4814.63	6019.05	ENSG00000146828	SLC12A9	protein_coding
9284	ENSG00000165389	4842.32	5293.3	4391.35	-0.283857	0.0795593	12.6775	0.000370084	0.00649544	5859.76	5422.97	4792.95	4048.11	5227.18	3702.98	ENSG00000165389	SPTSSA	protein_coding
10296	ENSG00000171236	3372.11	3699.23	3045	-0.276329	0.0775774	12.6571	0.000374142	0.00656123	3743.79	3022.88	3295.91	3017.62	4057.98	3094.49	ENSG00000171236	LRG1	protein_coding
16258	ENSG00000236039	66.9118	37.701	96.1226	1.451	0.401908	12.6511	0.000375349	0.00657697	16.531	62.4912	58.5492	110.758	38.0228	115.118	ENSG00000236039		lincRNA
419	ENSG00000031081	119.387	165.635	73.1398	-1.15488	0.318992	12.6358	0.000378422	0.00661989	219.765	60.3729	139.307	86.8692	137.832	72.1774	ENSG00000031081	ARHGAP31	protein_coding
4151	ENSG00000119771	555.799	651.866	459.733	-0.611619	0.171651	12.6368	0.000378229	0.00661989	923.792	730.83	72.6817	32.576	959.124	615.792	ENSG00000119771	KLHL29	protein_coding
992	ENSG00000071246	379.205	455.191	303.219	-0.603392	0.169328	12.6325	0.000379099	0.00662628	666.103	441.675	290.727	168.309	408.745	299.673	ENSG00000071246	VASH1	protein_coding
8431	ENSG00000160285	18071.8	19345.6	16798.1	-0.205363	0.0577492	12.6267	0.000380285	0.00664153	19045.7	17787.8	19626.1	16835.3	19365	15771.2	ENSG00000160285	LSS	protein_coding
12510	ENSG00000188559	11461.8	12233.6	10690.1	-0.197771	0.0556476	12.6202	0.000381602	0.00665907	12706.5	11314.1	10884.1	9141.9	13110.2	11614.2	ENSG00000188559	RALGAPA2	protein_coding
2102	ENSG00000101220	7428.3	6859.13	7997.47	0.221824	0.0624062	12.6169	0.000382279	0.00665993	7142.37	7769.04	6739.21	8173.31	6695.81	8050.07	ENSG00000101220	C20orf27	protein_coding
17678	ENSG00000253417	113.079	73.4103	152.747	1.07103	0.299182	12.6175	0.000382146	0.00665993	91.4068	183.237	73.6912	132.476	55.133	142.528	ENSG00000253417	LINC02159	lincRNA
6084	ENSG00000137331	798.184	944.462	651.906	-0.529781	0.148288	12.5873	0.000388379	0.00676067	558.165	353.764	872.181	814.399	1403.04	787.556	ENSG00000137331	IER3	protein_coding
14149	ENSG00000214814	226.408	160.044	292.772	0.817829	0.228677	12.5789	0.000390126	0.00678551	173.089	409.9	97.9184	142.248	209.125	326.169	ENSG00000214814	FER1L6	protein_coding
1124	ENSG00000075420	7152.04	7830.97	6473.11	-0.274905	0.0773419	12.5759	0.000390745	0.00679072	7304.76	7024.44	7721.42	6299.1	8466.72	6095.79	ENSG00000075420	FNDC3B	protein_coding
446	ENSG00000035403	22203.5	23617.5	20789.4	-0.182549	0.0514824	12.564	0.000393243	0.00682854	21430	19354.3	24382.7	21543.6	25039.9	21470.5	ENSG00000035403	VCL	protein_coding
6455	ENSG00000139915	2644.85	2924.34	2365.36	-0.345683	0.0972702	12.5457	0.000397116	0.00689015	2354.21	1495.55	4017.68	3501.92	2401.14	2098.63	ENSG00000139915	MDGA2	protein_coding
9463	ENSG00000166340	14793.8	13841	15746.6	0.186042	0.0525181	12.5409	0.00039813	0.00690211	15254.2	17426.6	12441.7	14211.8	13827	15601.3	ENSG00000166340	TPP1	protein_coding
995	ENSG00000071537	17814.2	19425.9	16202.5	-0.256002	0.0722628	12.4919	0.000408723	0.00707997	17594.8	16853.6	18692.3	15992.6	21990.5	15761.2	ENSG00000071537	SEL1L	protein_coding
11158	ENSG00000177917	3459.38	3807.14	3111.63	-0.293749	0.0829687	12.4873	0.000409725	0.00709155	3629.04	3431.72	3805.7	2932.92	3986.69	2970.24	ENSG00000177917	ARL6IP6	protein_coding
13538	ENSG00000204789	1574.37	1761.89	1386.84	-0.336337	0.0951894	12.452	0.000417554	0.00722117	1628.79	1368.45	1548.52	1284.58	2108.36	1507.5	ENSG00000204789	ZNF204P	processed_pseudogene
9905	ENSG00000168765	2441.82	2665.09	2218.56	-0.316628	0.0896298	12.4364	0.00042104	0.00727554	1876.76	1375.87	2112.82	1617.94	4005.7	3661.86	ENSG00000168765	GSTM4	protein_coding
11307	ENSG00000179222	15387.8	16457.7	14317.9	-0.203995	0.0578158	12.4319	0.00042207	0.0072874	17712.5	15749.9	15770.9	14385.5	15889.7	12818.3	ENSG00000179222	MAGED1	protein_coding
7948	ENSG00000155158	3960.35	4365.45	3555.25	-0.280739	0.0794931	12.4298	0.000422546	0.00728969	3496.8	3236.83	4329.61	3595.3	5269.95	3833.63	ENSG00000155158	TTC39B	protein_coding
8675	ENSG00000162604	1203.74	1352.89	1054.59	-0.357168	0.101231	12.4236	0.000423938	0.00730776	1284.56	1047.52	1293.13	1032.66	1480.99	1083.57	ENSG00000162604	TM2D1	protein_coding
3136	ENSG00000110080	2727.95	3077.57	2378.32	-0.365553	0.103289	12.4112	0.000426769	0.0073506	2456.31	2068.57	3092	2824.34	3684.41	2242.07	ENSG00000110080	ST3GAL4	protein_coding
8884	ENSG00000163584	50033.7	47033.7	53033.7	0.173437	0.0492206	12.4077	0.000427571	0.00735846	47683.2	52540.3	45757.2	53096.6	47660.6	53464.3	ENSG00000163584	RPL22L1	protein_coding
111	ENSG00000006453	6383.92	6874.36	5893.48	-0.218674	0.0620715	12.3981	0.000429778	0.00738447	6254.56	5586.08	6626.15	5746.4	7742.38	6347.96	ENSG00000006453	BAIAP2L1	protein_coding
4409	ENSG00000122779	4880.65	4463.15	5298.14	0.245878	0.0697574	12.3996	0.000429433	0.00738447	4647.16	5341.41	4381.09	4899.42	4361.21	5653.59	ENSG00000122779	TRIM24	protein_coding
16452	ENSG00000237523	347.739	422.149	273.328	-0.716383	0.201917	12.3635	0.000437804	0.00751629	314.089	129.219	454.261	334.446	498.098	356.319	ENSG00000237523	LINC00857	lincRNA
9979	ENSG00000169136	3220.61	2942.45	3498.78	0.249198	0.0708555	12.3578	0.000439145	0.00753322	3491.93	4129.72	3060.71	3683.25	2274.71	2683.36	ENSG00000169136	ATF5	protein_coding
14065	ENSG00000214193	475.393	581.756	369.03	-0.632712	0.178475	12.349	0.000441225	0.00756278	498.848	402.486	492.62	358.336	753.801	346.269	ENSG00000214193	SH3D21	protein_coding
15774	ENSG00000232721	6.70723	13.4145	0	-6.13044	1.69816	12.3374	0.000443982	0.00760391	14.5862	0	16.1515	0	9.50569	0	ENSG00000232721		lincRNA
9998	ENSG00000169241	8483	9272.99	7693.02	-0.262835	0.074696	12.3292	0.000445929	0.00763111	8015.6	7078.46	9077.14	8364.42	10726.2	7636.19	ENSG00000169241	SLC50A1	protein_coding
7658	ENSG00000151715	14143.8	13131	15156.7	0.204873	0.0583561	12.3077	0.000451082	0.00771307	14844.9	16684.1	12814.2	15910.1	11733.8	12875.9	ENSG00000151715	TMEM45B	protein_coding
9822	ENSG00000168228	1845.38	2045.63	1645.12	-0.31056	0.0884539	12.3017	0.000452548	0.00773191	1860.23	1587.7	2249.1	1671.15	2027.56	1676.53	ENSG00000168228	ZCCHC4	protein_coding
9635	ENSG00000167325	22759.6	24190	21329.1	-0.180573	0.0515089	12.2807	0.000457669	0.00781312	25137.8	22524.4	25607.2	21885.6	21825.1	19577.4	ENSG00000167325	RRM1	protein_coding
11154	ENSG00000177879	9117.04	9854.21	8379.86	-0.233244	0.0664857	12.2777	0.000458407	0.00781943	8854.79	8074.08	10323.8	9162.53	10384	7902.97	ENSG00000177879	AP3S1	protein_coding
11112	ENSG00000177565	16705	18067.7	15342.2	-0.242154	0.0690733	12.2442	0.000466709	0.00795466	18274.6	17624.6	17007.5	14300.8	18921.1	14101.1	ENSG00000177565	TBL1XR1	protein_coding
5402	ENSG00000132437	7558.62	7006.44	8110.79	0.214816	0.0613823	12.233	0.000469528	0.00799628	8310.24	9550.57	5815.55	7154.77	6893.53	7627.05	ENSG00000132437	DDC	protein_coding
3391	ENSG00000112379	12876.5	13794.7	11958.2	-0.207225	0.0592597	12.2102	0.000475289	0.00808791	14184.6	13248.1	11339.4	9627.28	15860.2	12999.2	ENSG00000112379	ARFGEF3	protein_coding
9823	ENSG00000168229	937.351	1323.3	551.406	-1.34223	0.37223	12.2082	0.000475795	0.00809005	1699.78	409.9	637.984	270.38	1632.13	973.938	ENSG00000168229	PTGDR	protein_coding
4043	ENSG00000118689	6515.55	7013.37	6017.73	-0.218544	0.0625277	12.2021	0.000477356	0.00811008	6659.08	6020.34	6595.87	5663.87	7785.16	6368.97	ENSG00000118689	FOXO3	protein_coding
13283	ENSG00000198945	784.896	1093.78	476.013	-1.55911	0.428362	12.199	0.000478141	0.00811693	434.669	92.1481	1265.87	381.139	1580.8	954.752	ENSG00000198945	L3MBTL3	protein_coding
4195	ENSG00000120149	1006.33	819.696	1192.97	0.452787	0.129093	12.1876	0.000481092	0.00816051	479.399	512.64	1150.79	1878.55	828.896	1187.73	ENSG00000120149	MSX2	protein_coding
16698	ENSG00000240563	396.773	476.86	316.686	-0.62148	0.177067	12.1836	0.000482107	0.00817119	479.399	258.438	434.071	264.951	517.109	426.669	ENSG00000240563	L1TD1	protein_coding
7542	ENSG00000150457	1794.4	1982.66	1606.15	-0.311246	0.0891185	12.1753	0.000484276	0.0082014	1227.18	959.611	2285.44	1984.96	2435.36	1873.87	ENSG00000150457	LATS2	protein_coding
6132	ENSG00000137693	17961.5	19203.9	16719.1	-0.202533	0.0580143	12.169	0.000485907	0.00822248	19941.3	18599.1	17797.9	15461.6	19872.6	16096.5	ENSG00000137693	YAP1	protein_coding
1609	ENSG00000090857	7736.62	8367.48	7105.75	-0.241679	0.0692144	12.1586	0.000488621	0.00826051	8487.22	7316.77	8231.2	6208.98	8384.02	7791.51	ENSG00000090857	PDPR	protein_coding
8835	ENSG00000163378	1726.63	1911.33	1541.93	-0.307198	0.0880355	12.1574	0.000488933	0.00826051	2134.45	1697.86	1901.84	1484.38	1697.72	1443.55	ENSG00000163378	EOGT	protein_coding
1901	ENSG00000100263	2495.13	2231.84	2758.41	0.310517	0.0889522	12.1373	0.000494227	0.00834333	2381.44	2614.04	2369.22	2899.26	1944.86	2761.93	ENSG00000100263	RHBDD3	protein_coding
9468	ENSG00000166349	163.888	211.36	116.417	-0.898756	0.256194	12.1304	0.000496075	0.00836787	203.234	105.917	232.178	157.45	198.669	85.882	ENSG00000166349	RAG1	protein_coding
10297	ENSG00000171241	5135.5	5548.38	4722.61	-0.230429	0.0661361	12.1236	0.000497881	0.00839167	5183.93	4709.09	6063.88	4947.2	5397.33	4511.54	ENSG00000171241	SHCBP1	protein_coding
9695	ENSG00000167642	40534.1	43301.2	37766.9	-0.198088	0.0568464	12.1215	0.000498439	0.00839441	41454.9	36438.7	43094.2	40428.9	45354.5	36433.1	ENSG00000167642	SPINT2	protein_coding
13180	ENSG00000198682	25976.4	27696.6	24256.2	-0.201286	0.0577899	12.1109	0.000501267	0.00843535	29775.3	27945.2	28919.2	25202.9	24395.4	19620.4	ENSG00000198682	PAPSS2	protein_coding
5532	ENSG00000133519	449.81	366.351	533.269	0.685725	0.195128	12.0602	0.000515099	0.00866124	639.848	797.558	310.916	426.745	148.289	375.505	ENSG00000133519	ZDHHC8P1	transcribed_unprocessed_pseudogene
12172	ENSG00000185950	16799	17955.2	15642.7	-0.197052	0.0567097	12.0586	0.000515548	0.00866194	17373.1	15666.2	17190.2	15552.8	19302.3	15709.1	ENSG00000185950	IRS2	protein_coding
12989	ENSG00000197756	83451.9	78248.5	88655.3	0.17763	0.0511345	12.0549	0.000516569	0.00867224	75168.5	81492.8	80177	95688.6	79400.1	88784.6	ENSG00000197756	RPL37A	protein_coding
7168	ENSG00000146072	5841.37	6330.06	5352.68	-0.235345	0.0677763	12.0351	0.000522071	0.00875768	5438.7	4773.69	6144.63	5535.74	7406.83	5748.61	ENSG00000146072	TNFRSF21	protein_coding
2992	ENSG00000108622	42.8199	65.7427	19.8971	-1.92465	0.545513	12.0333	0.000522585	0.00875938	36.9517	4.23669	26.2462	9.77279	134.03	45.6819	ENSG00000108622	ICAM2	protein_coding
2818	ENSG00000106789	4373.46	4767.96	3978.97	-0.252916	0.0728556	12.0249	0.000524937	0.00878766	4194.99	3447.61	4228.66	3915.63	5880.22	4573.67	ENSG00000106789	CORO2A	protein_coding
9975	ENSG00000169116	22568.1	26454.3	18681.9	-0.559239	0.160295	12.0244	0.000525099	0.00878766	31997.2	24438.3	28015.8	21107	19349.8	10500.4	ENSG00000169116	PARM1	protein_coding
13147	ENSG00000198538	5563.98	5153.02	5974.94	0.214436	0.0618248	12.0209	0.000526081	0.00879716	4707.45	5561.72	5355.23	6167.71	5396.38	6195.38	ENSG00000198538	ZNF28	protein_coding
5951	ENSG00000136485	23584	25054.5	22113.6	-0.182169	0.0525302	12.0159	0.000527477	0.00881356	25681.4	23541.2	23868.9	20226.4	25613.1	22573.3	ENSG00000136485	DCAF7	protein_coding
6438	ENSG00000139725	804.363	924.976	683.751	-0.480199	0.137928	12.0118	0.000528652	0.00882624	708.889	409.9	985.241	878.465	1080.8	762.888	ENSG00000139725	RHOF	protein_coding
4989	ENSG00000128791	4590.35	5004.46	4176.23	-0.258781	0.0746342	11.99	0.00053486	0.00892287	4692.86	4408.28	4646.58	3761.44	5673.95	4358.97	ENSG00000128791	TWSG1	protein_coding
8341	ENSG00000159433	554.27	665.141	443.399	-0.556835	0.159894	11.9852	0.000536257	0.00893916	975.33	535.942	442.147	289.926	577.946	504.328	ENSG00000159433	STARD9	protein_coding
7524	ENSG00000149927	57.8056	85.7855	29.8256	-1.59662	0.459775	11.9684	0.000541096	0.00901275	201.289	70.9646	32.303	13.0304	23.7642	5.48183	ENSG00000149927	DOC2A	protein_coding
4317	ENSG00000121644	16412.1	17760.8	15063.3	-0.23266	0.0672504	11.9297	0.000552457	0.00918757	15706.4	15165.2	18263.3	15321.6	19312.7	14703.2	ENSG00000121644	DESI2	protein_coding
5543	ENSG00000133678	1153.23	1296.6	1009.87	-0.35304	0.102117	11.9299	0.000552399	0.00918757	1555.86	1167.21	1324.42	1033.74	1009.5	828.67	ENSG00000133678	TMEM254	protein_coding
467	ENSG00000038210	4792.49	5207.18	4377.8	-0.261883	0.0757653	11.9109	0.000558076	0.00927376	5444.54	5155	5347.15	4311.97	4829.84	3666.43	ENSG00000038210	PI4K2B	protein_coding
5366	ENSG00000132182	35298.1	37466.6	33129.6	-0.180407	0.0522515	11.9092	0.000558562	0.00927458	43488.2	38622.8	33364.9	28012.1	35546.5	32753.9	ENSG00000132182	NUP210	protein_coding
12815	ENSG00000196843	1844.77	2052.56	1636.98	-0.321068	0.0929205	11.9028	0.000560502	0.00929225	2529.25	1918.16	1761.52	1599.48	1866.92	1393.3	ENSG00000196843	ARID5A	protein_coding
14316	ENSG00000218336	8649.19	12272.7	5025.67	-1.03287	0.293326	11.9033	0.000560344	0.00929225	1147.45	852.635	17262.9	6750.82	18407.8	7473.56	ENSG00000218336	TENM3	protein_coding
1498	ENSG00000088179	4887.18	5268.21	4506.15	-0.227928	0.0660431	11.8969	0.000562283	0.00931451	5349.24	4798.06	4986.77	4053.53	5468.62	4666.86	ENSG00000088179	PTPN4	protein_coding
17282	ENSG00000248771	2282.11	2507	2057.22	-0.298436	0.0864479	11.8865	0.000565408	0.0093517	2900.71	2587.56	2241.02	1842.71	2379.27	1741.39	ENSG00000248771	SMIM31	protein_coding
20024	ENSG00000272763	4349.92	4707.77	3992.06	-0.235922	0.0683847	11.8866	0.000565407	0.0093517	5206.3	4303.42	4296.3	3888.48	4620.72	3784.29	ENSG00000272763		lincRNA
6606	ENSG00000141232	5699.81	6284.98	5114.64	-0.286	0.0827418	11.8825	0.000566629	0.00936459	5566.09	5067.09	5846.84	5208.9	7442	5067.95	ENSG00000141232	TOB1	protein_coding
3044	ENSG00000109084	22103.4	23652.9	20554	-0.209445	0.0607519	11.86	0.000573519	0.00947108	24639	23510.5	23058.3	19601	23261.4	18550.5	ENSG00000109084	TMEM97	protein_coding
6712	ENSG00000142168	45158.9	47770	42547.8	-0.168288	0.0488686	11.8519	0.000576028	0.00950513	47106.6	42430.5	52006.8	46727	44196.7	38486.1	ENSG00000142168	SOD1	protein_coding
8041	ENSG00000156313	2888.66	2615.37	3161.94	0.269975	0.0784411	11.8215	0.000585501	0.00965395	3041.71	3675.33	2350.04	2613.68	2454.37	3196.82	ENSG00000156313	RPGR	protein_coding
5648	ENSG00000134508	1607.87	1772.14	1443.61	-0.40827	0.118256	11.8139	0.000587913	0.00968619	691.385	397.19	2273.32	1771.05	2351.71	2162.58	ENSG00000134508	CABLES1	protein_coding
11632	ENSG00000182199	44412.9	47841.7	40984.2	-0.217041	0.0630679	11.8082	0.000589705	0.0097082	45805.5	43191	42718.7	37983.6	55000.9	41777.9	ENSG00000182199	SHMT2	protein_coding
12314	ENSG00000187017	2345.09	2901.42	1788.76	-0.782039	0.225339	11.7707	0.000601695	0.00989791	3214.8	2008.19	3322.16	2427.99	2167.3	930.084	ENSG00000187017	ESPN	protein_coding
16180	ENSG00000235501	83.5815	117.812	49.3507	-1.41083	0.408574	11.7617	0.000604614	0.00993822	182.814	92.1481	8.07575	1.08587	162.547	54.8183	ENSG00000235501		antisense_RNA
6392	ENSG00000139372	7374.09	6852.54	7895.64	0.20353	0.0593387	11.7551	0.000606781	0.00996612	6333.32	7490.47	7770.89	9011.6	6453.41	7184.85	ENSG00000139372	TDG	protein_coding
9278	ENSG00000165309	66.1019	94.4581	37.7458	-1.32415	0.383262	11.7529	0.000607469	0.00996973	88.4896	33.8936	81.7669	33.6618	113.118	45.6819	ENSG00000165309	ARMC3	protein_coding
1055	ENSG00000073578	41220.4	43749.3	38691.5	-0.179111	0.0522448	11.7414	0.000611251	0.0100163	44553	40629.9	43664.5	39538.5	43030.4	35906	ENSG00000073578	SDHA	protein_coding
6324	ENSG00000138772	3454.79	3759.92	3149.66	-0.288178	0.0839466	11.7414	0.000611245	0.0100163	1627.82	1215.93	4510.3	4281.57	5141.63	3951.48	ENSG00000138772	ANXA3	protein_coding
186	ENSG00000008517	6203.69	6921.3	5486.08	-0.291985	0.084981	11.7299	0.000615051	0.0100708	4875.68	4340.49	6002.3	5519.45	9885.92	6598.29	ENSG00000008517	IL32	protein_coding
6976	ENSG00000144115	511.681	610.459	412.903	-0.565229	0.164119	11.7236	0.000617133	0.0100971	587.337	320.93	500.696	440.861	743.345	476.919	ENSG00000144115	THNSL2	protein_coding
832	ENSG00000066230	726.006	619.348	832.665	0.468686	0.13644	11.7209	0.000618008	0.0101036	670.965	962.789	827.764	952.304	359.315	582.901	ENSG00000066230	SLC9A3	protein_coding
4570	ENSG00000124507	16.5455	30.6546	2.43637	-4.61762	1.17586	11.7116	0.000621107	0.0101465	42.7862	0	28.2651	0	20.9125	7.3091	ENSG00000124507	PACSIN1	protein_coding
519	ENSG00000044459	2595.48	2851.5	2339.46	-0.296248	0.0864431	11.7056	0.000623138	0.0101562	3158.4	2708.31	2650.86	1880.72	2745.24	2429.36	ENSG00000044459	CNTLN	protein_coding
8323	ENSG00000159267	5489.9	5909.69	5070.11	-0.221076	0.064572	11.7083	0.000622216	0.0101562	5834.48	5259.86	6111.32	4983.04	5783.26	4967.45	ENSG00000159267	HLCS	protein_coding
17497	ENSG00000250786	403.949	479.223	328.676	-0.545966	0.159303	11.7064	0.000622858	0.0101562	492.041	324.107	371.484	256.264	574.144	405.655	ENSG00000250786	SNHG18	lincRNA
827	ENSG00000066084	12032.9	12826.1	11239.8	-0.190077	0.0555773	11.687	0.000629373	0.01025	12434.2	11352.2	12634.5	10911.9	13409.7	11455.2	ENSG00000066084	DIP2B	protein_coding
6862	ENSG00000143390	8761.12	8111.08	9411.16	0.215269	0.0629245	11.6844	0.000630272	0.0102568	8021.43	8614.26	7087.48	8829.17	9224.32	10790.1	ENSG00000143390	RFX5	protein_coding
13470	ENSG00000204385	3707.02	4053.78	3360.27	-0.261595	0.0764426	11.6827	0.000630823	0.0102579	4012.18	3476.21	3403.93	3052.37	4745.24	3552.22	ENSG00000204385	SLC44A4	protein_coding
10588	ENSG00000173227	145.544	187.034	104.054	-0.986655	0.28792	11.6732	0.000634067	0.0103027	61.262	23.3018	78.7385	41.2629	421.102	247.596	ENSG00000173227	SYT12	protein_coding
2820	ENSG00000106803	10037.2	10750.1	9324.4	-0.207863	0.0608121	11.6668	0.000636254	0.0103304	10198.7	9115.25	11312.1	10250.6	10739.5	8607.38	ENSG00000106803	SEC61B	protein_coding
8125	ENSG00000157224	8929.25	10871.9	6986.59	-0.605585	0.176044	11.664	0.000637216	0.0103381	9444.07	7364.43	8628.93	6062.39	14542.8	7532.95	ENSG00000157224	CLDN12	protein_coding
3277	ENSG00000111640	315233	337471	292995	-0.197944	0.0579406	11.6455	0.00064358	0.0104288	300285	282361	333958	299416	378170	297207	ENSG00000111640	GAPDH	protein_coding
4711	ENSG00000125775	738.253	872.821	603.685	-0.497432	0.144981	11.6449	0.000643791	0.0104288	561.082	433.202	836.849	709.07	1220.53	668.783	ENSG00000125775	SDCBP2	protein_coding
10671	ENSG00000173852	7440.54	8003.8	6877.28	-0.227992	0.0667523	11.6412	0.000645073	0.0104416	8580.57	8081.49	7824.39	6530.39	7606.45	6019.96	ENSG00000173852	DPY19L1	protein_coding
9329	ENSG00000165650	36229.5	38402.8	34056.1	-0.174099	0.0510129	11.6382	0.000646111	0.0104487	39445.9	35968.5	38438.5	32658.5	37324.1	33541.5	ENSG00000165650	PDZD8	protein_coding
13490	ENSG00000204516	92.965	124.001	61.9286	-1.22063	0.355687	11.6371	0.000646495	0.0104487	259.634	145.107	68.6438	26.0608	43.7262	14.6182	ENSG00000204516	MICB	protein_coding
6545	ENSG00000140678	46.6833	70.7378	22.6289	-1.62596	0.473666	11.5949	0.000661321	0.0106802	45.7034	14.8284	35.3314	11.9445	131.179	41.1137	ENSG00000140678	ITGAX	protein_coding
8739	ENSG00000162896	557155	722970	391340	-0.862693	0.251318	11.5931	0.000661956	0.0106823	596470	321898	558499	342324	1.01394e+06	509799	ENSG00000162896	PIGR	protein_coding
13812	ENSG00000213047	2561.46	2804.73	2318.18	-0.274444	0.0805404	11.5897	0.000663189	0.0106941	2654.69	2393.73	2818.44	2217.34	2941.06	2343.48	ENSG00000213047	DENND1B	protein_coding
7395	ENSG00000148429	7327.25	7879.44	6775.06	-0.217931	0.0639914	11.5803	0.000666534	0.0107399	7570.23	7061.51	7912.21	6574.91	8155.88	6688.74	ENSG00000148429	USP6NL	protein_coding
12335	ENSG00000187193	1267.37	1108.67	1426.07	0.3674	0.107743	11.5767	0.000667844	0.0107528	1047.29	1202.16	1355.72	1698.29	923.002	1377.77	ENSG00000187193	MT1X	protein_coding
10462	ENSG00000172348	140.146	193.312	86.979	-1.07507	0.31242	11.5621	0.000673109	0.0108294	449.255	199.125	40.3787	32.576	90.304	29.2364	ENSG00000172348	RCAN2	protein_coding
8035	ENSG00000156265	116.526	153.873	79.1784	-1.04394	0.304802	11.5387	0.000681606	0.0109578	96.2689	36.0119	168.581	78.1823	196.768	123.341	ENSG00000156265	MAP3K7CL	protein_coding
3675	ENSG00000115267	1715.09	1892.74	1537.45	-0.301526	0.0887471	11.5258	0.000686364	0.0110212	1946.77	1560.16	1881.65	1616.85	1849.81	1435.33	ENSG00000115267	IFIH1	protein_coding
15861	ENSG00000233276	17075	15943.2	18206.8	0.186558	0.0549252	11.5252	0.000686586	0.0110212	14674.7	15860.1	17595	20905.1	15559.9	17855.2	ENSG00000233276	GPX1	protein_coding
1272	ENSG00000080546	3105.21	2840.52	3369.89	0.245146	0.0722138	11.5128	0.000691194	0.0110868	2915.29	3423.25	2929.48	3585.53	2676.8	3100.89	ENSG00000080546	SESN1	protein_coding
19406	ENSG00000268104	531.759	653.657	409.86	-0.656763	0.191715	11.5033	0.000694735	0.0111352	66.1241	38.1302	690.476	616.771	1204.37	574.678	ENSG00000268104	SLC6A14	protein_coding
8691	ENSG00000162654	21.7568	41.3596	2.15394	-3.7695	1.00085	11.5012	0.000695508	0.0111391	9.72413	2.11835	21.1988	4.34346	93.1558	0	ENSG00000162654	GBP4	protein_coding
17473	ENSG00000250508	6.45824	12.9165	0	-6.00078	1.71731	11.4926	0.000698721	0.0111822	8.75171	0	9.08521	0	20.9125	0	ENSG00000250508		lincRNA
1611	ENSG00000090863	24259.4	25873	22645.8	-0.190551	0.056193	11.4831	0.000702321	0.011211	25345	23131.3	24558.3	22306.9	27715.7	22499.3	ENSG00000090863	GLG1	protein_coding
3589	ENSG00000114541	650.36	753.251	547.468	-0.453693	0.133615	11.4833	0.000702231	0.011211	637.903	522.173	817.669	536.417	804.181	583.815	ENSG00000114541	FRMD4B	protein_coding
7879	ENSG00000154277	119.942	162.169	77.7144	-1.01001	0.295938	11.4828	0.000702447	0.011211	231.434	93.2073	70.6628	41.2629	184.41	98.6729	ENSG00000154277	UCHL1	protein_coding
14586	ENSG00000224294	59.9717	33.9458	85.9977	1.42127	0.414945	11.4823	0.000702636	0.011211	14.5862	55.077	45.4261	104.243	41.825	98.6729	ENSG00000224294	PINCR	lincRNA
17686	ENSG00000253522	113.221	207.366	19.0759	-4.63591	1.17964	11.4776	0.000704411	0.0112309	78.7654	4.23669	74.7006	0	468.63	52.991	ENSG00000253522	MIR3142HG	lincRNA
12	ENSG00000001561	4857.71	5258.44	4456.97	-0.243361	0.071812	11.4594	0.000711319	0.0113325	5496.08	4894.44	5079.64	4525.89	5199.61	3950.57	ENSG00000001561	ENPP4	protein_coding
12519	ENSG00000188613	31.3399	49.9951	12.6848	-1.95413	0.569717	11.4506	0.000714724	0.0113741	66.1241	15.8876	52.4923	13.0304	31.3688	9.13638	ENSG00000188613	NANOS1	protein_coding
13291	ENSG00000198961	11658.4	12606.5	10710.4	-0.228104	0.0673146	11.4499	0.000714997	0.0113741	11444.3	11026	11285.9	9413.37	15089.3	11691.8	ENSG00000198961	PJA2	protein_coding
6488	ENSG00000140297	17707.8	14669	20746.6	0.540608	0.158854	11.4468	0.000716181	0.0113844	10476.8	18559.9	13762.1	19801.8	19768	23877.9	ENSG00000140297	GCNT3	protein_coding
5092	ENSG00000130024	12771.9	13603.6	11940.3	-0.191832	0.0567047	11.433	0.000721514	0.0114606	14597.9	13474.8	12904	11199.6	13308.9	11146.4	ENSG00000130024	PHF10	protein_coding
3612	ENSG00000114770	3600.43	3300.01	3900.84	0.243483	0.0719668	11.4297	0.000722799	0.0114724	3499.71	3972.96	3342.35	3854.82	3057.98	3874.74	ENSG00000114770	ABCC5	protein_coding
14134	ENSG00000214711	36.5972	59.9186	13.2758	-2.09723	0.599554	11.4132	0.000729241	0.011566	41.8137	20.1243	18.1704	3.2576	119.772	16.4455	ENSG00000214711	CAPN14	protein_coding
5129	ENSG00000130340	11582.5	12406.1	10758.9	-0.201558	0.0596282	11.4102	0.00073042	0.0115761	11406.4	10618.2	11894.6	10303.8	13917.3	11354.7	ENSG00000130340	SNX9	protein_coding
5378	ENSG00000132313	14367.7	15252.3	13483.1	-0.17848	0.0528482	11.3989	0.000734886	0.0116295	14664	12989.7	16305.9	14569.1	14787	12890.5	ENSG00000132313	MRPL35	protein_coding
11913	ENSG00000184271	119.184	159.439	78.9285	-1.01819	0.299026	11.399	0.00073483	0.0116295	132.248	86.8522	115.079	46.6922	230.988	103.241	ENSG00000184271	POU6F1	protein_coding
11199	ENSG00000178235	927.435	1051.83	803.044	-0.390595	0.115517	11.3956	0.000736172	0.0116412	908.234	661.983	1207.32	860.005	1039.92	887.143	ENSG00000178235	SLITRK1	protein_coding
3580	ENSG00000114446	5447.23	5865.21	5029.25	-0.224074	0.0663485	11.3897	0.000738541	0.0116699	5618.6	5162.41	5112.96	4144.75	6864.06	5780.59	ENSG00000114446	IFT57	protein_coding
5925	ENSG00000136250	580.374	695.656	465.091	-0.570891	0.167759	11.3878	0.000739261	0.0116726	653.461	592.078	489.592	329.017	943.915	474.178	ENSG00000136250	AOAH	protein_coding
3752	ENSG00000115828	30.9111	52.6411	9.1812	-2.92728	0.792248	11.3834	0.000741016	0.0116916	1.94483	0	66.6249	23.889	89.3535	3.65455	ENSG00000115828	QPCT	protein_coding
20993	ENSG00000280123	953.935	1080.49	827.379	-0.383506	0.11356	11.3721	0.000745572	0.0117548	1047.29	882.292	982.213	749.247	1211.98	850.597	ENSG00000280123		TEC
4364	ENSG00000122218	31545.1	33621.7	29468.6	-0.184034	0.0545986	11.3473	0.00075558	0.0119037	29961	27615.8	31999.1	28831.9	38904.9	31958.1	ENSG00000122218	COPA	protein_coding
15560	ENSG00000231172	153.27	108.864	197.676	0.891049	0.26271	11.3409	0.000758202	0.0119362	130.303	197.006	122.146	221.517	74.1444	174.505	ENSG00000231172		antisense_RNA
13573	ENSG00000205089	897.456	1020.56	774.355	-0.428491	0.126853	11.3386	0.00075913	0.011942	1354.57	1088.83	828.773	500.584	878.326	733.651	ENSG00000205089	CCNI2	protein_coding
2870	ENSG00000107560	3376.72	3704.15	3049.29	-0.260338	0.0772335	11.3368	0.000759863	0.0119446	2554.53	2309	4805.07	3636.56	3752.85	3202.3	ENSG00000107560	RAB11FIP2	protein_coding
11641	ENSG00000182272	12758.6	11957.2	13560	0.184274	0.054725	11.3301	0.000762615	0.011979	14529.8	15991.4	12295.3	14367.1	9046.56	10321.4	ENSG00000182272	B4GALNT4	protein_coding
19467	ENSG00000268879	92.1241	57.748	126.5	1.14081	0.335727	11.3183	0.000767471	0.0120464	49.5931	146.166	82.7764	152.021	40.8745	81.3138	ENSG00000268879	IGFL1P1	unprocessed_pseudogene
2091	ENSG00000101187	8222.85	8878.27	7567.42	-0.221479	0.0657707	11.3166	0.000768179	0.0120486	7211.41	6450.37	8804.58	8019.11	10618.8	8232.79	ENSG00000101187	SLCO4A1	protein_coding
8274	ENSG00000158828	2888.38	2618.27	3158.49	0.271098	0.08056	11.2977	0.00077605	0.0121631	2753.87	3153.16	2446.95	3294.52	2653.99	3027.8	ENSG00000158828	PINK1	protein_coding
8140	ENSG00000157404	3143.46	4539.11	1747.82	-1.8046	0.507508	11.2867	0.000780655	0.0122262	8731.29	4433.7	620.823	197.627	4265.2	612.138	ENSG00000157404	KIT	protein_coding
6796	ENSG00000143033	4095.18	4425.45	3764.9	-0.233703	0.0695399	11.2799	0.000783514	0.012262	4361.27	3921.06	4360.9	3719.09	4554.18	3654.55	ENSG00000143033	MTF2	protein_coding
1326	ENSG00000082213	6067.99	6512.25	5623.73	-0.209723	0.0624965	11.2499	0.000796258	0.0124522	6030.9	5291.63	7089.5	5847.38	6416.34	5732.17	ENSG00000082213	C5orf22	protein_coding
8153	ENSG00000157570	90.7669	46.002	135.532	1.33935	0.387152	11.2443	0.00079869	0.0124811	61.262	150.403	28.2651	36.9194	48.479	219.273	ENSG00000157570	TSPAN18	protein_coding
7685	ENSG00000152056	4549.43	4905.22	4193.64	-0.224486	0.066917	11.2413	0.000799957	0.0124917	4460.46	3961.31	5172.51	4195.78	5082.69	4423.84	ENSG00000152056	AP1S3	protein_coding
13189	ENSG00000198719	1027.59	1163.42	891.765	-0.379188	0.112904	11.2398	0.000800615	0.0124928	1068.68	788.025	1050.86	919.728	1370.72	967.543	ENSG00000198719	DLL1	protein_coding
7557	ENSG00000150687	5841.6	5257.96	6425.24	0.262144	0.0781188	11.2143	0.000811691	0.0126563	5663.33	7508.48	5772.14	7336.11	4338.4	4431.14	ENSG00000150687	PRSS23	protein_coding
2255	ENSG00000102531	16242.3	17401.5	15083.1	-0.207694	0.0619944	11.2002	0.000817881	0.0127316	17038.6	16330.3	16710.7	14093.4	18455.3	14825.6	ENSG00000102531	FNDC3A	protein_coding
9657	ENSG00000167508	21379.7	23003.6	19755.8	-0.223614	0.066709	11.1992	0.000818318	0.0127316	22488	20814.9	22857.4	20836.7	23665.4	17615.9	ENSG00000167508	MVD	protein_coding
18176	ENSG00000258088	58.1326	84.58	31.6853	-1.41608	0.41795	11.2017	0.000817207	0.0127316	80.7103	39.1894	65.6154	23.889	107.414	31.9773	ENSG00000258088		lincRNA
2634	ENSG00000105552	8628.57	8050.41	9206.73	0.194212	0.0580173	11.1965	0.000819515	0.0127409	8528.06	9441.47	7911.2	9366.67	7711.97	8812.04	ENSG00000105552	BCAT2	protein_coding
2889	ENSG00000107771	9146.07	9843.74	8448.41	-0.221323	0.0660746	11.1945	0.000820406	0.0127454	9488.8	9063.35	9573.8	7943.1	10468.6	8338.77	ENSG00000107771	CCSER2	protein_coding
6323	ENSG00000138771	23578.1	24993.1	22163	-0.170767	0.0510429	11.1858	0.00082425	0.0127928	19941.3	18159.5	25500.2	22176.6	29538	26152.9	ENSG00000138771	SHROOM3	protein_coding
10582	ENSG00000173212	186.951	235.669	138.232	-0.76729	0.228705	11.1849	0.000824661	0.0127928	214.903	126.042	223.092	137.905	269.011	150.75	ENSG00000173212	MAB21L3	protein_coding
12098	ENSG00000185507	1917.79	2099.59	1735.99	-0.289335	0.0864575	11.1825	0.000825746	0.0128003	1361.38	1050.7	2543.86	2207.56	2393.53	1949.7	ENSG00000185507	IRF7	protein_coding
2920	ENSG00000107968	836.462	988.378	684.547	-0.45373	0.135166	11.1728	0.000830043	0.0128575	529.965	450.149	843.915	674.322	1591.25	929.17	ENSG00000107968	MAP3K8	protein_coding
13601	ENSG00000205358	269.821	200.204	339.438	0.718098	0.213175	11.1599	0.000835848	0.012938	177.952	276.444	205.932	264.951	216.73	476.919	ENSG00000205358	MT1H	protein_coding
6847	ENSG00000143344	450.698	531.373	370.023	-0.511985	0.153102	11.1519	0.000839471	0.0129846	261.579	187.474	779.309	528.816	553.231	393.778	ENSG00000143344	RGL1	protein_coding
5098	ENSG00000130147	12761.3	13568.6	11954	-0.181303	0.0542879	11.1458	0.000842222	0.0130177	11995.7	10860.8	13816.6	11904.3	14893.5	13097	ENSG00000130147	SH3BP4	protein_coding
7479	ENSG00000149483	3080.93	2796.67	3365.18	0.269623	0.0806691	11.1405	0.000844617	0.0130452	2939.6	3175.4	2978.94	3641.99	2471.48	3278.13	ENSG00000149483	TMEM138	protein_coding
5082	ENSG00000129932	2138.06	1926.78	2349.33	0.288755	0.0864233	11.1371	0.000846196	0.0130601	2066.38	2282.52	2021.96	2557.21	1692.01	2208.26	ENSG00000129932	DOHH	protein_coding
1047	ENSG00000073150	76.3818	110.034	42.7292	-1.3227	0.393913	11.1327	0.00084817	0.0130715	23.3379	12.7101	60.5681	19.5456	246.197	95.932	ENSG00000073150	PANX2	protein_coding
6339	ENSG00000138834	5440.36	5046.32	5834.41	0.211645	0.0633986	11.1339	0.000847631	0.0130715	5553.45	6277.72	5000.91	5688.85	4584.59	5536.65	ENSG00000138834	MAPK8IP3	protein_coding
1085	ENSG00000074527	296.085	232.668	359.502	0.617361	0.184634	11.131	0.000848988	0.0130747	248.938	389.776	153.439	223.688	295.627	465.042	ENSG00000074527	NTN4	protein_coding
8367	ENSG00000159788	9460.01	10112.4	8807.6	-0.198022	0.0593257	11.1288	0.000849982	0.0130805	10329.9	8763.6	10471.2	8821.57	9536.11	8837.62	ENSG00000159788	RGS12	protein_coding
9099	ENSG00000164332	3659.94	3954.59	3365.3	-0.232421	0.0696633	11.1197	0.000854146	0.0131351	4031.62	3394.65	3998.5	3298.86	3833.64	3402.39	ENSG00000164332	UBLCP1	protein_coding
14001	ENSG00000213903	406.92	333.604	480.236	0.527842	0.158225	11.0926	0.000866732	0.0133189	365.627	514.758	296.784	446.291	338.403	479.66	ENSG00000213903	LTB4R	protein_coding
5259	ENSG00000131149	13831.3	14745.9	12916.6	-0.195922	0.0587945	11.0887	0.00086857	0.0133375	14182.6	11714.5	15397.4	14492	14657.8	12543.3	ENSG00000131149	GSE1	protein_coding
4687	ENSG00000125637	7936.24	7403.07	8469.41	0.194491	0.0584308	11.0709	0.000876932	0.0134562	7549.81	8381.24	7098.58	8343.79	7560.83	8683.22	ENSG00000125637	PSD4	protein_coding
12114	ENSG00000185619	7374.84	6881	7868.68	0.193865	0.0582718	11.0612	0.00088151	0.0135167	7296.99	8297.57	6517.13	7548.93	6828.89	7759.53	ENSG00000185619	PCGF3	protein_coding
10591	ENSG00000173253	147.468	190.969	103.966	-0.863698	0.258749	11.059	0.000882582	0.0135234	248.938	133.456	111.042	65.1519	212.927	113.291	ENSG00000173253	DMRT2	protein_coding
12162	ENSG00000185885	7071.43	7670.11	6472.75	-0.232668	0.069927	11.0422	0.00089063	0.0136368	6605.6	5732.25	6920.91	6472.84	9483.83	7213.17	ENSG00000185885	IFITM1	protein_coding
11851	ENSG00000183779	7922.81	7360.82	8484.79	0.222269	0.0668347	11.0363	0.000893466	0.0136704	6799.11	8344.17	5785.26	7146.08	9498.08	9964.14	ENSG00000183779	ZNF703	protein_coding
3188	ENSG00000110719	6393.16	6838.44	5947.88	-0.201892	0.060755	11.034	0.000894573	0.0136775	6626.02	5580.79	6460.6	5743.14	7428.7	6519.72	ENSG00000110719	TCIRG1	protein_coding
9899	ENSG00000168734	2560.57	2808.29	2312.85	-0.283638	0.0853095	11.0224	0.000900183	0.0137534	2835.56	2211.55	2736.67	2550.7	2852.66	2176.29	ENSG00000168734	PKIG	protein_coding
17183	ENSG00000247315	5259.27	4850.63	5667.92	0.227252	0.0683949	11.0205	0.000901075	0.0137571	5249.08	5761.9	4799.01	5509.68	4503.8	5732.17	ENSG00000247315	ZCCHC3	protein_coding
8298	ENSG00000159128	1944.57	2139.37	1749.77	-0.286323	0.0862863	10.9933	0.000914415	0.0139507	2129.58	1867.32	1572.75	1276.98	2715.78	2105.02	ENSG00000159128	IFNGR2	protein_coding
4085	ENSG00000119318	38078.7	40296.1	35861.3	-0.167254	0.0504301	10.9918	0.000915165	0.0139522	38334.5	35049.1	40222.3	36204.9	42331.7	36329.9	ENSG00000119318	RAD23B	protein_coding
7475	ENSG00000149428	10863.3	11570.7	10156	-0.188455	0.0568448	10.9814	0.000920297	0.0140203	10685.8	9581.28	12211.5	10996.6	11814.6	9890.13	ENSG00000149428	HYOU1	protein_coding
12739	ENSG00000196502	6962.21	6481.26	7443.16	0.206559	0.0623125	10.9759	0.00092306	0.0140523	7509.94	8237.19	5350.18	6540.17	6583.64	7552.13	ENSG00000196502	SULT1A1	protein_coding
476	ENSG00000039139	58.6824	95.8304	21.5344	-1.72945	0.499918	10.9641	0.000928922	0.0141315	53.4827	13.7693	19.1799	15.2021	214.829	35.6319	ENSG00000039139	DNAH5	protein_coding
9043	ENSG00000164111	10567.3	11243.2	9891.48	-0.188712	0.0569902	10.9553	0.000933342	0.0141885	11121.5	9748.63	12229.7	11176.8	10378.3	8749	ENSG00000164111	ANXA5	protein_coding
6816	ENSG00000143167	77632.9	83444.3	71821.5	-0.213918	0.0645283	10.9529	0.000934585	0.0141973	87490.9	81536.2	70725.4	64976	92116.8	68952.3	ENSG00000143167	GPA33	protein_coding
4978	ENSG00000128641	27744.1	26085.1	29403.1	0.170441	0.0515016	10.9443	0.000938933	0.0142531	27810	32529.3	24883.4	27741.7	25561.7	27938.1	ENSG00000128641	MYO1B	protein_coding
20758	ENSG00000279017	239.608	295.667	183.549	-0.702358	0.211417	10.9367	0.000942779	0.0143013	289.779	150.403	297.793	219.345	299.429	180.9	ENSG00000279017		TEC
13594	ENSG00000205309	316.481	380.491	252.47	-0.589486	0.178029	10.9223	0.000950135	0.0144026	367.572	237.255	311.926	215.001	461.976	305.155	ENSG00000205309	NT5M	protein_coding
13199	ENSG00000198740	7704.79	8216.23	7193.36	-0.192933	0.0583786	10.9146	0.000954112	0.0144525	8646.69	7760.56	7886.97	6859.41	8115.01	6960.1	ENSG00000198740	ZNF652	protein_coding
4580	ENSG00000124574	3022.03	2768.31	3275.75	0.242594	0.0734031	10.9105	0.00095621	0.014474	2752.9	3167.99	2814.4	3276.06	2737.64	3383.2	ENSG00000124574	ABCC10	protein_coding
1897	ENSG00000100243	14254.2	15348.5	13159.9	-0.222797	0.0673817	10.8993	0.000962009	0.0145514	14950.8	13292.6	14817	13949	16277.5	12238.2	ENSG00000100243	CYB5R3	protein_coding
2662	ENSG00000105677	9457.86	8793.13	10122.6	0.198335	0.0600451	10.8971	0.000963161	0.0145585	8544.59	9196.8	9860.49	11907.6	7974.32	9263.38	ENSG00000105677	TMEM147	protein_coding
11877	ENSG00000184007	35878.3	37989	33767.7	-0.168518	0.0510364	10.8944	0.000964567	0.0145693	36693	33652.1	36533.7	32877.8	40740.4	34773.1	ENSG00000184007	PTP4A2	protein_coding
3619	ENSG00000114805	3589.17	3878.79	3299.56	-0.231336	0.0701033	10.8785	0.000972882	0.0146845	3150.62	2726.31	4317.5	3521.46	4168.24	3650.9	ENSG00000114805	PLCH1	protein_coding
10287	ENSG00000171206	6492.3	5974.74	7009.86	0.235157	0.0712565	10.8606	0.000982302	0.0148162	6574.48	6876.15	5994.22	7230.78	5355.51	6922.64	ENSG00000171206	TRIM8	protein_coding
10272	ENSG00000171130	3432.43	3155.73	3709.13	0.238092	0.0722064	10.8588	0.000983267	0.0148202	3641.69	4041.81	2907.27	3556.21	2918.25	3529.38	ENSG00000171130	ATP6V0E2	protein_coding
15579	ENSG00000231327	8.64319	16.6773	0.609092	-4.73865	1.42664	10.8518	0.000986996	0.0148658	5.83448	0	8.07575	0	36.1216	1.82728	ENSG00000231327	LINC01816	lincRNA
3831	ENSG00000116574	20363.6	19116.1	21611.1	0.181082	0.054961	10.8438	0.000991296	0.0149185	17743.6	21264	17531.4	19813.8	22073.2	23755.5	ENSG00000116574	RHOU	protein_coding
19949	ENSG00000272462	455.472	533.622	377.321	-0.505743	0.153294	10.8426	0.0009919	0.0149185	532.882	386.598	546.122	413.715	521.862	331.651	ENSG00000272462		lincRNA
4527	ENSG00000124198	19956.3	21240.6	18672	-0.185365	0.0563024	10.8258	0.00100098	0.0150337	20351.6	19195.4	21105	18202.4	22265.2	18618.1	ENSG00000124198	ARFGEF2	protein_coding
9765	ENSG00000167964	1421.68	1625.76	1217.6	-0.401263	0.121321	10.8262	0.00100074	0.0150337	1953.58	1167.21	1331.49	1270.46	1592.2	1215.14	ENSG00000167964	RAB26	protein_coding
6038	ENSG00000137040	4183.44	4496.98	3869.9	-0.222115	0.0675103	10.8146	0.00100705	0.0151124	5085.72	4485.6	4566.83	3977.52	3838.4	3146.57	ENSG00000137040	RANBP6	protein_coding
8015	ENSG00000156049	181.225	228.122	134.328	-0.844358	0.254601	10.8135	0.00100764	0.0151124	187.676	121.805	317.982	211.744	178.707	69.4365	ENSG00000156049	GNA14	protein_coding
6044	ENSG00000137075	6209.99	5760.9	6659.07	0.207098	0.0630081	10.7916	0.00101961	0.0152632	6184.55	7453.4	5804.44	6345.8	5293.72	6178.02	ENSG00000137075	RNF38	protein_coding
10799	ENSG00000174939	72.6001	103.764	41.4359	-1.30655	0.390422	10.7912	0.00101984	0.0152632	122.524	37.0711	74.7006	48.8639	114.068	38.3728	ENSG00000174939	ASPHD1	protein_coding
12067	ENSG00000185306	65.9609	92.597	39.3248	-1.33426	0.401625	10.7936	0.00101854	0.0152632	111.827	49.7812	58.5492	15.2021	107.414	52.991	ENSG00000185306	C12orf56	protein_coding
8204	ENSG00000158109	9766.14	9125.88	10406.4	0.193954	0.0590172	10.7886	0.00102126	0.0152736	10405.8	11221.9	8396.76	10020.4	8575.08	9976.93	ENSG00000158109	TPRG1L	protein_coding
12871	ENSG00000197121	10090.3	9289.18	10891.4	0.237843	0.0722925	10.7829	0.00102443	0.0153103	12726	14345.4	7835.49	8325.33	7306.07	10003.4	ENSG00000197121	PGAP1	protein_coding
12635	ENSG00000189369	3442.34	3738.92	3145.76	-0.256576	0.0780799	10.7725	0.00103019	0.0153855	3946.05	3507.98	3662.35	3235.88	3608.36	2693.41	ENSG00000189369	GSPT2	protein_coding
10264	ENSG00000171100	2056.22	2250.9	1861.55	-0.272362	0.0829434	10.7694	0.00103192	0.0154004	2129.58	1842.96	2175.4	1799.28	2447.71	1942.39	ENSG00000171100	MTM1	protein_coding
16944	ENSG00000243444	191.368	239.778	142.958	-0.748019	0.227236	10.7645	0.00103468	0.0154308	243.103	155.699	244.291	132.476	231.939	140.7	ENSG00000243444	PALM2	protein_coding
10390	ENSG00000171867	9803.42	10501.7	9105.16	-0.204119	0.06218	10.7591	0.00103766	0.0154644	9835.96	8887.52	10360.2	9423.14	11308.9	9004.82	ENSG00000171867	PRNP	protein_coding
7657	ENSG00000151694	5276.27	5713.25	4839.3	-0.232088	0.0707142	10.7493	0.00104319	0.0155359	4917.49	4550.21	5715.61	4941.77	6506.64	5025.92	ENSG00000151694	ADAM17	protein_coding
3526	ENSG00000113739	13866.4	14892.1	12840.7	-0.196661	0.0599661	10.7385	0.00104929	0.0156158	10868.7	9874.67	13875.1	12679.6	19932.5	15967.7	ENSG00000113739	STC2	protein_coding
4698	ENSG00000125726	633.05	740.966	525.133	-0.452892	0.137983	10.7294	0.00105446	0.0156818	305.338	245.728	770.224	589.625	1147.34	740.047	ENSG00000125726	CD70	protein_coding
1997	ENSG00000100596	17897.5	18968.1	16826.8	-0.173171	0.0529426	10.6914	0.00107634	0.015996	18159.8	16666.1	17793.9	15327	20950.5	18487.5	ENSG00000100596	SPTLC2	protein_coding
9533	ENSG00000166796	50.9439	74.3908	27.497	-1.67576	0.511358	10.6823	0.00108168	0.0160641	43.7586	12.7101	12.1136	2.17173	167.3	67.6092	ENSG00000166796	LDHC	protein_coding
1739	ENSG00000096060	7904.05	8448.38	7359.72	-0.198474	0.0607031	10.6786	0.00108381	0.0160845	9013.29	7946.98	8555.24	7045.09	7776.6	7087.09	ENSG00000096060	FKBP5	protein_coding
9586	ENSG00000167005	28078.8	29860.8	26296.7	-0.186187	0.0569691	10.6647	0.00109197	0.0161943	31001.5	29160.1	30435.5	24728.4	28145.4	25001.7	ENSG00000167005	NUDT21	protein_coding
11850	ENSG00000183778	274.352	382.264	166.44	-0.833921	0.251992	10.6603	0.00109457	0.0162215	62.2344	57.1954	80.7575	45.6063	1003.8	396.519	ENSG00000183778	B3GALT5	protein_coding
12101	ENSG00000185519	39.6805	62.8053	16.5558	-1.75568	0.527082	10.6584	0.00109569	0.0162268	31.1172	12.7101	40.3787	14.1162	116.92	22.841	ENSG00000185519	FAM131C	protein_coding
1024	ENSG00000072501	32964.5	34949.7	30979.2	-0.173336	0.0531032	10.6438	0.0011044	0.0163443	34228.9	31795.3	36696.2	30771.2	33923.9	30371.2	ENSG00000072501	SMC1A	protein_coding
5503	ENSG00000133138	3439.33	3777.35	3101.31	-0.290375	0.0887878	10.6404	0.00110641	0.0163627	3748.65	3585.3	3514.97	2892.74	4068.43	2825.88	ENSG00000133138	TBC1D8B	protein_coding
10660	ENSG00000173757	4350.07	4681.35	4018.79	-0.219912	0.0673859	10.6388	0.00110739	0.0163658	4933.05	4174.2	4607.21	3814.64	4503.8	4067.52	ENSG00000173757	STAT5B	protein_coding
11191	ENSG00000178199	570.25	669.996	470.503	-0.4911	0.150055	10.6314	0.00111184	0.0164136	555.248	485.101	560.255	380.053	894.485	546.356	ENSG00000178199	ZC3H12D	protein_coding
11236	ENSG00000178662	91.8826	138.231	45.5346	-1.37562	0.414431	10.6308	0.00111217	0.0164136	13.6138	12.7101	357.352	112.93	43.7262	10.9637	ENSG00000178662	CSRNP3	protein_coding
7317	ENSG00000147604	117887	111291	124483	0.160375	0.0492022	10.6166	0.00112076	0.0165289	113441	126713	112144	130030	108288	116706	ENSG00000147604	RPL7	protein_coding
6537	ENSG00000140575	69534.4	73570.5	65498.3	-0.167401	0.0513651	10.6113	0.00112396	0.0165531	71762.1	67453.5	71929.7	63278.8	77019.8	65762.8	ENSG00000140575	IQGAP1	protein_coding
9790	ENSG00000168016	451.002	524.873	377.13	-0.701636	0.211801	10.6119	0.00112364	0.0165531	323.813	116.509	518.867	338.79	731.938	676.092	ENSG00000168016	TRANK1	protein_coding
20893	ENSG00000279631	42.1726	69.3952	14.9501	-2.24189	0.650482	10.5785	0.00114408	0.0168377	1.94483	0	64.606	29.3184	141.635	15.5318	ENSG00000279631		TEC
11680	ENSG00000182551	3869.59	3578.16	4161.02	0.226986	0.0697899	10.5661	0.00115183	0.01694	3654.33	4122.3	4566.83	5247.99	2513.3	3112.76	ENSG00000182551	ADI1	protein_coding
1571	ENSG00000089775	3117.17	3402.12	2832.21	-0.25596	0.0786704	10.5631	0.0011537	0.0169441	3036.85	2770.8	3117.24	2638.65	4052.28	3087.18	ENSG00000089775	ZBTB25	protein_coding
10934	ENSG00000175985	86.19	128.283	44.0975	-1.61079	0.489415	10.564	0.00115314	0.0169441	353.958	122.864	8.07575	7.60106	22.8137	1.82728	ENSG00000175985	PLEKHD1	protein_coding
4524	ENSG00000124181	8756.16	8180.91	9331.42	0.192424	0.0592131	10.55	0.00116188	0.0170524	9109.56	9911.75	7587.16	8714.07	7846	9368.45	ENSG00000124181	PLCG1	protein_coding
2501	ENSG00000104823	12361.1	13238	11484.2	-0.211249	0.0650084	10.5347	0.00117157	0.0171828	14479.2	12624.3	12757.7	12123.7	12477.2	9704.66	ENSG00000104823	ECH1	protein_coding
6678	ENSG00000141698	4267.67	4587.25	3948.09	-0.233973	0.0720539	10.526	0.00117708	0.0172517	4572.28	4053.46	3459.45	2679.92	5730.03	5110.89	ENSG00000141698	NT5C3B	protein_coding
7095	ENSG00000145365	2223.84	2429.78	2017.9	-0.266195	0.0821061	10.4958	0.00119645	0.0175234	2289.06	2021.96	2595.34	2038.17	2404.94	1993.56	ENSG00000145365	TIFA	protein_coding
1410	ENSG00000085465	450.52	355.564	545.477	0.593485	0.181672	10.4877	0.0012017	0.0175882	382.158	410.959	344.229	669.979	340.304	555.492	ENSG00000085465	OVGP1	protein_coding
12756	ENSG00000196569	117.764	84.1613	151.367	1.08146	0.32884	10.4777	0.00120823	0.0176717	45.7034	105.917	171.61	236.719	35.171	111.464	ENSG00000196569	LAMA2	protein_coding
18454	ENSG00000259820	589.627	493.176	686.078	0.471687	0.145287	10.4727	0.00121151	0.0177075	497.875	819.8	565.302	671.065	416.349	567.369	ENSG00000259820		lincRNA
10808	ENSG00000174996	6412.99	5954.57	6871.41	0.202998	0.0627218	10.4636	0.00121748	0.0177701	5630.27	6210.99	6265.77	7624.95	5967.67	6778.28	ENSG00000174996	KLC2	protein_coding
11727	ENSG00000182903	5131.85	4771.92	5491.78	0.203215	0.0627992	10.4643	0.00121705	0.0177701	4445.87	5160.29	5036.24	5723.6	4833.64	5591.47	ENSG00000182903	ZNF721	protein_coding
1532	ENSG00000089009	125595	118811	132379	0.155118	0.0479455	10.4611	0.00121913	0.017782	120900	133462	121500	139098	114032	124576	ENSG00000089009	RPL6	protein_coding
10554	ENSG00000172986	27.6811	42.3416	13.0206	-2.52735	0.753325	10.454	0.00122387	0.0178389	11.669	0	38.3598	4.34346	76.9961	34.7182	ENSG00000172986	GXYLT2	protein_coding
4433	ENSG00000123104	38246.5	41555.3	34937.8	-0.215439	0.0665647	10.4376	0.00123474	0.017985	52353.7	39975.3	47284.5	40171.6	25027.5	24666.4	ENSG00000123104	ITPR2	protein_coding
4307	ENSG00000121417	713.62	614.461	812.78	0.40022	0.12375	10.4359	0.00123589	0.0179895	565.944	735.066	600.634	767.707	676.805	935.565	ENSG00000121417	ZNF211	protein_coding
12523	ENSG00000188647	5261.87	5691.24	4832.51	-0.243919	0.0753953	10.4337	0.0012374	0.0179991	6113.56	5534.18	5573.27	4099.14	5386.87	4864.21	ENSG00000188647	PTAR1	protein_coding
14547	ENSG00000224032	2694.82	2445.6	2944.03	0.263291	0.0814466	10.4267	0.00124207	0.0180547	2391.16	2585.44	2310.67	2955.73	2634.98	3290.92	ENSG00000224032	EPB41L4A-AS1	lincRNA
9911	ENSG00000168785	12802.8	13562.6	12043	-0.175081	0.0542841	10.3959	0.00126295	0.0183403	14947.9	13438.8	14425.3	12954.4	11314.6	9735.73	ENSG00000168785	TSPAN5	protein_coding
10816	ENSG00000175066	6027.5	6472.27	5582.74	-0.20812	0.06451	10.3952	0.00126345	0.0183403	5783.91	5216.43	7377.19	5966.83	6255.69	5564.97	ENSG00000175066	GK5	protein_coding
9248	ENSG00000165168	430.795	505.419	356.171	-0.505675	0.15658	10.392	0.00126565	0.0183597	407.441	301.864	512.81	329.017	596.007	437.633	ENSG00000165168	CYBB	protein_coding
1258	ENSG00000079805	38961.2	41476	36446.4	-0.181715	0.0563378	10.3876	0.00126864	0.0183905	38806.1	35435.7	38994.7	36164.7	46627.3	37738.7	ENSG00000079805	DNM2	protein_coding
5511	ENSG00000133247	2005.28	1807.65	2202.92	0.282603	0.0876013	10.3848	0.00127058	0.018406	1789.24	2013.49	1770.61	2359.59	1863.12	2235.67	ENSG00000133247	KMT5C	protein_coding
13606	ENSG00000205413	177.198	230.358	124.037	-0.867322	0.265736	10.3827	0.00127204	0.0184147	149.752	110.154	284.67	102.071	256.654	159.887	ENSG00000205413	SAMD9	protein_coding
16863	ENSG00000242498	8894.49	9462.6	8326.37	-0.18854	0.0584968	10.3793	0.00127439	0.0184361	10273.5	9308.02	8573.41	7179.74	9540.86	8491.35	ENSG00000242498	ARPIN	protein_coding
9652	ENSG00000167468	32692.3	34583.9	30800.7	-0.170616	0.0529379	10.3774	0.0012757	0.0184425	33607.6	28527.8	36589.2	34319.9	33555.1	29554.4	ENSG00000167468	GPX4	protein_coding
3853	ENSG00000116711	1978.77	1807.38	2150.16	0.276904	0.0860377	10.3463	0.00129732	0.0187422	3619.32	4210.21	807.575	979.45	995.246	1260.82	ENSG00000116711	PLA2G4A	protein_coding
1168	ENSG00000076928	6419.95	6858.53	5981.37	-0.200426	0.0622858	10.3442	0.00129882	0.0187513	6597.82	5484.4	6689.75	5814.81	7288.01	6644.89	ENSG00000076928	ARHGEF1	protein_coding
10431	ENSG00000172164	13588.5	14652.4	12524.6	-0.223874	0.0695028	10.3395	0.00130214	0.0187864	14010.5	13308.5	13732.8	12206.2	16213.9	12059.1	ENSG00000172164	SNTB1	protein_coding
11597	ENSG00000181904	8761	9382.96	8139.04	-0.206952	0.0643431	10.3263	0.00131147	0.0189082	9493.67	8974.38	9975.56	7986.54	8679.64	7456.2	ENSG00000181904	C5orf24	protein_coding
4283	ENSG00000121039	5952.12	5528.96	6375.29	0.215277	0.0669414	10.3247	0.00131259	0.0189115	6627.97	7501.07	5682.3	6213.32	4276.61	5411.48	ENSG00000121039	RDH10	protein_coding
21116	ENSG00000281706	22.0767	35.9442	8.20927	-2.53924	0.781609	10.3089	0.00132388	0.0190612	32.0896	6.35504	11.1042	0	64.6387	18.2728	ENSG00000281706		lincRNA
1424	ENSG00000085831	913.198	1034.36	792.033	-0.376841	0.117227	10.2996	0.00133062	0.0191323	965.606	779.552	922.654	768.793	1214.83	827.756	ENSG00000085831	TTC39A	protein_coding
13022	ENSG00000197903	855.031	737.279	972.783	0.379299	0.118017	10.3007	0.00132983	0.0191323	934.489	1335.62	664.23	837.202	613.117	745.529	ENSG00000197903	HIST1H2BK	protein_coding
17203	ENSG00000247828	1184.92	1038.52	1331.31	0.348899	0.108534	10.2952	0.00133373	0.0191641	1022.98	1137.55	1098.3	1551.7	994.295	1304.68	ENSG00000247828	TMEM161B-AS1	antisense_RNA
1753	ENSG00000096872	3263.44	3518.36	3008.53	-0.225784	0.0704344	10.2682	0.0013534	0.0194334	3590.15	3071.6	3406.96	2930.75	3557.98	3023.23	ENSG00000096872	IFT74	protein_coding
8051	ENSG00000156463	5541.39	5958.43	5124.35	-0.20836	0.065022	10.257	0.00136163	0.0195385	4748.29	4355.32	5777.19	4972.18	7349.8	6045.54	ENSG00000156463	SH3RF2	protein_coding
4340	ENSG00000121900	9920.5	9254.89	10586.1	0.196617	0.061369	10.2497	0.00136708	0.0195902	10136.4	10750.6	8828.81	10745.7	8799.42	10262	ENSG00000121900	TMEM54	protein_coding
8427	ENSG00000160233	562.221	646.804	477.638	-0.439755	0.13721	10.2506	0.00136641	0.0195902	829.468	614.321	418.929	305.128	692.014	513.465	ENSG00000160233	LRRC3	protein_coding
12745	ENSG00000196517	1791.51	1609.79	1973.23	0.287495	0.0897772	10.2336	0.00137905	0.0197426	1463.48	1692.56	1660.58	1956.73	1705.32	2270.39	ENSG00000196517	SLC6A9	protein_coding
16656	ENSG00000240184	61.245	86.7695	35.7204	-1.29298	0.400824	10.2329	0.00137958	0.0197426	88.4896	30.716	110.032	49.9498	61.787	26.4955	ENSG00000240184	PCDHGC3	protein_coding
12508	ENSG00000188549	4677.32	4320.5	5034.14	0.219453	0.0686239	10.2118	0.00139543	0.0199561	4454.62	4811.83	3963.17	4731.11	4543.72	5559.49	ENSG00000188549	C15orf52	protein_coding
4558	ENSG00000124406	10953.9	11616.3	10291.4	-0.174308	0.0545673	10.1985	0.00140552	0.0200868	10794.8	9592.93	11468.6	10219.1	12585.5	11062.3	ENSG00000124406	ATP8A1	protein_coding
10022	ENSG00000169435	1777.91	2002.45	1553.37	-0.343982	0.107348	10.1964	0.00140717	0.0200968	1708.53	1486.02	1749.41	1556.04	2549.43	1618.05	ENSG00000169435	RASSF6	protein_coding
4388	ENSG00000122547	6830	7280.25	6379.75	-0.18905	0.0592104	10.1882	0.00141341	0.0201724	5965.75	5305.4	8170.64	7151.51	7704.36	6682.35	ENSG00000122547	EEPD1	protein_coding
13578	ENSG00000205133	4018.09	4361.06	3675.12	-0.255394	0.0799368	10.1739	0.00142443	0.020316	4676.33	4272.71	4057.05	3594.21	4349.8	3158.45	ENSG00000205133	TRIQK	protein_coding
1366	ENSG00000083817	720.489	620.596	820.382	0.397013	0.124392	10.1607	0.00143467	0.0204484	578.586	711.765	601.643	799.197	681.558	950.184	ENSG00000083817	ZNF416	protein_coding
10129	ENSG00000170191	3352.4	3649.63	3055.17	-0.253272	0.0793602	10.1585	0.00143635	0.0204586	3369.41	3008.05	4001.53	2975.27	3577.94	3182.2	ENSG00000170191	NANP	protein_coding
6086	ENSG00000137338	771.097	876.379	665.816	-0.392382	0.122945	10.1555	0.00143873	0.0204787	1019.09	717.06	778.3	584.195	831.748	696.192	ENSG00000137338	PGBD1	protein_coding
11241	ENSG00000178700	2210.53	2405.77	2015.29	-0.255897	0.0802841	10.1487	0.00144403	0.0205405	2254.05	1865.2	2514.59	2055.54	2448.67	2125.12	ENSG00000178700	DHFR2	protein_coding
4063	ENSG00000118972	543.402	460.162	626.642	0.451917	0.141678	10.1446	0.00144727	0.020559	665.13	878.055	367.446	550.534	347.908	451.337	ENSG00000118972	FGF23	protein_coding
9598	ENSG00000167103	340.937	421.467	260.407	-0.641148	0.199565	10.145	0.0014469	0.020559	328.676	243.61	332.115	261.694	603.611	275.919	ENSG00000167103	PIP5KL1	protein_coding
11692	ENSG00000182628	8238.49	8813.43	7663.55	-0.204884	0.0643084	10.1332	0.00145624	0.0206588	8845.07	8410.9	8882.31	7303.53	8712.91	7276.21	ENSG00000182628	SKA2	protein_coding
13483	ENSG00000204442	750.285	863.969	636.601	-0.468858	0.147137	10.1336	0.00145594	0.0206588	32.0896	19.0651	1302.21	901.268	1257.6	989.47	ENSG00000204442	FAM155A	protein_coding
10977	ENSG00000176390	2375.68	2581.76	2169.6	-0.251883	0.0790905	10.1314	0.00145766	0.0206651	2588.56	2281.46	2702.35	2217.34	2454.37	2010	ENSG00000176390	CRLF3	protein_coding
13013	ENSG00000197860	942.712	1090.98	794.448	-0.411325	0.128743	10.1293	0.00145929	0.0206744	734.172	663.043	1006.44	782.909	1532.32	937.393	ENSG00000197860	SGTB	protein_coding
3727	ENSG00000115616	9046.44	8511.69	9581.19	0.203422	0.0638922	10.1194	0.00146719	0.0207725	13396.9	14120.9	5951.82	7343.71	6186.3	7278.95	ENSG00000115616	SLC9A2	protein_coding
2002	ENSG00000100605	8309.42	8864.75	7754.09	-0.189816	0.0596767	10.1077	0.00147654	0.0208909	7803.61	7221.44	8989.31	7644.49	9801.32	8396.33	ENSG00000100605	ITPK1	protein_coding
9622	ENSG00000167232	6046.44	5582.15	6510.73	0.223908	0.0704125	10.0879	0.00149246	0.0210881	6194.27	7119.76	5570.25	5942.94	4981.93	6469.47	ENSG00000167232	ZNF91	protein_coding
16082	ENSG00000234883	74.2611	104.571	43.9509	-1.21717	0.379575	10.0889	0.00149165	0.0210881	115.717	38.1302	37.3503	20.6314	160.646	73.091	ENSG00000234883	MIR155HG	lincRNA
12830	ENSG00000196924	67688.7	71241.4	64136	-0.154958	0.0487775	10.0864	0.00149364	0.0210907	56683.9	49780.1	77557.4	71744.2	79482.8	70883.7	ENSG00000196924	FLNA	protein_coding
17216	ENSG00000248092	2056.55	2256.28	1856.82	-0.300699	0.0945883	10.0666	0.00150984	0.0213053	2385.33	2225.32	1930.1	1367.1	2453.42	1978.03	ENSG00000248092	NNT-AS1	antisense_RNA
11658	ENSG00000182379	179.541	234.24	124.841	-0.883866	0.2744	10.0573	0.00151744	0.0213983	256.717	192.77	100.947	62.9802	345.057	118.773	ENSG00000182379	NXPH4	protein_coding
13242	ENSG00000198853	100.793	145.019	56.5667	-1.22472	0.377039	10.0513	0.00152242	0.0214542	318.951	120.746	83.7859	20.6314	32.3193	28.3228	ENSG00000198853	RUSC2	protein_coding
9042	ENSG00000164109	17876.8	19062.5	16691	-0.192848	0.0607802	10.0481	0.00152503	0.0214768	18387.4	17661.7	19403	15697.3	19397.3	16714.1	ENSG00000164109	MAD2L1	protein_coding
13142	ENSG00000198517	2880.16	3120.39	2639.94	-0.240087	0.0757254	10.0399	0.00153187	0.0215588	2666.36	2254.98	3159.64	2824.34	3535.17	2840.5	ENSG00000198517	MAFK	protein_coding
11096	ENSG00000177410	3763.01	3370.51	4155.51	0.284344	0.0894965	10.0353	0.00153569	0.0215983	3237.16	3230.48	3125.31	4205.56	3749.04	5030.49	ENSG00000177410	ZFAS1	antisense_RNA
8769	ENSG00000163013	3124.67	3376.44	2872.9	-0.24112	0.0760814	10.028	0.00154177	0.0216694	4180.4	3751.59	3246.45	2535.5	2702.47	2331.6	ENSG00000163013	FBXO41	protein_coding
17982	ENSG00000256043	97.0083	129.365	64.6513	-1.03111	0.323231	10.0248	0.00154449	0.0216934	146.834	76.2605	127.193	73.8388	114.068	43.8546	ENSG00000256043	CTSO	protein_coding
112	ENSG00000006459	17234.1	18356.8	16111.5	-0.182523	0.057638	10.0149	0.00155282	0.0217959	15910.6	15115.5	18719.6	16157.7	20440.1	17061.3	ENSG00000006459	KDM7A	protein_coding
2717	ENSG00000105997	117.344	82.2312	152.457	0.927905	0.291856	10.0116	0.00155559	0.0218203	108.91	183.237	96.9089	184.597	40.8745	89.5365	ENSG00000105997	HOXA3	protein_coding
336	ENSG00000019505	84.6284	120.36	48.8967	-1.18523	0.370568	10.0102	0.00155675	0.0218222	224.627	90.0297	25.2367	17.3738	111.217	39.2864	ENSG00000019505	SYT13	protein_coding
7483	ENSG00000149499	4744.19	5080.76	4407.62	-0.204568	0.0647199	9.98308	0.00157985	0.0221314	5523.3	4659.3	4453.77	3871.11	5265.2	4692.45	ENSG00000149499	EML3	protein_coding
6532	ENSG00000140545	1646.44	1806.19	1486.69	-0.278855	0.088217	9.98134	0.00158135	0.0221378	1873.84	1546.39	2020.96	1636.4	1523.76	1277.27	ENSG00000140545	MFGE8	protein_coding
17570	ENSG00000251359	28.0223	47.1682	8.87636	-2.25353	0.696102	9.95952	0.0016002	0.0223869	3.88965	2.11835	77.7291	16.288	59.8858	8.22274	ENSG00000251359	WWC2-AS2	lincRNA
8720	ENSG00000162804	386.631	455.004	318.257	-0.523882	0.165773	9.95435	0.0016047	0.0224352	228.517	150.403	645.05	434.346	491.444	370.023	ENSG00000162804	SNED1	protein_coding
2335	ENSG00000103174	2450.98	2235.59	2666.37	0.257621	0.0816037	9.948	0.00161025	0.0224536	2449.51	2753.85	2209.73	2581.1	2047.53	2664.17	ENSG00000103174	NAGPA	protein_coding
2438	ENSG00000104312	4232.14	4537.07	3927.2	-0.207767	0.0658509	9.94802	0.00161022	0.0224536	4423.51	3865.98	4374.03	3812.47	4813.68	4103.15	ENSG00000104312	RIPK2	protein_coding
3833	ENSG00000116584	7897.75	8577.53	7217.96	-0.233089	0.0737625	9.94952	0.00160892	0.0224536	7884.32	6986.31	7305.52	6912.62	10542.8	7754.96	ENSG00000116584	ARHGEF2	protein_coding
5862	ENSG00000135930	8077.7	7570.61	8584.79	0.180765	0.0572908	9.9498	0.00160867	0.0224536	7350.47	8278.5	8132.28	9318.9	7229.08	8156.96	ENSG00000135930	EIF4E2	protein_coding
10534	ENSG00000172889	32.5291	50.2011	14.8571	-1.95106	0.600736	9.93079	0.00162537	0.0226496	40.8413	4.23669	56.5302	23.889	53.2319	16.4455	ENSG00000172889	EGFL7	protein_coding
3655	ENSG00000115159	15354.3	16301.6	14407.1	-0.178923	0.0567571	9.92697	0.00162875	0.0226788	16074	15171.6	15345.9	13168.3	17484.8	14881.3	ENSG00000115159	GPD2	protein_coding
6148	ENSG00000137801	1004.37	805.805	1202.94	0.453463	0.142876	9.926	0.0016296	0.0226788	315.062	325.166	1070.04	1394.25	1032.32	1889.4	ENSG00000137801	THBS1	protein_coding
2064	ENSG00000101019	6008.63	6405.95	5611.3	-0.190945	0.0606081	9.91976	0.00163514	0.022741	6200.1	5481.22	6544.38	5724.68	6473.37	5628.01	ENSG00000101019	UQCC1	protein_coding
9025	ENSG00000164070	14179.7	15033.1	13326.2	-0.171247	0.0543755	9.91135	0.00164263	0.0228302	13340.5	12268.4	16295.8	14001.1	15462.9	13709.1	ENSG00000164070	HSPA4L	protein_coding
889	ENSG00000068078	5549.35	5152.01	5946.7	0.216709	0.0688236	9.89649	0.00165594	0.0229859	6188.43	6538.28	4439.64	5392.41	4827.94	5909.41	ENSG00000068078	FGFR3	protein_coding
7575	ENSG00000150961	10466.5	11367	9565.99	-0.231988	0.0735939	9.89643	0.001656	0.0229859	9142.62	8876.93	11276.8	9767.36	13681.5	10053.7	ENSG00000150961	SEC24D	protein_coding
4205	ENSG00000120256	5401.21	5767.17	5035.24	-0.207707	0.066007	9.89018	0.00166163	0.0230421	7041.24	6514.98	5145.26	4365.18	5115.01	4225.58	ENSG00000120256	LRP11	protein_coding
11437	ENSG00000180376	2604.22	2373.1	2835.34	0.255483	0.0811582	9.88953	0.00166222	0.0230421	2439.78	2864.01	2376.29	2634.31	2303.23	3007.7	ENSG00000180376	CCDC66	protein_coding
7163	ENSG00000146039	42.5881	22.1146	63.0617	1.70179	0.524204	9.87943	0.00167137	0.0231538	41.8137	74.1421	13.1231	45.6063	11.4068	69.4365	ENSG00000146039	SLC17A4	protein_coding
4078	ENSG00000119227	642.113	777.428	506.798	-0.559613	0.175996	9.8729	0.00167731	0.023221	751.675	609.025	485.554	423.487	1095.06	487.883	ENSG00000119227	PIGZ	protein_coding
8989	ENSG00000163947	1558.52	1733.08	1383.96	-0.308775	0.0981617	9.86523	0.00168432	0.0233029	1365.27	1227.58	1699.94	1386.65	2134.03	1537.65	ENSG00000163947	ARHGEF3	protein_coding
3548	ENSG00000114054	18044.1	19087.5	17000.7	-0.167044	0.0531874	9.857	0.00169187	0.0233921	18689.8	17109.9	19121.3	17234.9	19451.5	16657.4	ENSG00000114054	PCCB	protein_coding
13067	ENSG00000198125	140.553	102.793	178.313	0.858167	0.271841	9.85551	0.00169324	0.0233958	167.255	251.024	72.6817	136.819	68.441	147.096	ENSG00000198125	MB	protein_coding
8344	ENSG00000159461	9913.56	10518.9	9308.22	-0.176923	0.0563448	9.85334	0.00169524	0.0234082	11484.2	10259.2	9812.03	8867.18	10260.4	8798.33	ENSG00000159461	AMFR	protein_coding
1158	ENSG00000076555	484.088	574.551	393.626	-0.548177	0.173399	9.85062	0.00169774	0.0234275	496.903	280.681	741.959	445.205	484.79	454.992	ENSG00000076555	ACACB	protein_coding
1478	ENSG00000087299	5891.12	6289.91	5492.33	-0.195146	0.0621678	9.84555	0.00170243	0.023477	6478.21	5707.89	6417.19	5397.84	5974.33	5371.28	ENSG00000087299	L2HGDH	protein_coding
3890	ENSG00000116985	2271.28	2490.49	2052.06	-0.275666	0.0877353	9.84395	0.00170391	0.0234821	2748.04	2075.98	2444.93	1957.81	2278.51	2122.38	ENSG00000116985	BMP8B	protein_coding
20055	ENSG00000272870	262.02	323.145	200.895	-0.676442	0.214192	9.83159	0.0017154	0.0236251	272.276	229.841	283.661	161.794	413.497	211.05	ENSG00000272870		antisense_RNA
2849	ENSG00000107249	74.8889	104.973	44.8046	-1.30515	0.405568	9.828	0.00171875	0.0236559	88.4896	21.1835	84.7953	62.9802	141.635	50.2501	ENSG00000107249	GLIS3	protein_coding
6245	ENSG00000138326	99152.4	93923	104382	0.151803	0.0484417	9.81461	0.00173131	0.0238105	93059.9	105757	95797.5	107335	92911.5	100053	ENSG00000138326	RPS24	protein_coding
8391	ENSG00000160072	5109.69	4660.54	5558.84	0.273515	0.0870377	9.81364	0.00173223	0.0238105	5249.08	5479.1	5158.38	5926.65	3574.14	5270.78	ENSG00000160072	ATAD3B	protein_coding
6273	ENSG00000138463	2483.67	2275.37	2691.97	0.242929	0.0775843	9.79375	0.00175106	0.0240539	2308.51	2682.89	2305.63	2665.8	2211.97	2727.21	ENSG00000138463	DIRC2	protein_coding
9849	ENSG00000168374	30369.9	32467.3	28272.4	-0.194518	0.0621542	9.77047	0.00177337	0.0243446	28025.9	26393.5	33439.6	30508.5	35936.3	27915.3	ENSG00000168374	ARF4	protein_coding
8237	ENSG00000158470	19619.3	20748.9	18489.6	-0.164909	0.0527688	9.75962	0.00178387	0.0244729	19243.1	17841.8	21452.2	18605.2	21551.3	19021.9	ENSG00000158470	B4GALT5	protein_coding
12060	ENSG00000185269	244.213	192.101	296.325	0.639597	0.204229	9.75538	0.00178799	0.0245135	271.303	398.249	144.354	254.092	160.646	236.632	ENSG00000185269	NOTUM	protein_coding
2281	ENSG00000102871	1611.76	1777.5	1446.02	-0.295054	0.0943859	9.75016	0.00179307	0.0245673	1716.31	1385.4	1649.47	1478.95	1966.73	1473.7	ENSG00000102871	TRADD	protein_coding
8557	ENSG00000161653	1426.75	1574.1	1279.39	-0.296594	0.0949319	9.74604	0.00179709	0.0246066	1645.32	1280.54	1417.29	1229.2	1659.69	1328.43	ENSG00000161653	NAGS	protein_coding
7982	ENSG00000155660	60368.9	63975.9	56761.9	-0.174224	0.0557749	9.74261	0.00180045	0.0246367	60881.8	57162.5	66626.9	60708.6	64419.1	52414.5	ENSG00000155660	PDIA4	protein_coding
921	ENSG00000069275	51881.7	55022.6	48740.8	-0.175926	0.0563436	9.73386	0.00180904	0.0247224	53580.9	51863.5	53020.3	45075.4	58466.6	49283.5	ENSG00000069275	NUCKS1	protein_coding
2471	ENSG00000104518	4475.02	4804.43	4145.62	-0.211503	0.0677505	9.73477	0.00180814	0.0247224	5150.87	4253.64	4562.8	4180.58	4699.61	4002.65	ENSG00000104518	GSDMD	protein_coding
6676	ENSG00000141682	967.998	1086.47	849.525	-0.34773	0.111354	9.73038	0.00181247	0.0247533	916.985	770.019	1079.12	862.177	1263.31	916.379	ENSG00000141682	PMAIP1	protein_coding
17927	ENSG00000255474	404.077	335.114	473.039	0.517602	0.165513	9.72522	0.00181757	0.024807	396.744	505.226	362.399	502.756	246.197	411.137	ENSG00000255474		lincRNA
6783	ENSG00000142871	257.619	307.582	207.656	-0.823953	0.262106	9.72026	0.00182247	0.024842	56.3999	13.7693	430.033	304.042	436.311	305.155	ENSG00000142871	CYR61	protein_coding
12005	ENSG00000184988	37.0852	55.7877	18.3827	-1.81323	0.56463	9.72033	0.00182241	0.024842	59.3172	14.8284	43.4071	6.51519	64.6387	33.8046	ENSG00000184988	TMEM106A	protein_coding
16957	ENSG00000243646	1444.39	1599.18	1289.61	-0.301943	0.0967622	9.7178	0.00182492	0.0248594	1515.99	1317.61	1306.25	1079.35	1975.28	1471.87	ENSG00000243646	IL10RB	protein_coding
2944	ENSG00000108306	3919.17	3634.87	4203.47	0.209888	0.0673807	9.696	0.0018467	0.02514	3829.36	4447.47	3407.96	4012.27	3667.29	4150.66	ENSG00000108306	FBXL20	protein_coding
4729	ENSG00000125845	1001.51	1513.8	489.217	-1.48155	0.455789	9.69395	0.00184875	0.0251518	1079.38	650.333	733.883	285.583	2728.13	531.737	ENSG00000125845	BMP2	protein_coding
17539	ENSG00000251095	806.489	699.985	912.992	0.378247	0.121314	9.69223	0.00185049	0.0251593	659.296	777.433	677.353	967.506	763.307	994.038	ENSG00000251095		antisense_RNA
1210	ENSG00000078269	7045.28	7490.71	6599.84	-0.18288	0.05873	9.69101	0.00185171	0.0251598	7716.1	6821.08	7256.06	6326.25	7499.99	6652.2	ENSG00000078269	SYNJ2	protein_coding
13292	ENSG00000198964	3754.08	4030.21	3477.94	-0.213488	0.068559	9.68911	0.00185363	0.0251698	4289.31	3752.65	3861.22	3391.16	3940.11	3290.01	ENSG00000198964	SGMS1	protein_coding
8813	ENSG00000163281	2015.39	2198.85	1831.93	-0.26442	0.0849204	9.6812	0.00186163	0.0252623	2190.85	1946.76	2245.06	1765.62	2160.64	1783.42	ENSG00000163281	GNPDA2	protein_coding
5328	ENSG00000131781	512.626	594.76	430.492	-0.467099	0.149835	9.66882	0.00187421	0.0254168	652.489	413.078	548.141	394.169	583.649	484.228	ENSG00000131781	FMO5	protein_coding
1949	ENSG00000100395	5337.06	4939.24	5734.88	0.218964	0.0703653	9.66338	0.00187977	0.0254759	5262.7	5594.55	5130.12	5976.6	4424.9	5633.49	ENSG00000100395	L3MBTL2	protein_coding
1955	ENSG00000100413	4875.34	4513.33	5237.34	0.220355	0.0708595	9.65163	0.00189183	0.0256067	4653.97	5207.96	4938.32	5426.07	3947.71	5078	ENSG00000100413	POLR3H	protein_coding
12832	ENSG00000196935	1776.71	1947.25	1606.18	-0.280664	0.0902512	9.65181	0.00189165	0.0256067	1622.96	1271.01	2267.27	1790.59	1951.52	1756.93	ENSG00000196935	SRGAP1	protein_coding
3245	ENSG00000111276	10035.6	10705.9	9365.28	-0.197446	0.0635035	9.65012	0.00189339	0.0256114	11342.2	10734.7	9753.48	8543.59	11021.8	8817.52	ENSG00000111276	CDKN1B	protein_coding
1530	ENSG00000088992	8599.56	9129.44	8069.68	-0.181397	0.0583771	9.64811	0.00189546	0.0256231	8973.42	7676.89	10092.7	9273.29	8322.23	7258.85	ENSG00000088992	TESC	protein_coding
3422	ENSG00000112697	22430.3	23783.3	21077.3	-0.171123	0.0550715	9.64503	0.00189864	0.0256335	21476.7	20178.3	24218.2	21556.6	25654.9	21497	ENSG00000112697	TMEM30A	protein_coding
9028	ENSG00000164077	2565.07	2337.78	2792.36	0.256173	0.0823937	9.64557	0.00189809	0.0256335	2426.17	2611.92	2520.64	3145.75	2066.54	2619.4	ENSG00000164077	MON1A	protein_coding
8761	ENSG00000162994	406.29	337.033	475.547	0.502341	0.161468	9.64073	0.0019031	0.025661	308.255	467.096	315.964	468.008	386.882	491.537	ENSG00000162994	CLHC1	protein_coding
18346	ENSG00000259230	45.5626	66.3283	24.7969	-1.61487	0.508375	9.64142	0.00190238	0.025661	44.731	6.35504	69.6533	31.4901	84.6006	36.5455	ENSG00000259230	LINC02323	lincRNA
10936	ENSG00000176018	5611.98	6120.08	5103.88	-0.26323	0.0845977	9.62676	0.00191763	0.0258405	5605.96	5615.74	6199.14	5008.01	6555.12	4687.88	ENSG00000176018	LYSMD3	protein_coding
7190	ENSG00000146281	17699.9	20378.1	15021.7	-0.480343	0.154152	9.61163	0.00193349	0.0260378	23541.1	19454.9	17284.1	10034.5	20308.9	15575.7	ENSG00000146281	PM20D2	protein_coding
3167	ENSG00000110446	8.92516	16.8882	0.96215	-4.15867	1.35046	9.60549	0.00193996	0.0260975	7.7793	1.05917	18.1704	0	24.7148	1.82728	ENSG00000110446	SLC15A3	protein_coding
4155	ENSG00000119782	65.2336	90.4831	39.9841	-1.27607	0.405911	9.60509	0.00194039	0.0260975	92.3792	38.1302	103.975	60.8085	75.0949	21.0137	ENSG00000119782	FKBP1B	protein_coding
3361	ENSG00000112183	15.9593	29.0408	2.87785	-3.52359	1.02704	9.59638	0.00194961	0.026205	17.5034	2.11835	20.1894	6.51519	49.4296	0	ENSG00000112183	RBM24	protein_coding
10580	ENSG00000173207	7214	7697.12	6730.88	-0.190836	0.0616202	9.58169	0.00196528	0.0263989	6958.59	6448.25	7929.37	6881.13	8203.41	6863.25	ENSG00000173207	CKS1B	protein_coding
2206	ENSG00000102010	27.7203	11.6877	43.7529	1.9452	0.614674	9.57828	0.00196893	0.0264312	16.531	42.3669	8.07575	47.7781	10.4563	41.1137	ENSG00000102010	BMX	protein_coding
12661	ENSG00000196154	3642.7	3338.66	3946.73	0.270179	0.0871349	9.56987	0.00197797	0.0265358	1504.32	1885.33	3556.36	4889.65	4955.32	5065.21	ENSG00000196154	S100A4	protein_coding
3584	ENSG00000114480	6702.08	8697.16	4707	-0.827898	0.263797	9.56375	0.00198457	0.0266075	6425.7	4569.27	7435.74	4778.89	12230	4772.85	ENSG00000114480	GBE1	protein_coding
6484	ENSG00000140279	544.487	1039.54	49.4335	-5.87755	1.50055	9.5593	0.00198939	0.0266553	60.2896	2.11835	364.418	0	2693.91	146.182	ENSG00000140279	DUOX2	protein_coding
4627	ENSG00000125089	539.68	637.099	442.261	-0.473971	0.152844	9.54886	0.00200073	0.0267681	559.137	428.965	398.74	332.275	953.421	565.542	ENSG00000125089	SH3TC1	protein_coding
16056	ENSG00000234741	24249.2	22663.2	25835.2	0.188092	0.0608074	9.54835	0.00200129	0.0267681	22931.4	23840.9	21364.4	26752.5	23693.9	26912.1	ENSG00000234741	GAS5	processed_transcript
21021	ENSG00000280237	1228.95	1093.26	1364.63	0.317984	0.102785	9.54808	0.00200159	0.0267681	1110.5	1254.06	1109.41	1447.46	1059.88	1392.38	ENSG00000280237	MIR4697HG	TEC
17227	ENSG00000248161	35.9403	54.4642	17.4163	-1.63393	0.523017	9.54671	0.00200308	0.0267711	54.4551	16.9468	42.3977	15.2021	66.5398	20.1	ENSG00000248161		lincRNA
4618	ENSG00000124831	22048.7	23368.1	20729.3	-0.172903	0.0559598	9.53536	0.0020155	0.0269203	22801.1	21695.1	22594.9	19662.8	24708.1	20830	ENSG00000124831	LRRFIP1	protein_coding
2028	ENSG00000100811	20837.5	22030.6	19644.4	-0.169683	0.0549322	9.53212	0.00201907	0.0269341	23511	22239.5	21602.6	18469.5	20978.1	18224.3	ENSG00000100811	YY1	protein_coding
8009	ENSG00000156006	331.182	270.298	392.065	0.589658	0.190123	9.53254	0.0020186	0.0269341	299.503	455.445	146.373	275.81	365.018	444.942	ENSG00000156006	NAT2	protein_coding
14742	ENSG00000225361	334.381	273.531	395.231	0.537438	0.173799	9.53	0.0020214	0.0269482	357.848	497.812	241.263	368.108	221.483	319.773	ENSG00000225361	PPP1R26-AS1	antisense_RNA
10079	ENSG00000169895	9679.07	10326.3	9031.85	-0.192269	0.0622429	9.52771	0.00202393	0.026965	10716	9373.69	9588.94	9049.6	10673.9	8672.25	ENSG00000169895	SYAP1	protein_coding
3109	ENSG00000109854	7856.47	8377.66	7335.28	-0.192845	0.0624493	9.52406	0.00202796	0.0270017	9171.8	8211.77	7627.54	7015.78	8333.64	6778.28	ENSG00000109854	HTATIP2	protein_coding
11595	ENSG00000181894	1867.23	1699.82	2034.64	0.259561	0.0841159	9.51316	0.00204004	0.0271286	1565.58	1876.86	1623.22	1944.78	1910.64	2282.27	ENSG00000181894	ZNF329	protein_coding
14718	ENSG00000225190	1153.23	1281.1	1025.37	-0.317462	0.102839	9.51352	0.00203963	0.0271286	1098.83	940.546	1306.25	998.996	1438.21	1136.57	ENSG00000225190	PLEKHM1	protein_coding
12663	ENSG00000196159	40.5263	60.3612	20.6914	-1.55186	0.496735	9.51119	0.00204222	0.0271406	54.4551	16.9468	68.6438	19.5456	57.9847	25.5819	ENSG00000196159	FAT4	protein_coding
4696	ENSG00000125691	71671.4	67802.4	75540.3	0.156465	0.0507291	9.50538	0.0020487	0.0272097	71578.3	76997.7	65660.9	76966.1	66168.2	72657.1	ENSG00000125691	RPL23	protein_coding
935	ENSG00000069869	10186.5	9568.91	10804.2	0.174431	0.0565715	9.50052	0.00205414	0.0272648	9570.49	11203.9	9324.46	10232.1	9811.77	10976.4	ENSG00000069869	NEDD4	protein_coding
9948	ENSG00000168952	4949.47	5297.32	4601.61	-0.213429	0.0692688	9.47867	0.00207875	0.0275743	5927.83	5578.67	4517.37	3708.23	5446.76	4517.94	ENSG00000168952	STXBP6	protein_coding
7069	ENSG00000145050	11388.2	12166.8	10609.5	-0.201636	0.0654345	9.47393	0.00208413	0.0276284	11639.8	10675.4	12566.9	11628.5	12293.7	9524.68	ENSG00000145050	MANF	protein_coding
17124	ENSG00000246022	75.2989	105.965	44.6329	-1.29871	0.42009	9.46414	0.00209528	0.0277589	9.72413	2.11835	100.947	53.2074	207.224	78.5729	ENSG00000246022	ALDH1L1-AS2	antisense_RNA
12530	ENSG00000188690	4384.05	4072.3	4695.81	0.205861	0.0668986	9.46052	0.00209941	0.0277963	4358.35	4825.59	4092.38	4921.14	3766.15	4340.69	ENSG00000188690	UROS	protein_coding
8196	ENSG00000158050	1066.98	884.762	1249.19	0.436643	0.140928	9.45374	0.00210718	0.0278533	770.151	739.303	963.033	1547.36	921.101	1460.91	ENSG00000158050	DUSP2	protein_coding
10215	ENSG00000170745	781.888	931.506	632.271	-0.558858	0.181044	9.45487	0.00210589	0.0278533	535.799	313.515	2251.11	1572.33	7.60455	10.9637	ENSG00000170745	KCNS3	protein_coding
17765	ENSG00000254198	409.065	482.54	335.589	-0.541055	0.175097	9.45334	0.00210766	0.0278533	480.372	410.959	497.668	271.466	469.581	324.342	ENSG00000254198		processed_pseudogene
12800	ENSG00000196756	3981.7	3677.11	4286.29	0.219958	0.0714905	9.45195	0.00210925	0.027857	3533.75	3875.52	3950.05	4524.8	3547.52	4458.55	ENSG00000196756	SNHG17	processed_transcript
12927	ENSG00000197385	1302.41	1171.43	1433.39	0.300098	0.0975835	9.44377	0.00211868	0.0279642	1469.32	1723.28	1178.05	1465.92	866.919	1110.98	ENSG00000197385	ZNF860	protein_coding
4270	ENSG00000120889	17536.3	18815.3	16257.3	-0.198054	0.0644177	9.42891	0.00213591	0.0281566	15789.1	14904.7	18020	16367.2	22636.8	17499.8	ENSG00000120889	TNFRSF10B	protein_coding
6198	ENSG00000138031	7452.58	7991.4	6913.76	-0.208462	0.0678116	9.42969	0.002135	0.0281566	5910.32	5177.24	9290.14	7270.95	8773.75	8293.09	ENSG00000138031	ADCY3	protein_coding
2726	ENSG00000106052	25370.7	27199.6	23541.7	-0.19607	0.0637871	9.42333	0.00214242	0.0282249	21760.7	20979	28297.4	25155.2	31540.8	24491	ENSG00000106052	TAX1BP1	protein_coding
7664	ENSG00000151746	2909.56	2667.7	3151.43	0.239365	0.0779469	9.41384	0.00215353	0.0283537	2729.56	2950.86	2668.02	3272.8	2605.51	3230.62	ENSG00000151746	BICD1	protein_coding
546	ENSG00000048342	102.602	135.906	69.2989	-1.02369	0.32948	9.41225	0.00215541	0.0283608	157.531	56.1362	100.947	46.6922	149.239	105.068	ENSG00000048342	CC2D2A	protein_coding
8203	ENSG00000158106	3285.59	3031.56	3539.62	0.230304	0.0750341	9.40609	0.00216265	0.0284386	3562.92	3855.39	2873.96	3552.95	2657.79	3210.52	ENSG00000158106	RHPN1	protein_coding
1763	ENSG00000099204	41907.5	44120.9	39694.1	-0.151049	0.0492602	9.39771	0.00217257	0.0285513	39714.3	36561.6	45638.1	41123.9	47010.4	41396.9	ENSG00000099204	ABLIM1	protein_coding
7832	ENSG00000153815	6957.41	7480.46	6434.35	-0.206707	0.0673922	9.38975	0.00218202	0.0286578	6396.53	5808.51	6992.59	6412.03	9052.27	7082.52	ENSG00000153815	CMIP	protein_coding
11482	ENSG00000180777	305.187	245.568	364.807	0.580061	0.188855	9.3838	0.00218911	0.0287331	96.2689	141.929	370.475	498.412	269.962	454.078	ENSG00000180777	ANKRD30B	protein_coding
2306	ENSG00000102996	14274	13452.3	15095.7	0.165259	0.0539348	9.3826	0.00219054	0.0287341	14021.2	15555	13624.8	15798.3	12711	13933.9	ENSG00000102996	MMP15	protein_coding
174	ENSG00000008294	17036.1	18061.1	16011.2	-0.169459	0.0553167	9.376	0.00219845	0.0287845	15714.2	14795.6	18694.3	16346.6	19774.7	16891.3	ENSG00000008294	SPAG9	protein_coding
5826	ENSG00000135740	119.334	154.557	84.111	-0.875905	0.284884	9.37633	0.00219806	0.0287845	168.227	84.7339	127.193	71.6671	168.251	95.932	ENSG00000135740	SLC9A5	protein_coding
10658	ENSG00000173727	925.522	1081.09	769.953	-0.444653	0.144193	9.37786	0.00219622	0.0287845	615.537	547.593	1162.91	978.365	1464.83	783.901	ENSG00000173727		transcribed_unprocessed_pseudogene
6002	ENSG00000136856	2632.02	2396.39	2867.65	0.256768	0.0837708	9.37044	0.00220513	0.0288386	2408.67	2575.91	2510.55	3045.85	2269.96	2981.2	ENSG00000136856	SLC2A8	protein_coding
6474	ENSG00000140105	13109.2	14066.6	12151.8	-0.203499	0.0663954	9.36917	0.00220665	0.0288386	12580.1	12174.1	13390.6	11662.2	16229.1	12619.2	ENSG00000140105	WARS	protein_coding
9093	ENSG00000164308	605.65	693.313	517.986	-0.432314	0.140885	9.36962	0.00220611	0.0288386	672.91	440.616	687.448	492.983	719.581	620.36	ENSG00000164308	ERAP2	protein_coding
8408	ENSG00000160190	4392.09	4789.05	3995.13	-0.236294	0.0771213	9.36071	0.00221686	0.0289542	3250.78	2891.54	4470.93	4132.8	6645.43	4961.05	ENSG00000160190	SLC37A1	protein_coding
9023	ENSG00000164066	1551.76	1706.04	1397.48	-0.368786	0.119963	9.35864	0.00221936	0.028969	2599.26	2353.48	1203.29	701.469	1315.59	1137.48	ENSG00000164066	INTU	protein_coding
10563	ENSG00000173065	3289.37	3031.6	3547.14	0.225182	0.0735914	9.35146	0.00222808	0.029065	3034.9	3709.23	2998.12	3585.53	3061.78	3346.66	ENSG00000173065	FAM222B	protein_coding
2278	ENSG00000102854	1575.32	1446.82	1703.81	0.355323	0.115901	9.34141	0.00224033	0.0291983	238.241	365.415	1426.38	1979.53	2675.85	2766.5	ENSG00000102854	MSLN	protein_coding
3432	ENSG00000112773	4031.11	3708.99	4353.24	0.225676	0.0737722	9.34082	0.00224105	0.0291983	4769.68	5760.84	2962.79	3702.8	3394.48	3596.08	ENSG00000112773	FAM46A	protein_coding
145	ENSG00000007237	3271.29	4217.7	2324.89	-0.634177	0.205774	9.335	0.00224819	0.0292455	863.503	716.001	9525.34	4794.09	2264.26	1464.56	ENSG00000007237	GAS7	protein_coding
5883	ENSG00000136026	9286.39	10715.6	7857.21	-0.533752	0.173779	9.33449	0.00224881	0.0292455	4665.64	2624.63	11895.6	9314.55	15585.5	11632.4	ENSG00000136026	CKAP4	protein_coding
12458	ENSG00000188186	5893.42	5455.85	6330.99	0.213268	0.069727	9.33539	0.0022477	0.0292455	5729.46	5969.5	5788.29	7168.88	4849.8	5854.59	ENSG00000188186	LAMTOR4	protein_coding
5909	ENSG00000136158	8230.34	7699.46	8761.22	0.181221	0.0593165	9.326	0.00225925	0.0293634	8303.43	9385.34	6472.71	7042.92	8322.23	9855.41	ENSG00000136158	SPRY2	protein_coding
4841	ENSG00000127022	131353	140054	122652	-0.166768	0.0545901	9.31926	0.00226758	0.0294535	77907.8	75357	168099	145979	174155	146619	ENSG00000127022	CANX	protein_coding
9016	ENSG00000164050	13354.6	12554.8	14154.4	0.176771	0.0578781	9.31737	0.00226992	0.0294659	13959	15017	12317.5	13685.2	11387.8	13761.2	ENSG00000164050	PLXNB1	protein_coding
848	ENSG00000066739	6537.92	6102.33	6973.52	0.192585	0.0630657	9.31489	0.00227299	0.0294698	6494.74	7297.71	5971	6523.88	5841.25	7098.97	ENSG00000066739	ATG2B	protein_coding
5586	ENSG00000134077	9603.92	10233.5	8974.35	-0.190919	0.062504	9.31593	0.00227169	0.0294698	10014.9	9481.72	10300.6	8997.48	10385	8443.84	ENSG00000134077	THUMPD3	protein_coding
4919	ENSG00000128039	5913.67	6295.03	5532.31	-0.192355	0.0630333	9.30462	0.00228576	0.0296173	6322.63	5707.89	7294.42	6505.42	5268.05	4383.64	ENSG00000128039	SRD5A3	protein_coding
581	ENSG00000050405	18588.4	19719.1	17457.8	-0.173456	0.0568444	9.30003	0.00229149	0.0296554	18211.3	16974.3	19763.4	17926.5	21182.5	17472.4	ENSG00000050405	LIMA1	protein_coding
8764	ENSG00000162999	324.97	392.693	257.247	-0.595957	0.194241	9.30093	0.00229038	0.0296554	309.227	260.557	407.825	273.638	461.026	237.546	ENSG00000162999	DUSP19	protein_coding
15565	ENSG00000231221	31.3352	47.8711	14.7994	-1.78545	0.577107	9.29795	0.0022941	0.029671	31.1172	6.35504	54.5113	15.2021	57.9847	22.841	ENSG00000231221	LINC01593	lincRNA
6358	ENSG00000139173	2065.86	1886.9	2244.82	0.249231	0.0817222	9.29225	0.00230126	0.0297166	1917.6	2336.54	1999.76	2376.96	1743.34	2020.97	ENSG00000139173	TMEM117	protein_coding
8287	ENSG00000158985	16585.1	17979.7	15190.6	-0.228623	0.074815	9.2918	0.00230182	0.0297166	15771.6	15357	16393.8	14601.6	21773.7	15613.2	ENSG00000158985	CDC42SE2	protein_coding
11341	ENSG00000179546	773.351	868.352	678.35	-0.378646	0.124039	9.29342	0.00229978	0.0297166	790.572	631.267	649.088	446.291	1165.4	957.493	ENSG00000179546	HTR1D	protein_coding
12915	ENSG00000197329	6047.21	6451.04	5643.37	-0.217177	0.0712004	9.28193	0.00231425	0.0298589	8270.37	7816.7	5621.73	4907.02	5461.02	4206.39	ENSG00000197329	PELI1	protein_coding
11706	ENSG00000182774	35238.1	33362.7	37113.6	0.153413	0.0503448	9.28022	0.00231642	0.0298687	34065.6	36893.1	33457.8	38454.8	32564.6	35992.8	ENSG00000182774	RPS17	protein_coding
840	ENSG00000066468	3128.24	3369.21	2887.26	-0.224264	0.0735922	9.27688	0.00232064	0.029905	2709.14	2230.62	3213.14	2903.6	4185.35	3527.56	ENSG00000066468	FGFR2	protein_coding
5342	ENSG00000131941	9823.17	10614.5	9031.83	-0.218709	0.0717138	9.26896	0.0023307	0.0300164	8423.04	8087.85	10905.3	9662.03	12515.2	9345.6	ENSG00000131941	RHPN2	protein_coding
17066	ENSG00000244649	256.922	308.901	204.944	-0.611429	0.200478	9.24915	0.00235605	0.0303245	254.772	156.758	356.342	267.123	315.589	190.95	ENSG00000244649	LINC02086	lincRNA
879	ENSG00000067715	384.624	456.624	312.624	-0.556541	0.181983	9.24546	0.0023608	0.0303672	442.448	267.971	417.92	375.709	509.505	294.191	ENSG00000067715	SYT1	protein_coding
3262	ENSG00000111424	18262.4	19378.7	17146.1	-0.180708	0.0594127	9.23633	0.0023726	0.0305005	20340	19004.8	18597.4	16966.6	19198.6	15467	ENSG00000111424	VDR	protein_coding
5295	ENSG00000131473	63500	66921	60079	-0.155424	0.051128	9.23343	0.00237636	0.0305304	66039.5	61682	65449.9	59472.8	69273.7	59082.2	ENSG00000131473	ACLY	protein_coding
11908	ENSG00000184227	178.326	224.042	132.61	-0.752162	0.24601	9.22991	0.00238094	0.0305707	213.931	124.982	195.837	147.678	262.357	125.168	ENSG00000184227	ACOT1	protein_coding
1290	ENSG00000081019	5602.46	6098.17	5106.75	-0.256616	0.0842405	9.22839	0.00238292	0.0305776	5754.74	5764.02	5651	4617.1	6888.77	4939.13	ENSG00000081019	RSBN1	protein_coding
6145	ENSG00000137767	3148.52	3474.95	2822.1	-0.297783	0.0977603	9.20946	0.00240768	0.0308581	3221.6	2874.6	3255.53	3037.16	3947.71	2554.53	ENSG00000137767	SQOR	protein_coding
9714	ENSG00000167702	2932.62	2685.49	3179.76	0.25344	0.0833882	9.21013	0.00240679	0.0308581	3164.23	3308.86	2437.87	3141.41	2454.37	3089.01	ENSG00000167702	KIFC2	protein_coding
11816	ENSG00000183579	13277.9	12423	14132.8	0.182968	0.0602584	9.20573	0.00241258	0.0309023	13611.8	15930	12096.5	12599.3	11560.8	13869	ENSG00000183579	ZNRF3	protein_coding
2614	ENSG00000105443	6281.78	5882.01	6681.56	0.183762	0.0605786	9.19606	0.00242537	0.0310474	6061.05	7042.44	6148.67	6833.35	5436.3	6168.88	ENSG00000105443	CYTH2	protein_coding
13131	ENSG00000198466	5224.91	4870.97	5578.85	0.193485	0.0637858	9.19392	0.00242821	0.031065	5179.07	6022.46	4519.39	4964.58	4914.44	5749.52	ENSG00000198466	ZNF587	protein_coding
12459	ENSG00000188191	4281.52	3974.51	4588.53	0.21872	0.0721075	9.18411	0.00244125	0.0311943	4891.24	5197.36	3567.46	4257.68	3464.82	4310.54	ENSG00000188191	PRKAR1B	protein_coding
15372	ENSG00000229941	83.4004	55.3034	111.497	1.1236	0.365442	9.18446	0.00244079	0.0311943	92.3792	133.456	38.3598	109.672	35.171	91.3638	ENSG00000229941		antisense_RNA
4795	ENSG00000126458	1303.77	1503.44	1104.09	-0.374637	0.12306	9.17963	0.00244724	0.031252	951.992	826.155	1211.36	1083.69	2346.95	1402.43	ENSG00000126458	RRAS	protein_coding
8496	ENSG00000160868	18.8699	5.83291	31.9068	2.3863	0.764922	9.17271	0.00245651	0.0313515	6.80689	19.0651	4.03787	28.2325	6.65398	48.4228	ENSG00000160868	CYP3A4	protein_coding
7900	ENSG00000154556	3847.79	4128.2	3567.39	-0.213237	0.0703731	9.17116	0.00245859	0.0313592	3742.82	3041.95	3782.48	3429.16	4859.31	4231.06	ENSG00000154556	SORBS2	protein_coding
19125	ENSG00000265763	2829.63	3069.05	2590.21	-0.232224	0.0766737	9.16206	0.00247084	0.0314965	2028.45	1847.2	3372.63	2743.98	3806.08	3179.46	ENSG00000265763	ZNF488	protein_coding
7208	ENSG00000146477	60.329	83.4088	37.2492	-1.53043	0.499813	9.14591	0.00249275	0.0317567	12.6414	0	113.06	65.1519	124.525	46.5955	ENSG00000146477	SLC22A3	protein_coding
4776	ENSG00000126217	7101.19	7560.25	6642.12	-0.188545	0.0623623	9.13073	0.00251352	0.0320022	7453.54	6155.92	7673.98	6792.09	7553.22	6978.37	ENSG00000126217	MCF2L	protein_coding
7048	ENSG00000144815	21.7439	37.1765	6.3114	-2.50212	0.783878	9.12822	0.00251696	0.0320268	67.0965	10.5917	12.1136	6.51519	32.3193	1.82728	ENSG00000144815	NXPE3	protein_coding
3336	ENSG00000111907	8257.72	7711.6	8803.85	0.186544	0.0617803	9.10635	0.00254724	0.0323926	7234.75	8117.51	8209	10007.3	7691.05	8286.7	ENSG00000111907	TPD52L1	protein_coding
8872	ENSG00000163527	75919	71753.3	80084.6	0.159421	0.0528201	9.09962	0.00255662	0.0324925	67521.4	80702.7	75757.6	82613.7	71980.9	76937.5	ENSG00000163527	STT3B	protein_coding
924	ENSG00000069399	1233.93	1369.79	1098.06	-0.304336	0.100819	9.09733	0.00255982	0.0325138	1073.54	915.126	1151.8	950.132	1884.03	1428.93	ENSG00000069399	BCL3	protein_coding
294	ENSG00000013725	37.9274	58.6187	17.236	-1.67655	0.549955	9.09569	0.00256213	0.0325236	9.72413	4.23669	77.7291	22.8032	88.4029	24.6682	ENSG00000013725	CD6	protein_coding
10782	ENSG00000174808	1203.88	1330.88	1076.87	-0.303852	0.100685	9.09379	0.00256479	0.0325379	1358.46	1052.82	1208.33	1034.83	1425.85	1142.96	ENSG00000174808	BTC	protein_coding
12451	ENSG00000188162	43.774	21.0133	66.5348	1.52472	0.496693	9.09262	0.00256643	0.0325393	24.3103	69.9055	12.1136	22.8032	26.6159	106.896	ENSG00000188162	OTOG	protein_coding
2187	ENSG00000101868	10250.3	10928.9	9571.64	-0.188288	0.0623988	9.09065	0.0025692	0.0325549	10664.5	9309.08	11937	9713.06	10185.3	9692.79	ENSG00000101868	POLA1	protein_coding
3169	ENSG00000110455	378.39	445.78	311	-0.508135	0.1682	9.08406	0.00257847	0.0326529	505.655	321.989	357.352	286.668	474.334	324.342	ENSG00000110455	ACCS	protein_coding
6672	ENSG00000141646	7523.2	7976.72	7069.69	-0.176101	0.058425	9.07993	0.00258431	0.0327073	8883.96	8041.25	7422.62	6489.13	7623.56	6678.69	ENSG00000141646	SMAD4	protein_coding
2893	ENSG00000107798	5702.94	6101.8	5304.08	-0.204976	0.0680227	9.06561	0.00260462	0.0329251	6215.66	5790.5	5888.23	5187.18	6201.51	4934.56	ENSG00000107798	LIPA	protein_coding
5031	ENSG00000129250	35207.1	33339.6	37074.5	0.154529	0.0513025	9.06635	0.00260356	0.0329251	36256.4	38845.2	31366.2	34843.2	32396.3	37535	ENSG00000129250	KIF1C	protein_coding
6831	ENSG00000143252	14687.6	15514	13861.2	-0.162453	0.0539504	9.06145	0.00261055	0.0329753	15475.9	14013.9	15209.7	13903.4	15856.4	13666.2	ENSG00000143252	SDHC	protein_coding
8263	ENSG00000158747	5706.23	6083.99	5328.48	-0.193274	0.0641813	9.05957	0.00261324	0.0329753	6146.62	5243.97	6171.89	5724.68	5933.45	5016.79	ENSG00000158747	NBL1	protein_coding
18921	ENSG00000262823	706.086	802.937	609.235	-0.40475	0.134147	9.05963	0.00261314	0.0329753	557.193	415.196	878.237	772.05	973.383	640.46	ENSG00000262823		antisense_RNA
13613	ENSG00000205476	3391.15	3639.29	3143.02	-0.221035	0.0734203	9.05196	0.00262414	0.0330932	4187.21	3800.31	3106.13	2493.15	3624.52	3135.61	ENSG00000205476	CCDC85C	protein_coding
3944	ENSG00000117479	5117.47	4775.39	5459.55	0.195864	0.0650872	9.04694	0.00263136	0.0331644	4555.75	5199.48	5302.74	5811.55	4467.67	5367.62	ENSG00000117479	SLC19A2	protein_coding
5246	ENSG00000131069	18725	20147.8	17302.3	-0.21789	0.0723039	9.04154	0.00263913	0.0332427	19317	18376.7	18897.2	17389	22229.1	16141.2	ENSG00000131069	ACSS2	protein_coding
11272	ENSG00000178974	9710.58	10292.3	9128.87	-0.174663	0.0580833	9.03538	0.00264804	0.0333351	10805.5	9884.21	9875.63	8916.04	10195.8	8586.37	ENSG00000178974	FBXO34	protein_coding
697	ENSG00000060140	1216.24	1355.98	1076.5	-0.325386	0.10807	9.03394	0.00265013	0.0333417	1078.41	871.7	1319.37	1184.68	1670.15	1173.11	ENSG00000060140	STYK1	protein_coding
3955	ENSG00000117569	1464.9	1302.46	1627.35	0.319815	0.106187	9.02619	0.00266139	0.0334635	1399.3	1583.46	1295.15	1494.15	1212.93	1804.44	ENSG00000117569	PTBP2	protein_coding
7277	ENSG00000147168	168.145	235.925	100.366	-0.978453	0.316281	9.02194	0.00266758	0.0335215	90.4344	93.2073	104.985	43.4346	512.357	164.455	ENSG00000147168	IL2RG	protein_coding
8351	ENSG00000159596	5510.18	5865.03	5155.34	-0.18608	0.0619418	9.01943	0.00267125	0.0335478	5890.88	5100.98	5797.38	5177.41	5906.84	5187.64	ENSG00000159596	TMEM69	protein_coding
9593	ENSG00000167081	65.6025	93.8681	37.3368	-1.36772	0.45496	9.01291	0.00268079	0.0336477	241.158	95.3256	25.2367	13.0304	15.2091	3.65455	ENSG00000167081	PBX3	protein_coding
3540	ENSG00000113946	117.729	151.017	84.4402	-0.880626	0.292552	8.99008	0.0027145	0.0340507	82.6551	38.1302	173.629	100.985	196.768	114.205	ENSG00000113946	CLDN16	protein_coding
9828	ENSG00000168256	4342.21	4043.44	4640.99	0.198344	0.0661431	8.98584	0.0027208	0.0340895	3654.33	4190.09	4231.69	4999.32	4244.29	4733.56	ENSG00000168256	NKIRAS2	protein_coding
19723	ENSG00000271133	58.4264	83.4993	33.3536	-1.33395	0.43699	8.98604	0.0027205	0.0340895	137.11	49.7812	53.5018	34.7477	59.8858	15.5318	ENSG00000271133		antisense_RNA
4708	ENSG00000125753	15073.1	16117.6	14028.5	-0.195895	0.065277	8.98318	0.00272476	0.0341189	15051	13838.1	15308.6	14357.3	17993.3	13890	ENSG00000125753	VASP	protein_coding
13132	ENSG00000198467	7716.99	8203.19	7230.8	-0.223275	0.074368	8.98122	0.00272769	0.0341355	7726.79	6624.07	6202.17	4640.99	10680.6	10427.4	ENSG00000198467	TPM2	protein_coding
5597	ENSG00000134202	2164.51	2657.08	1671.93	-1.36933	0.439614	8.97501	0.00273697	0.0342315	361.738	116.509	1127.58	284.497	6481.93	4614.79	ENSG00000134202	GSTM3	protein_coding
10345	ENSG00000171606	2166.63	1973.11	2360.15	0.255524	0.0852906	8.95821	0.00276225	0.0345273	1960.38	2127.88	1838.24	2313.98	2120.72	2638.59	ENSG00000171606	ZNF274	protein_coding
7745	ENSG00000152661	13191.9	16097.6	10286.2	-1.13473	0.368936	8.95207	0.00277156	0.0346233	33154.4	24572.8	14460.6	6081.93	677.756	203.741	ENSG00000152661	GJA1	protein_coding
12208	ENSG00000186188	1763.17	2332.23	1194.11	-1.36322	0.439426	8.94401	0.00278382	0.034756	427.862	86.8522	2971.87	1445.29	3596.95	2050.2	ENSG00000186188	FFAR4	protein_coding
14669	ENSG00000224877	3874.78	3564.53	4185.03	0.241319	0.0805735	8.93999	0.00278994	0.034812	4039.4	4174.2	3701.72	4470.51	2952.47	3910.37	ENSG00000224877	NDUFAF8	protein_coding
1563	ENSG00000089597	70602.1	74140.2	67063.9	-0.144285	0.0482487	8.93849	0.00279223	0.0348201	70794.6	65497.2	76503.6	69015.4	75122.5	66679.1	ENSG00000089597	GANAB	protein_coding
12633	ENSG00000189362	1299.24	1431.85	1166.64	-0.306549	0.102429	8.93461	0.00279818	0.0348738	1455.7	1282.66	1246.69	903.44	1593.15	1313.81	ENSG00000189362	NEMP2	protein_coding
14615	ENSG00000224531	4482.66	4155.08	4810.25	0.206672	0.0691321	8.9257	0.00281186	0.0350237	4368.08	5433.56	4174.15	4623.61	3923	4373.59	ENSG00000224531	SMIM13	protein_coding
5625	ENSG00000134323	297.758	345.691	249.825	-0.672621	0.223422	8.91727	0.00282486	0.0351651	126.414	47.6628	326.058	231.289	584.6	470.524	ENSG00000134323	MYCN	protein_coding
12753	ENSG00000196553	771.691	865.814	677.569	-0.391889	0.131022	8.90386	0.00284569	0.0354035	1028.81	869.581	915.588	749.247	653.041	413.878	ENSG00000196553	CCDC196	protein_coding
19554	ENSG00000269893	7644.32	7132.92	8155.72	0.188263	0.0630597	8.90124	0.00284977	0.0354335	6792.3	7176.96	7005.71	8148.33	7600.75	9141.86	ENSG00000269893	SNHG8	lincRNA
655	ENSG00000056998	320.375	466.698	174.052	-2.06305	0.660782	8.89323	0.00286231	0.0355526	33.062	2.11835	246.31	76.0106	1120.72	444.028	ENSG00000056998	GYG2	protein_coding
6571	ENSG00000140937	5439.78	5815.62	5063.94	-0.192434	0.0645099	8.89298	0.00286269	0.0355526	6111.61	5484.4	10063.4	8594.62	1271.86	1112.81	ENSG00000140937	CDH11	protein_coding
462	ENSG00000037637	5356.9	5737.02	4976.78	-0.200172	0.0671249	8.88119	0.00288124	0.0356995	5241.3	4790.64	5461.22	4897.25	6508.55	5242.46	ENSG00000037637	FBXO42	protein_coding
8113	ENSG00000157107	4631.61	4939.02	4324.19	-0.196195	0.0658063	8.88168	0.00288047	0.0356995	5699.31	5157.12	4543.62	3814.64	4574.14	4000.82	ENSG00000157107	FCHO2	protein_coding
9363	ENSG00000165810	427.219	492.763	361.676	-0.488274	0.16343	8.88268	0.00287889	0.0356995	608.73	475.569	534.009	409.371	335.551	200.087	ENSG00000165810	BTNL9	protein_coding
17831	ENSG00000254726	2040.36	2208.35	1872.37	-0.271166	0.0908708	8.88278	0.00287873	0.0356995	2833.61	2473.17	1361.77	991.395	2429.65	2152.53	ENSG00000254726	MEX3A	protein_coding
3519	ENSG00000113712	21364.9	22576.6	20153.1	-0.160372	0.0538267	8.86959	0.0028996	0.0358851	20458.6	18795	21967	20211.2	25304.1	21453.1	ENSG00000113712	CSNK1A1	protein_coding
6766	ENSG00000142676	78581.8	74465.7	82697.9	0.149809	0.0502838	8.86962	0.00289955	0.0358851	73794.5	81716.3	75872.6	87887.8	73729.9	78489.7	ENSG00000142676	RPL11	protein_coding
1387	ENSG00000084636	110.116	150.224	70.009	-0.984655	0.32711	8.85808	0.00291795	0.0360911	74.8758	57.1954	70.6628	30.4042	305.133	122.428	ENSG00000084636	COL16A1	protein_coding
11566	ENSG00000181634	3187.27	2949.87	3424.68	0.247513	0.0830561	8.85668	0.00292018	0.0360977	1179.54	1580.29	3420.08	3597.47	4249.99	5096.27	ENSG00000181634	TNFSF15	protein_coding
11316	ENSG00000179295	43650.9	46092.6	41209.2	-0.159168	0.0534701	8.85196	0.00292774	0.0361701	42544	40725.2	46024.7	40240	49709	42662.3	ENSG00000179295	PTPN11	protein_coding
3907	ENSG00000117151	1346.39	1490.22	1202.55	-0.299126	0.100456	8.84627	0.00293688	0.0362409	1261.22	1056	1373.89	1203.14	1835.55	1348.53	ENSG00000117151	CTBS	protein_coding
13681	ENSG00000206077	485.457	409.939	560.975	0.470377	0.157621	8.84642	0.00293664	0.0362409	507.599	577.25	305.869	473.437	416.349	632.238	ENSG00000206077	ZDHHC11B	protein_coding
2121	ENSG00000101311	46090.3	48843.3	43337.2	-0.176681	0.0593718	8.83779	0.00295056	0.0363886	49141.9	48355.5	46258.9	39318.1	51129.2	42338	ENSG00000101311	FERMT1	protein_coding
7442	ENSG00000149084	16385.8	17470.6	15301	-0.194266	0.0653054	8.82606	0.00296959	0.036602	18102.4	17384.2	15794.1	14161.9	18515.2	14356.9	ENSG00000149084	HSD17B12	protein_coding
12165	ENSG00000185909	1096.56	979.918	1213.19	0.314594	0.105857	8.81499	0.00298766	0.0368033	1118.27	1285.84	801.518	1055.46	1019.96	1298.28	ENSG00000185909	KLHDC8B	protein_coding
6652	ENSG00000141542	4152.23	3870.55	4433.91	0.196971	0.0663445	8.80889	0.00299766	0.0369051	4105.53	4708.03	3477.62	4061.14	4028.51	4532.56	ENSG00000141542	RAB40B	protein_coding
6630	ENSG00000141434	52.5084	29.2331	75.7837	1.44809	0.473598	8.80765	0.00299971	0.0369089	33.062	58.2545	40.3787	86.8692	14.2585	82.2274	ENSG00000141434	MEP1B	protein_coding
775	ENSG00000064932	7458.15	7960.15	6956.14	-0.192624	0.0648614	8.80615	0.00300217	0.0369179	7426.32	6553.11	7718.39	7266.61	8735.73	7048.72	ENSG00000064932	SBNO2	protein_coding
9867	ENSG00000168487	2352.19	2139.97	2564.41	0.265354	0.0892831	8.80353	0.00300649	0.0369281	2399.91	2540.96	2037.11	2467.09	1982.89	2685.18	ENSG00000168487	BMP1	protein_coding
10668	ENSG00000173826	99.9928	67.8183	132.167	1.17183	0.382493	8.80416	0.00300545	0.0369281	144.89	194.888	26.2462	49.9498	32.3193	151.664	ENSG00000173826	KCNH6	protein_coding
18261	ENSG00000258700	56.6836	35.9854	77.3819	1.34261	0.447688	8.79967	0.00301286	0.036985	8.75171	31.7752	22.2083	65.1519	76.9961	135.218	ENSG00000258700	LINC00871	lincRNA
355	ENSG00000022567	2892.68	3110.67	2674.68	-0.218405	0.073612	8.79618	0.00301862	0.0370343	2551.61	2214.73	3160.64	2640.82	3619.77	3168.5	ENSG00000022567	SLC45A4	protein_coding
9862	ENSG00000168434	3434.9	3185.62	3684.18	0.210348	0.0709315	8.78635	0.00303493	0.037213	3339.27	3695.46	3175.79	3787.5	3041.82	3569.58	ENSG00000168434	COG7	protein_coding
2219	ENSG00000102098	1187.82	1308.56	1067.07	-0.295746	0.0997377	8.78287	0.00304072	0.037241	1431.39	1190.51	1270.92	1023.97	1223.38	986.729	ENSG00000102098	SCML2	protein_coding
8208	ENSG00000158156	1030.65	919.723	1141.59	0.312415	0.105351	8.78293	0.00304063	0.037241	909.206	1129.08	980.194	1202.05	869.771	1093.62	ENSG00000158156	XKR8	protein_coding
10314	ENSG00000171368	2243	2051.77	2434.23	0.255541	0.0861433	8.77987	0.00304573	0.0372808	2559.39	2768.68	1594.96	1927.41	2000.95	2606.61	ENSG00000171368	TPPP	protein_coding
21195	ENSG00000283646	266.195	212.361	320.03	0.589349	0.198394	8.77231	0.00305837	0.037414	129.331	182.178	295.774	411.543	211.977	366.369	ENSG00000283646	LINC02009	lincRNA
11306	ENSG00000179218	114919	120509	109328	-0.141777	0.0478615	8.77059	0.00306127	0.0374221	124469	114499	123333	113059	113725	100427	ENSG00000179218	CALR	protein_coding
16603	ENSG00000239521	580.826	495.905	665.746	0.446951	0.150339	8.76982	0.00306256	0.0374221	609.703	671.516	499.687	714.499	378.326	611.224	ENSG00000239521	GATS	protein_coding
3558	ENSG00000114166	2971.41	2749.76	3193.05	0.214971	0.072585	8.76531	0.00307015	0.0374764	3180.76	3679.57	1924.05	2224.94	3144.48	3674.65	ENSG00000114166	KAT2B	protein_coding
8244	ENSG00000158528	5739.45	6106.52	5372.37	-0.187057	0.0631566	8.76507	0.00307054	0.0374764	6208.86	5616.8	5791.32	4849.47	6319.38	5650.85	ENSG00000158528	PPP1R9A	protein_coding
13533	ENSG00000204740	757.818	527.122	988.514	1.0723	0.353347	8.76256	0.00307478	0.0375067	476.482	1194.75	885.304	1135.82	219.581	634.978	ENSG00000204740	MALRD1	protein_coding
1614	ENSG00000090924	41.0518	64.6787	17.4249	-1.62734	0.537073	8.75281	0.00309126	0.0376861	42.7862	18.0059	18.1704	8.68692	133.08	25.5819	ENSG00000090924	PLEKHG2	protein_coding
4506	ENSG00000124074	1368.7	1503	1234.41	-0.281923	0.0952678	8.74678	0.00310149	0.037789	1566.56	1238.17	1277.99	1089.12	1664.45	1375.94	ENSG00000124074	ENKD1	protein_coding
16789	ENSG00000241635	4197.48	3885.42	4509.54	0.212881	0.0719986	8.7277	0.00313411	0.0381646	2846.25	3353.34	4287.21	4562.81	4522.81	5612.48	ENSG00000241635	UGT1A1	protein_coding
3286	ENSG00000111666	11760.3	11101.5	12419	0.161581	0.0546976	8.72189	0.00314412	0.0382646	11351	13021.5	10022	11131.2	11931.5	13104.3	ENSG00000111666	CHPT1	protein_coding
12343	ENSG00000187266	238.879	292.218	185.539	-0.653174	0.219889	8.71551	0.00315513	0.0383766	366.6	245.728	204.922	162.88	305.133	148.009	ENSG00000187266	EPOR	protein_coding
11611	ENSG00000182095	14056.1	14881.3	13230.8	-0.171417	0.0580383	8.71302	0.00315946	0.0383853	15007.2	12520.5	14629.2	12968.5	15007.6	14203.4	ENSG00000182095	TNRC18	protein_coding
13083	ENSG00000198189	15229.4	14242.9	16215.8	0.179377	0.0607179	8.71327	0.00315902	0.0383853	15133.7	18839.5	12922.2	13890.4	14673	15917.4	ENSG00000198189	HSD17B11	protein_coding
9637	ENSG00000167363	2998.48	3243.51	2753.44	-0.233152	0.0789218	8.71081	0.00316329	0.0384098	3545.42	2853.41	2928.47	2759.18	3256.65	2647.72	ENSG00000167363	FN3K	protein_coding
3901	ENSG00000117115	226.788	274.313	179.263	-0.614554	0.207843	8.70769	0.00316871	0.0384321	233.379	152.521	296.784	199.799	292.775	185.469	ENSG00000117115	PADI2	protein_coding
17290	ENSG00000248810	1069.42	963.638	1175.2	0.34987	0.118286	8.70767	0.00316874	0.0384321	1592.81	1742.34	742.969	960.991	555.132	822.274	ENSG00000248810	LINC02432	lincRNA
17278	ENSG00000248690	25.4069	38.4591	12.3547	-2.10599	0.69188	8.70247	0.00317779	0.0385198	25.2827	3.17752	61.5776	29.3184	28.5171	4.56819	ENSG00000248690	HAS2-AS1	antisense_RNA
3962	ENSG00000117602	487.984	575.232	400.735	-0.516993	0.174207	8.69838	0.00318493	0.0385844	1052.15	702.232	335.143	318.159	338.403	181.814	ENSG00000117602	RCAN3	protein_coding
10354	ENSG00000171681	10986	10332.1	11639.9	0.170189	0.0576905	8.69481	0.00319117	0.0386379	10324.1	11480.4	10168.4	10967.2	10503.8	12472.1	ENSG00000171681	ATF7IP	protein_coding
8324	ENSG00000159307	395.884	465.506	326.261	-0.505642	0.170919	8.69199	0.00319611	0.0386756	583.448	341.054	510.791	414.801	302.281	222.928	ENSG00000159307	SCUBE1	protein_coding
7827	ENSG00000153767	2425.69	2630.57	2220.81	-0.245161	0.0830978	8.68777	0.00320352	0.0387432	2531.19	2358.78	2774.02	2226.02	2586.5	2077.61	ENSG00000153767	GTF2E1	protein_coding
1888	ENSG00000100221	12260.7	12961.8	11559.5	-0.163663	0.0555215	8.68336	0.00321128	0.0387979	12594.7	11620.2	12170.1	10932.5	14120.7	12125.8	ENSG00000100221	JOSD1	protein_coding
21080	ENSG00000280832	516.464	591.907	441.021	-0.423921	0.143679	8.68313	0.00321169	0.0387979	566.917	456.504	515.838	371.366	692.965	495.192	ENSG00000280832	GSEC	antisense_RNA
4300	ENSG00000121281	713.837	802.51	625.164	-0.364845	0.123763	8.67718	0.00322219	0.0388856	627.206	474.51	650.098	509.271	1130.23	891.711	ENSG00000121281	ADCY7	protein_coding
9608	ENSG00000167130	4456.71	4157.26	4756.15	0.195896	0.0664747	8.67694	0.00322261	0.0388856	4280.56	4737.68	4385.13	4980.86	3806.08	4549.92	ENSG00000167130	DOLPP1	protein_coding
52	ENSG00000004777	1137.88	1014.67	1261.09	0.328471	0.111352	8.66759	0.0032392	0.0390635	1322.48	1481.78	847.953	1037	873.573	1264.48	ENSG00000004777	ARHGAP33	protein_coding
14917	ENSG00000226479	3080.26	3305.87	2854.65	-0.213003	0.072352	8.66045	0.00325191	0.0391945	3415.11	3034.53	3138.44	2638.65	3364.06	2890.75	ENSG00000226479	TMEM185B	protein_coding
6516	ENSG00000140464	3433.61	3708.39	3158.84	-0.223235	0.0758748	8.64121	0.00328644	0.0395718	3382.05	2850.24	3238.37	3039.34	4504.75	3586.94	ENSG00000140464	PML	protein_coding
10452	ENSG00000172292	19618.7	18434.5	20802.8	0.167033	0.0567885	8.64093	0.00328694	0.0395718	20303	24251.9	17001.5	17829.9	17999	20326.6	ENSG00000172292	CERS6	protein_coding
10141	ENSG00000170275	11973.5	12651.5	11295.5	-0.167682	0.0570476	8.63235	0.00330245	0.0397361	14457.8	13428.2	11186.9	10064.9	12309.9	10393.5	ENSG00000170275	CRTAP	protein_coding
1954	ENSG00000100412	16122.6	16975.6	15269.6	-0.152801	0.0520183	8.62489	0.00331601	0.0398766	17210.7	15402.5	16918.7	15343.3	16797.5	15063.2	ENSG00000100412	ACO2	protein_coding
3125	ENSG00000110042	10868.1	10247.2	11489	0.164863	0.0561242	8.62296	0.00331952	0.0398963	10449.5	11269.6	9601.05	10933.6	10691	12263.8	ENSG00000110042	DTX4	protein_coding
12877	ENSG00000197142	15275.4	16122.7	14428	-0.157543	0.0536469	8.61889	0.00332695	0.0399629	16913.2	14858.1	14052.8	13053.2	17402.1	15372.9	ENSG00000197142	ACSL5	protein_coding
8205	ENSG00000158113	8.05716	15.0374	1.07697	-4.02679	1.36807	8.60827	0.0033464	0.0401527	22.3655	1.05917	15.142	2.17173	7.60455	0	ENSG00000158113	LRRC43	protein_coding
20135	ENSG00000273145	186.79	230.559	143.02	-0.679982	0.231045	8.6082	0.00334653	0.0401527	201.289	140.87	209.969	129.218	280.418	158.973	ENSG00000273145		lincRNA
13209	ENSG00000198758	12426.5	11736.5	13116.6	0.165493	0.0563896	8.60637	0.0033499	0.0401704	9841.79	10988.9	10800.3	12699.2	14567.5	15661.6	ENSG00000198758	EPS8L3	protein_coding
1524	ENSG00000088876	2105.8	1929.54	2282.07	0.241905	0.0824604	8.59589	0.00336923	0.0403794	1784.38	2082.34	2060.32	2345.47	1943.91	2418.4	ENSG00000088876	ZNF343	protein_coding
1761	ENSG00000099194	315613	336303	294922	-0.184309	0.0627759	8.5945	0.0033718	0.0403874	335425	327219	281610	254066	391874	303481	ENSG00000099194	SCD	protein_coding
9808	ENSG00000168096	1572.17	1408.14	1736.19	0.30527	0.103923	8.58774	0.00338434	0.0405148	1515.02	1622.65	1454.64	1767.79	1254.75	1818.14	ENSG00000168096	ANKS3	protein_coding
13265	ENSG00000198909	2552.44	2356.36	2748.52	0.223357	0.0761988	8.58532	0.00338883	0.0405457	2548.69	2969.92	2418.69	2766.78	2101.71	2508.85	ENSG00000198909	MAP3K3	protein_coding
14060	ENSG00000214182	5899.93	6340.45	5459.41	-0.22232	0.0757677	8.58132	0.0033963	0.0406122	6443.21	6312.67	5901.35	4988.46	6676.8	5077.09	ENSG00000214182	PTMAP5	transcribed_processed_pseudogene
2307	ENSG00000103005	6357.07	5965.5	6748.65	0.177149	0.0604794	8.57429	0.00340943	0.0407463	5489.27	6061.65	6604.95	7477.27	5802.27	6707.02	ENSG00000103005	USB1	protein_coding
6421	ENSG00000139636	2255.69	2071.75	2439.63	0.236792	0.0808322	8.57203	0.00341366	0.0407738	2093.6	2363.02	1922.03	2386.73	2199.62	2569.15	ENSG00000139636	LMBR1L	protein_coding
4189	ENSG00000120068	6361.39	6866.96	5855.81	-0.239533	0.0816299	8.56674	0.0034236	0.0408486	7329.07	5165.59	8047.48	7696.61	5224.33	4705.24	ENSG00000120068	HOXB8	protein_coding
8151	ENSG00000157554	7.89623	15.1834	0.609092	-4.59983	1.50394	8.56665	0.00342377	0.0408486	7.7793	0	28.2651	0	9.50569	1.82728	ENSG00000157554	ERG	protein_coding
436	ENSG00000033800	4811.69	5153.3	4470.08	-0.20804	0.071034	8.56221	0.00343213	0.0409254	5000.15	4750.39	4947.4	3965.58	5512.35	4694.27	ENSG00000033800	PIAS1	protein_coding
8820	ENSG00000163320	10625.5	11264.5	9986.49	-0.17784	0.0607645	8.55458	0.00344653	0.0410741	12068.6	11411.5	10324.8	9165.79	11400.2	9382.15	ENSG00000163320	CGGBP1	protein_coding
1131	ENSG00000075651	1670.73	1828.35	1513.1	-0.274954	0.0939127	8.55319	0.00344918	0.0410758	2213.21	1853.55	1547.51	1397.51	1724.33	1288.23	ENSG00000075651	PLD1	protein_coding
10381	ENSG00000171843	6036.88	6456.78	5616.98	-0.201914	0.0689785	8.55246	0.00345055	0.0410758	6587.12	5986.45	6075.99	5607.41	6707.21	5257.07	ENSG00000171843	MLLT3	protein_coding
16468	ENSG00000237686	2910.28	3138.95	2681.62	-0.222578	0.0760708	8.55114	0.00345306	0.0410827	2322.12	2031.49	3350.42	3005.67	3744.29	3007.7	ENSG00000237686		antisense_RNA
3060	ENSG00000109205	14.1033	5.0697	23.1369	3.52825	1.14412	8.54722	0.0034605	0.0411482	0	6.35504	0	17.3738	15.2091	45.6819	ENSG00000109205	ODAM	protein_coding
7522	ENSG00000149925	124426	133301	115550	-0.19555	0.06677	8.54498	0.00346476	0.0411758	121055	114331	122108	115255	156741	117064	ENSG00000149925	ALDOA	protein_coding
2324	ENSG00000103089	3312.52	3629.91	2995.13	-0.264672	0.0903245	8.54165	0.00347111	0.0412281	3227.44	2815.28	3270.68	3124.03	4391.63	3046.07	ENSG00000103089	FA2H	protein_coding
7713	ENSG00000152332	21490.9	22776.4	20205.5	-0.178854	0.0611415	8.54014	0.00347398	0.0412392	23335	22834.7	22365.8	18272.9	22628.3	19508.9	ENSG00000152332	UHMK1	protein_coding
5930	ENSG00000136273	3306.72	3072.19	3541.26	0.206697	0.0707662	8.52507	0.00350288	0.041559	2984.33	3495.27	3377.68	3786.41	2854.56	3342.09	ENSG00000136273	HUS1	protein_coding
4611	ENSG00000124787	2117.01	1944.48	2289.54	0.235527	0.0806523	8.52126	0.0035102	0.0415995	2072.21	2415.97	2000.77	2387.82	1760.45	2064.82	ENSG00000124787	RPP40	protein_coding
8915	ENSG00000163683	11919.8	12722.7	11116.8	-0.194085	0.0664045	8.52155	0.00350966	0.0415995	13250.1	12701.6	10717.5	9601.22	14200.5	11047.7	ENSG00000163683	SMIM14	protein_coding
2940	ENSG00000108244	156.637	103.406	209.868	0.859263	0.291768	8.50928	0.0035334	0.0418509	18.4758	19.0651	161.515	335.532	130.228	275.005	ENSG00000108244	KRT23	protein_coding
6160	ENSG00000137821	771.138	866.194	676.082	-0.366146	0.125416	8.49584	0.0035596	0.0421378	908.234	800.735	704.609	515.786	985.74	711.724	ENSG00000137821	LRRC49	protein_coding
8618	ENSG00000162244	66909.4	63504.2	70314.5	0.146755	0.0503622	8.48543	0.00358002	0.0423559	62010.8	68023.3	62969.6	72931.1	65532.2	69989.2	ENSG00000162244	RPL29	protein_coding
12085	ENSG00000185436	2255.92	2445.96	2065.89	-0.258444	0.0886175	8.48212	0.00358653	0.0424093	2576.89	2406.44	2110.8	1570.16	2650.19	2221.05	ENSG00000185436	IFNLR1	protein_coding
2060	ENSG00000100997	7073.12	6635.88	7510.36	0.180216	0.0618673	8.47696	0.00359673	0.0425032	7092.78	7566.74	6553.47	7648.83	6261.4	7315.5	ENSG00000100997	ABHD12	protein_coding
7883	ENSG00000154319	25.2374	40.7292	9.74547	-2.70565	0.92867	8.47608	0.00359847	0.0425032	1.94483	0	8.07575	0	112.167	29.2364	ENSG00000154319	FAM167A	protein_coding
2171	ENSG00000101654	13172.3	14165.2	12179.4	-0.212647	0.0728964	8.47479	0.00360102	0.0425096	12763.9	12939.9	13061.5	10737	16670.1	12861.3	ENSG00000101654	RNMT	protein_coding
6394	ENSG00000139410	1211.15	1085.14	1337.17	0.297646	0.102176	8.46989	0.00361073	0.0426006	1094.94	1248.77	1137.67	1502.84	1022.81	1259.91	ENSG00000139410	SDSL	protein_coding
7355	ENSG00000148153	5174.3	5515.19	4833.41	-0.192166	0.0660164	8.46445	0.00362154	0.0426807	5539.84	5171.94	5327.97	4493.31	5677.75	4834.97	ENSG00000148153	INIP	protein_coding
11745	ENSG00000183032	657.919	744.358	571.479	-0.388257	0.133216	8.46485	0.00362075	0.0426807	704.027	473.451	823.726	652.605	705.322	588.383	ENSG00000183032	SLC25A21	protein_coding
11943	ENSG00000184481	3671.69	3416.35	3927.03	0.19993	0.0687136	8.45989	0.00363063	0.0427641	3250.78	3632.97	3375.66	3936.26	3622.62	4211.87	ENSG00000184481	FOXO4	protein_coding
17271	ENSG00000248635	44.258	22.4406	66.0753	1.48259	0.497509	8.45421	0.003642	0.0428742	19.4483	94.2664	22.2083	39.0911	25.6654	64.8683	ENSG00000248635		unprocessed_pseudogene
3613	ENSG00000114771	35.9513	17.4007	54.5019	1.57679	0.534439	8.44965	0.00365114	0.042942	15.5586	32.8344	25.2367	92.2985	11.4068	38.3728	ENSG00000114771	AADAC	protein_coding
5161	ENSG00000130589	4802.65	5141.3	4464	-0.19538	0.0671896	8.44695	0.00365656	0.042942	4378.77	4038.63	4700.08	4127.37	6345.05	5226.01	ENSG00000130589	HELZ2	protein_coding
6189	ENSG00000137970	1278.09	1138.86	1417.32	0.305837	0.105074	8.4463	0.00365786	0.042942	1118.27	1387.52	1186.13	1642.91	1112.17	1221.53	ENSG00000137970	RPL7P9	processed_pseudogene
9926	ENSG00000168874	1421.83	1230.43	1613.23	0.379057	0.129542	8.44673	0.003657	0.042942	1252.47	1196.87	1476.85	2063.14	961.976	1579.68	ENSG00000168874	ATOH8	protein_coding
12907	ENSG00000197296	3679.74	3425.88	3933.6	0.199452	0.068599	8.44778	0.00365489	0.042942	3926.6	4526.91	3279.76	3677.83	3071.29	3596.08	ENSG00000197296	FITM2	protein_coding
13037	ENSG00000197965	17563.6	18536.8	16590.4	-0.157527	0.054199	8.4413	0.00366793	0.0430364	21187.9	18999.5	15646.8	14646.1	18775.6	16125.7	ENSG00000197965	MPZL1	protein_coding
2355	ENSG00000103269	728.242	832.859	623.626	-0.403366	0.138366	8.43894	0.0036727	0.0430685	927.682	625.972	661.202	625.458	909.694	619.447	ENSG00000103269	RHBDL1	protein_coding
15029	ENSG00000227368	19.6727	32.1112	7.23419	-2.58591	0.863372	8.42805	0.00369476	0.0433033	17.5034	0	15.142	4.34346	63.6881	17.3591	ENSG00000227368	CDK8P2	processed_pseudogene
1770	ENSG00000099284	7568.01	7118.17	8017.85	0.17282	0.0595145	8.42626	0.0036984	0.043322	7600.38	8220.25	7190.44	8317.73	6563.68	7515.59	ENSG00000099284	H2AFY2	protein_coding
3	ENSG00000000419	7046.73	7476.95	6616.52	-0.175782	0.0605512	8.42143	0.00370825	0.0433896	7071.39	6524.51	7757.76	6840.95	7601.7	6484.09	ENSG00000000419	DPM1	protein_coding
4597	ENSG00000124702	13878	13132.2	14623.9	0.15625	0.0538254	8.42221	0.00370665	0.0433896	13707.1	14858.1	13493.6	15092.4	12195.8	13921.1	ENSG00000124702	KLHDC3	protein_coding
5453	ENSG00000132773	3787.81	3481.5	4094.13	0.237825	0.081838	8.41509	0.00372119	0.0435171	3565.84	3867.04	3785.51	4175.15	3093.15	4240.19	ENSG00000132773	TOE1	protein_coding
11227	ENSG00000178567	1278.61	1394.56	1162.67	-0.314981	0.108439	8.4101	0.00373142	0.0436126	2018.73	1796.36	1360.76	1137.99	804.181	553.665	ENSG00000178567	EPM2AIP1	protein_coding
325	ENSG00000018189	3138.51	2904.84	3372.17	0.214207	0.0738412	8.40592	0.00374001	0.0436616	2905.57	3171.17	2981.97	3547.52	2826.99	3397.82	ENSG00000018189	RUFY3	protein_coding
10006	ENSG00000169258	64.0335	89.6342	38.4327	-1.17139	0.401535	8.40678	0.00373823	0.0436616	171.145	70.9646	62.587	26.0608	35.171	18.2728	ENSG00000169258	GPRIN1	protein_coding
13986	ENSG00000213859	1482.48	1695.59	1269.38	-0.366668	0.12571	8.40506	0.00374178	0.0436616	1258.3	1200.04	1442.53	1224.86	2385.93	1383.25	ENSG00000213859	KCTD11	protein_coding
6380	ENSG00000139292	24796.7	26315.2	23278.2	-0.168462	0.0580865	8.39846	0.00375539	0.0437964	21653.7	21000.2	28172.2	24592.7	29119.7	24241.6	ENSG00000139292	LGR5	protein_coding
9587	ENSG00000167034	292.609	349.791	235.428	-0.545446	0.187871	8.39614	0.00376019	0.0438283	552.33	355.882	209.969	158.536	287.072	191.864	ENSG00000167034	NKX3-1	protein_coding
11927	ENSG00000184371	560.036	636.843	483.23	-0.413793	0.142615	8.3921	0.00376856	0.0439018	476.482	387.657	482.526	319.244	951.519	742.788	ENSG00000184371	CSF1	protein_coding
9502	ENSG00000166557	9543.57	9008.16	10079	0.161495	0.055749	8.38775	0.00377759	0.0439828	9593.82	10755.9	9092.28	10256	8338.39	9225	ENSG00000166557	TMED3	protein_coding
12937	ENSG00000197451	69161.8	65819.2	72504.4	0.140089	0.0483712	8.38357	0.00378628	0.0440598	63592.9	68686.3	73082.5	80234.6	60782.2	68592.3	ENSG00000197451	HNRNPAB	protein_coding
846	ENSG00000066697	2454.03	2664.35	2243.7	-0.246576	0.085077	8.38055	0.00379258	0.0441085	2740.26	2354.54	2426.76	2242.31	2826.04	2134.26	ENSG00000066697	MSANTD3	protein_coding
3529	ENSG00000113761	1682.5	1516.49	1848.51	0.287471	0.0991167	8.37957	0.00379461	0.0441085	1626.85	1837.67	1541.46	1741.73	1381.18	1966.15	ENSG00000113761	ZNF346	protein_coding
13069	ENSG00000198131	4982.38	4615.08	5349.67	0.213141	0.0735481	8.37776	0.0037984	0.0441283	4848.45	5000.36	4653.65	5570.49	4343.15	5478.17	ENSG00000198131	ZNF544	protein_coding
9138	ENSG00000164615	5371.5	5717.99	5025.01	-0.193883	0.0669751	8.3696	0.00381549	0.0443026	6343.05	5986.45	5084.69	4318.49	5726.23	4770.1	ENSG00000164615	CAMLG	protein_coding
6179	ENSG00000137936	1665.15	1866.85	1463.45	-0.312836	0.107873	8.35803	0.00383986	0.0445612	1206.76	1107.9	1845.31	1611.42	2548.48	1671.04	ENSG00000137936	BCAR3	protein_coding
4688	ENSG00000125648	20067.2	19042.9	21091.4	0.147477	0.0510606	8.33865	0.00388105	0.0449904	19635	21993.7	17473.9	19369.7	20019.9	21910.9	ENSG00000125648	SLC25A23	protein_coding
16406	ENSG00000237172	1208.66	1330.22	1087.1	-0.294648	0.101948	8.33864	0.00388107	0.0449904	1433.34	1232.88	1308.27	985.966	1249.05	1042.46	ENSG00000237172	B3GNT9	protein_coding
2550	ENSG00000105063	20217.2	21256.3	19178	-0.147945	0.0512333	8.33492	0.00388902	0.0450423	19614.5	17663.8	21008	19291.5	23146.4	20578.8	ENSG00000105063	PPP6R1	protein_coding
8319	ENSG00000159256	4569.98	4900.62	4239.34	-0.206645	0.0715175	8.33456	0.0038898	0.0450423	4459.48	4261.05	4838.38	3971.01	5403.98	4485.96	ENSG00000159256	MORC3	protein_coding
3500	ENSG00000113552	16260.5	15395.7	17125.3	0.156129	0.0540747	8.33062	0.00389824	0.0451155	16840.2	18062.1	15231.9	16962.3	14115	16351.4	ENSG00000113552	GNPDA1	protein_coding
2895	ENSG00000107815	7493.61	6967.36	8019.86	0.209773	0.0725822	8.32664	0.00390679	0.0451652	7288.23	7633.46	7669.94	8541.42	5943.91	7884.7	ENSG00000107815	TWNK	protein_coding
11871	ENSG00000183960	125.926	166.762	85.0898	-0.870058	0.298431	8.32682	0.00390639	0.0451652	260.607	106.977	83.7859	65.1519	155.893	83.1411	ENSG00000183960	KCNH8	protein_coding
15005	ENSG00000227121	1782.33	1960.26	1604.4	-0.289678	0.100188	8.32268	0.00391531	0.045239	1653.1	1433.06	2159.25	1489.81	2068.44	1890.32	ENSG00000227121		lincRNA
1531	ENSG00000089006	22848.4	23996.1	21700.6	-0.145177	0.0503208	8.32011	0.00392086	0.045254	24060.4	21792.5	24523	22253.7	23404.9	21055.7	ENSG00000089006	SNX5	protein_coding
17225	ENSG00000248144	35.6876	16.1412	55.2341	1.74261	0.58128	8.32056	0.00391988	0.045254	8.75171	21.1835	28.2651	58.6367	11.4068	85.882	ENSG00000248144	ADH1C	protein_coding
10343	ENSG00000171603	26886.5	28231.5	25541.4	-0.144772	0.0501831	8.31887	0.00392354	0.0452603	28985.7	26471.9	27774.5	25391.9	27934.4	24760.5	ENSG00000171603	CLSTN1	protein_coding
1880	ENSG00000100206	314.038	373.605	254.472	-0.576988	0.198901	8.30914	0.00394462	0.045454	365.627	329.403	431.043	242.148	324.144	191.864	ENSG00000100206	DMC1	protein_coding
10564	ENSG00000173080	97.9559	130.246	65.6663	-0.967797	0.331972	8.30915	0.00394459	0.045454	141.972	75.2013	92.8711	65.1519	155.893	56.6456	ENSG00000173080	RXFP4	protein_coding
909	ENSG00000068745	9952.53	9338.9	10566.2	0.178957	0.0620728	8.30003	0.00396444	0.0456577	10504	11481.4	8689.5	10726.2	8823.18	9490.87	ENSG00000068745	IP6K2	protein_coding
16633	ENSG00000239887	1850.44	1691.59	2009.3	0.245628	0.0852373	8.29573	0.00397383	0.045741	1495.57	1728.57	1748.4	2049.03	1830.8	2250.29	ENSG00000239887	C1orf226	protein_coding
4088	ENSG00000119328	3807.43	4068.31	3546.56	-0.198114	0.0688155	8.28187	0.00400428	0.0460666	3992.73	3627.67	4109.54	3512.77	4102.66	3499.23	ENSG00000119328	FAM206A	protein_coding
993	ENSG00000071282	165.915	209.015	122.816	-0.715517	0.247887	8.2738	0.00402213	0.0462469	352.986	189.592	119.117	79.2682	154.943	99.5866	ENSG00000071282	LMCD1	protein_coding
4181	ENSG00000119986	2061.26	2240.43	1882.09	-0.264147	0.0917021	8.27251	0.00402498	0.0462546	1842.72	1374.81	2235.97	2115.27	2642.58	2156.19	ENSG00000119986	AVPI1	protein_coding
7850	ENSG00000154001	11288.1	11906	10670.2	-0.158886	0.0552312	8.27116	0.00402798	0.046264	12154.2	11219.8	11881.4	10489.5	11682.5	10301.3	ENSG00000154001	PPP2R5E	protein_coding
5236	ENSG00000131015	24.8148	36.3104	13.3192	-2.41908	0.821661	8.26497	0.00404174	0.046397	83.6275	38.1302	10.0947	0	15.2091	1.82728	ENSG00000131015	ULBP2	protein_coding
3571	ENSG00000114354	16619.1	17597.3	15641	-0.167943	0.0584052	8.25761	0.00405815	0.0465602	16683.7	15487.2	17118.6	15859.1	18989.5	15576.6	ENSG00000114354	TFG	protein_coding
2097	ENSG00000101194	3377.78	3618.39	3137.17	-0.213883	0.074419	8.24828	0.00407906	0.0467749	3729.2	3206.12	3202.03	2574.59	3923.95	3630.8	ENSG00000101194	SLC17A9	protein_coding
5578	ENSG00000134042	12.6098	21.9623	3.2573	-2.76203	0.952583	8.24545	0.00408542	0.0468016	13.6138	2.11835	16.1515	2.17173	36.1216	5.48183	ENSG00000134042	MRO	protein_coding
12888	ENSG00000197181	86.6971	57.0048	116.389	0.980472	0.339212	8.24528	0.0040858	0.0468016	44.731	74.1421	46.4355	92.2985	79.8478	182.728	ENSG00000197181	PIWIL2	protein_coding
7097	ENSG00000145384	662.233	575.45	749.016	0.407392	0.141434	8.24251	0.00409206	0.046848	680.689	814.504	635.965	760.106	409.695	672.438	ENSG00000145384	FABP2	protein_coding
1877	ENSG00000100196	6403.81	6829.26	5978.36	-0.189906	0.0661128	8.23908	0.00409979	0.0469112	6585.18	6233.24	6330.38	5541.17	7572.23	6160.66	ENSG00000100196	KDELR3	protein_coding
3376	ENSG00000112297	37217	39252	35181.9	-0.155505	0.054169	8.23228	0.00411519	0.0470398	52394.6	46461.7	33304.4	28335.7	32057	30748.5	ENSG00000112297	CRYBG1	protein_coding
12440	ENSG00000188070	3338.39	3097.69	3579.1	0.211719	0.0737431	8.23216	0.00411546	0.0470398	3665.02	4120.18	2879	3194.62	2749.05	3422.49	ENSG00000188070	C11orf95	protein_coding
16890	ENSG00000242802	2204.83	2017.68	2391.99	0.253041	0.0881038	8.22719	0.00412673	0.0471433	2410.61	2626.75	1838.24	2132.64	1804.18	2416.57	ENSG00000242802	AP5Z1	protein_coding
1022	ENSG00000072415	5013.23	5327.17	4699.3	-0.181114	0.0631536	8.22016	0.00414276	0.047301	5092.53	4450.65	5331	4764.78	5557.98	4882.48	ENSG00000072415	MPP5	protein_coding
996	ENSG00000071539	7989.68	8478.42	7500.93	-0.175082	0.0610722	8.21055	0.00416476	0.0474769	7985.45	7531.78	9176.07	7788.91	8273.75	7182.11	ENSG00000071539	TRIP13	protein_coding
1282	ENSG00000080823	714.872	620.799	808.944	0.393232	0.136803	8.2105	0.00416488	0.0474769	752.647	821.919	545.113	735.131	564.638	869.783	ENSG00000080823	MOK	protein_coding
13531	ENSG00000204710	81.1248	112.075	50.1742	-1.07358	0.369179	8.21147	0.00416263	0.0474769	76.8206	52.9587	79.748	39.0911	179.658	58.4728	ENSG00000204710	SPDYC	protein_coding
12163	ENSG00000185896	22603	21417.6	23788.3	0.154426	0.0539	8.20158	0.00418539	0.0476851	23384.6	24643.8	21383.6	24138.8	19484.8	22582.4	ENSG00000185896	LAMP1	protein_coding
1337	ENSG00000082641	13932.1	14882.8	12981.4	-0.186116	0.0649427	8.19403	0.00420284	0.0478326	13205.4	12467.5	13654.1	12583	17788.9	13893.7	ENSG00000082641	NFE2L1	protein_coding
13164	ENSG00000198610	43.4735	21.4195	65.5275	1.46818	0.502754	8.19485	0.00420094	0.0478326	12.6414	20.1243	21.1988	81.4399	30.4182	95.0184	ENSG00000198610	AKR1C4	protein_coding
847	ENSG00000066735	96.9413	68.2816	125.601	0.9289	0.322479	8.1884	0.0042159	0.04793	60.2896	118.627	98.9279	153.107	45.6273	105.068	ENSG00000066735	KIF26A	protein_coding
1243	ENSG00000079313	6140.89	5766.42	6515.35	0.17634	0.0615992	8.18933	0.00421375	0.04793	5815.03	6396.35	5855.92	6547.77	5628.32	6601.95	ENSG00000079313	REXO1	protein_coding
11062	ENSG00000177106	15602.9	16434.2	14771.5	-0.15514	0.0542306	8.17846	0.00423908	0.0481676	15609.2	13575.4	16464.4	15419.3	17229.1	15319.9	ENSG00000177106	EPS8L2	protein_coding
1360	ENSG00000083720	14044.9	14791.6	13298.1	-0.16376	0.0572711	8.16799	0.00426362	0.0484206	17171.8	16124.9	14852.3	13417	12350.7	10352.4	ENSG00000083720	OXCT1	protein_coding
1507	ENSG00000088356	4014.69	3713.51	4315.87	0.217529	0.0760355	8.16547	0.00426955	0.048462	3825.47	3989.91	3950.05	4662.71	3365.01	4295.01	ENSG00000088356	PDRG1	protein_coding
3599	ENSG00000114656	53.4408	75.7292	31.1525	-1.26383	0.438844	8.14934	0.00430767	0.0488303	35.9793	13.7693	67.6344	35.8336	123.574	43.8546	ENSG00000114656	KIAA1257	protein_coding
5872	ENSG00000135968	14716.4	15726.5	13706.3	-0.191303	0.0669222	8.14883	0.00430889	0.0488303	13914.3	13433.5	15447.9	13942.5	17817.5	13742.9	ENSG00000135968	GCC2	protein_coding
10157	ENSG00000170373	22.7813	7.28497	38.2777	2.49708	0.838892	8.15036	0.00430526	0.0488303	0	14.8284	16.1515	89.0409	5.70341	10.9637	ENSG00000170373	CST1	protein_coding
12234	ENSG00000186352	431.125	543.871	318.378	-0.623719	0.214712	8.14062	0.00432845	0.0490258	298.531	265.853	413.882	336.618	919.2	352.664	ENSG00000186352	ANKRD37	protein_coding
686	ENSG00000059378	5201.74	5549.42	4854.05	-0.189657	0.0665333	8.11621	0.00438713	0.0496639	5398.84	4583.04	6246.59	5272.96	5002.84	4706.15	ENSG00000059378	PARP12	protein_coding
9222	ENSG00000165023	75.153	96.9039	53.4021	-1.2682	0.434566	8.1144	0.0043915	0.0496869	181.841	123.923	57.5397	27.1466	51.3307	9.13638	ENSG00000165023	DIRAS2	protein_coding
6009	ENSG00000136874	4026.03	4295.82	3756.24	-0.194628	0.0683071	8.112	0.00439731	0.0497262	4311.68	3948.6	4231.69	3583.36	4344.1	3736.78	ENSG00000136874	STX17	protein_coding
8970	ENSG00000163884	1347.95	1204.75	1491.15	0.299845	0.105097	8.10954	0.0044033	0.0497673	1289.42	1463.78	1103.35	1268.29	1221.48	1741.39	ENSG00000163884	KLF15	protein_coding
10365	ENSG00000171759	6355.34	5918.06	6792.61	0.180279	0.0632824	8.10851	0.00440579	0.049769	11301.4	13194.1	3410.99	3650.68	3041.82	3533.04	ENSG00000171759	PAH	protein_coding
6204	ENSG00000138069	26635.2	28297.2	24973.2	-0.177557	0.0622949	8.10554	0.00441301	0.0498123	25768	24774.1	28563.9	26033.6	30559.8	24111.8	ENSG00000138069	RAB1A	protein_coding
8213	ENSG00000158195	19836.4	20944.9	18728	-0.157313	0.0552313	8.10501	0.00441431	0.0498123	19036.9	18082.2	20123.7	17951.5	23673.9	20150.3	ENSG00000158195	WASF2	protein_coding
8867	ENSG00000163515	177.178	134.685	219.671	0.719809	0.250946	8.10342	0.00441819	0.0498296	143.917	251.024	157.477	193.284	102.661	214.705	ENSG00000163515	RETNLB	protein_coding
12478	ENSG00000188313	5016.75	5339.66	4693.83	-0.185103	0.0650051	8.10202	0.0044216	0.0498416	5172.26	4501.49	5128.1	4726.77	5718.62	4853.25	ENSG00000188313	PLSCR1	protein_coding
9308	ENSG00000165521	1356.91	1492.42	1221.4	-0.289781	0.101677	8.1009	0.00442433	0.0498459	1612.26	1375.87	1531.36	1109.75	1333.65	1178.59	ENSG00000165521	EML5	protein_coding
8276	ENSG00000158856	1240.04	1373.89	1106.19	-0.290856	0.102117	8.0971	0.00443362	0.0499241	1939.96	1457.42	866.124	749.247	1315.59	1111.9	ENSG00000158856	DMTN	protein_coding
147	ENSG00000007306	144.508	197.736	91.2792	-0.963299	0.330513	8.0858	0.00446134	0.0502096	29.1724	25.4202	250.348	160.708	313.688	87.7093	ENSG00000007306	CEACAM7	protein_coding
2416	ENSG00000104047	5429.85	5098.66	5761.03	0.17667	0.062155	8.07493	0.00448818	0.0504848	5059.46	5793.68	5357.25	5947.28	4879.27	5542.13	ENSG00000104047	DTWD1	protein_coding
8025	ENSG00000156170	2336.66	2145.69	2527.63	0.235257	0.082745	8.07026	0.00449977	0.0505617	2257.94	2444.57	2222.85	2793.93	1956.27	2344.4	ENSG00000156170	NDUFAF6	protein_coding
11320	ENSG00000179335	8015.73	8666.62	7364.83	-0.217724	0.0764786	8.07109	0.00449771	0.0505617	7779.3	7021.26	7495.3	7235.12	10725.3	7838.1	ENSG00000179335	CLK3	protein_coding
9989	ENSG00000169213	424.309	520.57	328.049	-0.548247	0.191269	8.06258	0.00451888	0.0507495	300.476	292.332	339.181	225.86	922.052	465.955	ENSG00000169213	RAB3B	protein_coding
9108	ENSG00000164398	1038.36	1159.21	917.516	-0.310038	0.1091	8.06029	0.0045246	0.050787	1753.26	1313.38	652.116	565.736	1072.24	873.438	ENSG00000164398	ACSL6	protein_coding
2235	ENSG00000102241	16502.5	15642.7	17362.4	0.150389	0.0529765	8.05443	0.00453925	0.0509245	17098.9	18681.7	15416.6	17668.1	14412.5	15737.4	ENSG00000102241	HTATSF1	protein_coding
1963	ENSG00000100433	114.403	80.5863	148.219	0.898681	0.312972	8.04723	0.00455732	0.0511002	103.076	156.758	79.748	121.617	58.9353	166.282	ENSG00000100433	KCNK10	protein_coding
10889	ENSG00000175592	1363.99	1488.08	1239.89	-0.275205	0.0969688	8.04373	0.00456613	0.051172	1060.9	828.274	1732.25	1519.13	1671.1	1372.28	ENSG00000175592	FOSL1	protein_coding
10408	ENSG00000171992	198.64	156.037	241.243	0.641401	0.225571	8.04082	0.00457347	0.0512273	94.324	152.521	166.562	283.411	207.224	287.796	ENSG00000171992	SYNPO	protein_coding
1772	ENSG00000099308	2996.68	2762.9	3230.45	0.224357	0.0790611	8.03728	0.00458242	0.0513004	2850.14	3004.88	2678.12	3315.15	2760.45	3371.32	ENSG00000099308	MAST3	protein_coding
10221	ENSG00000170802	4956.35	5302.4	4610.31	-0.201561	0.0710586	8.0314	0.00459732	0.0514401	5014.73	4818.18	5472.33	4433.59	5420.14	4579.15	ENSG00000170802	FOXN2	protein_coding
1025	ENSG00000072506	9667.49	9081.58	10253.4	0.173104	0.0610692	8.02479	0.00461415	0.051574	9167.91	9569.63	9544.52	11276.7	8532.31	9913.89	ENSG00000072506	HSD17B10	protein_coding
9997	ENSG00000169239	338.771	399.175	278.366	-0.508247	0.178913	8.02547	0.00461239	0.051574	333.538	273.267	389.655	270.38	474.334	291.451	ENSG00000169239	CA5B	protein_coding
8148	ENSG00000157514	3169.14	3461.91	2876.37	-0.270588	0.0952384	8.02088	0.00462411	0.0516582	2456.31	1787.88	3026.39	3109.92	4903.03	3731.3	ENSG00000157514	TSC22D3	protein_coding
6164	ENSG00000137831	8340.4	8870.19	7810.61	-0.183177	0.0646536	8.01423	0.00464113	0.0518201	8389.98	7976.64	8962.06	7984.37	9258.54	7470.82	ENSG00000137831	UACA	protein_coding
8825	ENSG00000163346	4674.69	4995.19	4354.18	-0.197131	0.0695899	8.01331	0.00464348	0.0518201	5143.09	4326.72	4680.9	4444.45	5161.59	4291.36	ENSG00000163346	PBXIP1	protein_coding
14187	ENSG00000215068	128.786	162.289	95.2831	-0.777226	0.273752	8.00935	0.00465365	0.0519062	157.531	91.0889	186.752	116.188	142.585	78.5729	ENSG00000215068		antisense_RNA
13940	ENSG00000213625	5490.32	5836.32	5144.33	-0.184882	0.065299	8.00831	0.00465633	0.0519089	6039.66	5645.39	5665.14	4935.26	5804.17	4852.33	ENSG00000213625	LEPROT	protein_coding
1352	ENSG00000083454	56.7977	76.3826	37.2128	-1.42636	0.502034	8.00137	0.00467421	0.0519718	182.814	98.5031	12.1136	2.17173	34.2205	10.9637	ENSG00000083454	P2RX5	protein_coding
4186	ENSG00000120053	15003.4	15818.4	14188.4	-0.156356	0.0552462	8.00389	0.00466769	0.0519718	14200.1	13078.7	16756.2	15431.2	16499	14055.4	ENSG00000120053	GOT1	protein_coding
4214	ENSG00000120327	1076.4	963.35	1189.46	0.297309	0.105031	8.00153	0.00467377	0.0519718	1146.47	1481.78	834.83	1018.54	908.744	1068.04	ENSG00000120327	PCDHB14	protein_coding
10606	ENSG00000173376	5.21441	10.4288	0	-5.42899	1.84129	8.00206	0.00467241	0.0519718	1.94483	0	14.1326	0	15.2091	0	ENSG00000173376	NDNF	protein_coding
12854	ENSG00000197044	902.979	797.362	1008.6	0.328728	0.116036	8.00417	0.00466698	0.0519718	664.158	772.137	876.218	1069.58	851.71	1184.07	ENSG00000197044	ZNF441	protein_coding
1435	ENSG00000086062	6318.2	6764.23	5872.17	-0.193126	0.0682279	7.99804	0.00468279	0.05204	5808.22	5305.4	6250.63	5799.61	8233.83	6511.5	ENSG00000086062	B4GALT1	protein_coding
943	ENSG00000070019	9469.83	8889.18	10050.5	0.195898	0.0691989	7.99235	0.00469755	0.0521767	11773	12812.8	8538.08	9035.48	6356.45	8303.14	ENSG00000070019	GUCY2C	protein_coding
10540	ENSG00000172927	2962.89	3188.75	2737.04	-0.214386	0.0758022	7.98971	0.00470439	0.0522013	2565.22	2284.64	3243.42	2901.43	3757.6	3025.06	ENSG00000172927	MYEOV	protein_coding
17770	ENSG00000254231	100.506	71.4821	129.529	0.895711	0.315018	7.9896	0.00470468	0.0522013	59.3172	115.45	100.947	155.279	54.1824	117.859	ENSG00000254231		processed_transcript
6236	ENSG00000138193	2218.57	2397.3	2039.85	-0.250582	0.0885825	7.98082	0.00472754	0.0524276	2522.44	1998.66	1927.07	1511.52	2742.39	2609.35	ENSG00000138193	PLCE1	protein_coding
4939	ENSG00000128284	29.2678	47.2588	11.2768	-1.97318	0.667305	7.97086	0.00475363	0.0526619	12.6414	8.47339	46.4355	4.34346	82.6995	21.0137	ENSG00000128284	APOL3	protein_coding
13194	ENSG00000198728	5135.64	4787.22	5484.06	0.19467	0.0688974	7.97095	0.00475339	0.0526619	4811.5	5276.8	4851.5	5297.94	4698.66	5877.43	ENSG00000198728	LDB1	protein_coding
2292	ENSG00000102901	2444.01	2258.12	2629.9	0.221859	0.0785565	7.9683	0.00476036	0.0527089	2417.42	2694.54	2077.49	2530.07	2279.46	2665.08	ENSG00000102901	CENPT	protein_coding
5955	ENSG00000136514	15.5494	25.9349	5.16381	-2.71394	0.920368	7.96506	0.00476889	0.0527484	31.1172	6.35504	18.1704	0	28.5171	9.13638	ENSG00000136514	RTP4	protein_coding
12897	ENSG00000197249	1382.86	1555.79	1209.93	-0.336059	0.118584	7.96523	0.00476844	0.0527484	1277.75	1126.96	1366.82	1246.57	2022.81	1256.25	ENSG00000197249	SERPINA1	protein_coding
11374	ENSG00000179889	11208.8	11820	10597.5	-0.157083	0.0556492	7.96316	0.00477391	0.0527764	11304.3	10194.5	12347.8	10711	11808	10886.9	ENSG00000179889	PDXDC1	protein_coding
7924	ENSG00000154874	109.655	139.792	79.5187	-0.879087	0.309606	7.94927	0.00481069	0.0531553	176.979	119.687	114.07	46.6922	128.327	72.1774	ENSG00000154874	CCDC144B	transcribed_unprocessed_pseudogene
634	ENSG00000055044	21151.5	20053.6	22249.5	0.151108	0.0535995	7.94195	0.00483019	0.053343	19395.7	20783.1	22268.9	24367.9	18496.2	21597.5	ENSG00000055044	NOP58	protein_coding
7210	ENSG00000146530	456.32	523.699	388.94	-0.427549	0.15155	7.93759	0.00484183	0.0534439	573.724	402.486	492.62	360.507	504.752	403.828	ENSG00000146530	VWDE	protein_coding
4646	ENSG00000125347	1744.32	1889.22	1599.42	-0.243971	0.086634	7.92415	0.00487791	0.0538142	1441.12	1195.81	1814.01	1532.16	2412.54	2070.3	ENSG00000125347	IRF1	protein_coding
3248	ENSG00000111319	15515.2	16340.2	14690.2	-0.156579	0.0556093	7.92157	0.00488489	0.0538631	15442.9	13121	16582.5	15524.6	16995.2	15425	ENSG00000111319	SCNN1A	protein_coding
3218	ENSG00000111052	54.8612	75.8025	33.9199	-1.23901	0.434855	7.91732	0.00489638	0.0539618	62.2344	27.5385	93.8805	53.2074	71.2927	21.0137	ENSG00000111052	LIN7A	protein_coding
3933	ENSG00000117408	4448.95	4161.44	4736.47	0.186318	0.0662094	7.91302	0.00490803	0.0540622	4183.32	4719.68	4148.91	4578.01	4152.08	4911.72	ENSG00000117408	IPO13	protein_coding
9815	ENSG00000168152	1312.82	1440.92	1184.73	-0.277165	0.0984626	7.91205	0.00491066	0.0540631	1172.73	1036.93	1479.88	1153.19	1670.15	1364.06	ENSG00000168152	THAP9	protein_coding
21184	ENSG00000283498	352.136	409.617	294.656	-0.578621	0.203887	7.90066	0.00494168	0.0543764	512.462	487.22	320.001	203.057	396.387	193.691	ENSG00000283498	MIR1244-2	miRNA
3528	ENSG00000113758	340.736	440.366	241.107	-0.602216	0.212868	7.89069	0.00496899	0.0546486	125.441	86.8522	78.7385	72.753	1116.92	563.715	ENSG00000113758	DBN1	protein_coding
3938	ENSG00000117448	12986.9	13668.2	12305.7	-0.153993	0.0548449	7.87902	0.00500116	0.0549739	11976.2	10467.8	14237.5	13273.6	14790.9	13175.6	ENSG00000117448	AKR1A1	protein_coding
19895	ENSG00000272235	270.629	318.977	222.281	-0.579149	0.205461	7.87756	0.00500518	0.0549897	232.407	122.864	329.087	226.946	395.437	317.032	ENSG00000272235		lincRNA
17155	ENSG00000246662	38.2296	22.8749	53.5843	1.91321	0.651148	7.87655	0.00500799	0.0549921	53.4827	99.5623	15.142	40.177	0	21.0137	ENSG00000246662	LINC00535	antisense_RNA
3740	ENSG00000115738	9181.56	8579.03	9784.09	0.183102	0.0652041	7.87069	0.00502424	0.0551135	7971.84	8207.54	9368.87	10803.3	8396.38	10341.5	ENSG00000115738	ID2	protein_coding
13529	ENSG00000204673	8685.86	8194.65	9177.06	0.165529	0.0589787	7.8707	0.00502422	0.0551135	8553.34	9173.5	8703.63	9774.96	7326.99	8582.72	ENSG00000204673	AKT1S1	protein_coding
10468	ENSG00000172375	3044.04	2805.18	3282.89	0.222171	0.079123	7.8684	0.00503062	0.0551266	2634.27	2786.69	3110.17	3672.4	2671.1	3389.6	ENSG00000172375	C2CD2L	protein_coding
10924	ENSG00000175877	18.5176	30.1326	6.9027	-2.27497	0.781356	7.86854	0.00503023	0.0551266	31.1172	12.7101	22.2083	4.34346	37.0722	3.65455	ENSG00000175877	TMEM270	protein_coding
4936	ENSG00000128272	52907.8	56033.4	49782.1	-0.164799	0.0587142	7.8634	0.00504454	0.0552506	49112.7	46643.9	55963.9	52030.3	63023.7	50672.2	ENSG00000128272	ATF4	protein_coding
5147	ENSG00000130508	1184.4	1346.99	1021.81	-0.32435	0.115381	7.86243	0.00504726	0.0552519	609.703	575.131	2210.74	1501.75	1220.53	988.556	ENSG00000130508	PXDN	protein_coding
18637	ENSG00000260704	270.703	321.483	219.922	-0.554579	0.197227	7.85974	0.00505476	0.0553055	352.986	210.776	330.096	261.694	281.368	187.296	ENSG00000260704	LINC00543	lincRNA
4152	ENSG00000119772	79.7073	108.441	50.974	-1.53075	0.547357	7.85253	0.00507498	0.0554981	0	0	20.1894	2.17173	305.133	150.75	ENSG00000119772	DNMT3A	protein_coding
1673	ENSG00000092421	1818.5	1978.84	1658.15	-0.280278	0.0999028	7.83841	0.00511475	0.0559043	1003.53	869.581	1963.42	1370.36	2969.58	2734.52	ENSG00000092421	SEMA6A	protein_coding
5030	ENSG00000129245	5833.51	5455.39	6211.63	0.184319	0.065805	7.83593	0.00512179	0.0559524	5419.26	5793.68	5558.13	6780.14	5388.78	6061.08	ENSG00000129245	FXR2	protein_coding
1584	ENSG00000090097	2451.1	2262.97	2639.23	0.220834	0.0788637	7.83305	0.00512994	0.0560084	2064.43	2306.88	2169.35	2667.97	2555.13	2942.83	ENSG00000090097	PCBP4	protein_coding
13099	ENSG00000198265	10581.6	11199.9	9963.31	-0.171571	0.0612644	7.83226	0.00513219	0.0560084	10838.5	10292	10828.6	8896.49	11932.5	10701.4	ENSG00000198265	HELZ	protein_coding
11017	ENSG00000176783	6090.93	5718.07	6463.8	0.180581	0.0645287	7.82257	0.00515978	0.0562805	6295.4	6688.68	5661.1	6477.19	5197.71	6225.53	ENSG00000176783	RUFY1	protein_coding
11986	ENSG00000184897	12446.2	11734.5	13158	0.163964	0.0586111	7.8173	0.00517486	0.0564161	12116.3	12754.6	11186.9	12535.2	11900.2	14184.2	ENSG00000184897	H1FX	protein_coding
7382	ENSG00000148344	285.107	355.572	214.642	-0.719066	0.251655	7.80581	0.00520786	0.0567466	246.993	135.574	282.651	301.871	537.071	206.482	ENSG00000148344	PTGES	protein_coding
10410	ENSG00000172006	644.893	563.316	726.469	0.364899	0.130469	7.80413	0.00521271	0.0567704	550.386	693.759	567.321	691.696	572.242	793.952	ENSG00000172006	ZNF554	protein_coding
3649	ENSG00000115107	6731.96	6330.52	7133.39	0.173581	0.0621314	7.79807	0.0052302	0.0569317	6314.85	6833.79	6808.86	7570.65	5867.86	6995.73	ENSG00000115107	STEAP3	protein_coding
4228	ENSG00000120519	2000.8	2196.21	1805.39	-0.273319	0.0976815	7.79505	0.00523895	0.0569977	1942.88	1815.42	2074.46	1803.62	2571.29	1797.13	ENSG00000120519	SLC10A7	protein_coding
5052	ENSG00000129480	1961.47	2123	1799.94	-0.238875	0.0855099	7.79409	0.00524175	0.056999	2138.34	1934.05	2259.19	1816.65	1971.48	1649.12	ENSG00000129480	DTD2	protein_coding
11602	ENSG00000181982	1813.57	1966.15	1660.98	-0.249233	0.0892251	7.7901	0.00525334	0.0570958	2080.96	1877.91	1857.42	1443.11	1960.07	1661.91	ENSG00000181982	CCDC149	protein_coding
4525	ENSG00000124193	34507.2	32672.5	36341.8	0.161653	0.0578855	7.78633	0.00526431	0.0571858	35067.1	37848.5	35630.2	37614.4	27320.3	33562.5	ENSG00000124193	SRSF6	protein_coding
1635	ENSG00000091436	12333.8	13060.3	11607.2	-0.171026	0.0612495	7.78521	0.00526758	0.057192	12332.1	11810.8	13099.9	10718.6	13749	12292.1	ENSG00000091436	MAP3K20	protein_coding
11939	ENSG00000184454	13.2391	23.6004	2.87785	-3.32262	1.07787	7.7824	0.00527576	0.0572516	15.5586	2.11835	18.1704	6.51519	37.0722	0	ENSG00000184454	NCMAP	protein_coding
13383	ENSG00000203797	58.8202	83.8581	33.7823	-1.2203	0.429963	7.77789	0.00528895	0.0573654	81.6827	29.6569	44.4166	31.4901	125.475	40.2001	ENSG00000203797	DDO	protein_coding
10240	ENSG00000170915	12698.5	11949.6	13447.4	0.167989	0.0602117	7.77353	0.00530174	0.0574747	13026.4	15387.7	10671.1	12404.9	12151.1	12549.7	ENSG00000170915	PAQR8	protein_coding
4827	ENSG00000126822	6529.29	6904.8	6153.77	-0.166164	0.0595936	7.77094	0.00530933	0.0575277	6583.23	5830.75	7250	6437.01	6881.17	6193.55	ENSG00000126822	PLEKHG3	protein_coding
9092	ENSG00000164307	4793.07	5097.21	4488.93	-0.188296	0.0675214	7.7683	0.00531711	0.0575533	5497.05	5048.02	4755.6	3897.17	5038.97	4521.59	ENSG00000164307	ERAP1	protein_coding
13548	ENSG00000204860	792.829	881.407	704.251	-0.330069	0.11834	7.76839	0.00531686	0.0575533	1057.01	873.818	826.754	656.948	760.455	581.987	ENSG00000204860	FAM201A	antisense_RNA
4819	ENSG00000126775	2406.3	2592.12	2220.49	-0.221627	0.079482	7.76665	0.00532196	0.0575764	2855	2411.74	2545.88	2093.55	2375.47	2156.19	ENSG00000126775	ATG14	protein_coding
11522	ENSG00000181045	1129.64	1018.86	1240.41	0.286799	0.10286	7.764	0.00532978	0.0576317	1102.72	1289.01	903.474	1158.62	1050.38	1273.61	ENSG00000181045	SLC26A11	protein_coding
9550	ENSG00000166848	5667.38	5308.98	6025.78	0.179113	0.0642615	7.76179	0.00533631	0.0576729	5112.95	5630.57	5609.61	6735.62	5204.36	5711.15	ENSG00000166848	TERF2IP	protein_coding
10492	ENSG00000172575	194.232	272.568	115.895	-0.914668	0.31657	7.75852	0.00534596	0.0577478	55.4275	72.0238	275.585	102.071	486.691	173.591	ENSG00000172575	RASGRP1	protein_coding
2044	ENSG00000100906	4858.7	5958.85	3758.54	-0.593343	0.211248	7.75375	0.00536012	0.0578713	4198.88	3187.05	4723.3	3670.22	8954.36	4418.35	ENSG00000100906	NFKBIA	protein_coding
12021	ENSG00000185043	10037	10712.9	9361.04	-0.191236	0.068595	7.75194	0.00536549	0.0578999	9746.49	8631.2	10273.4	10014.9	12118.8	9436.97	ENSG00000185043	CIB1	protein_coding
2534	ENSG00000104951	40.4728	59.3272	21.6185	-1.41871	0.504673	7.75041	0.00537003	0.0579194	32.0896	10.5917	40.3787	19.5456	105.513	34.7182	ENSG00000104951	IL4I1	protein_coding
8504	ENSG00000160953	6430.64	6031.42	6829.86	0.184081	0.0661051	7.74284	0.00539259	0.0581332	6426.68	6939.7	6342.49	6945.19	5325.09	6604.69	ENSG00000160953	MUM1	protein_coding
1488	ENSG00000087502	6996.55	6541.36	7451.73	0.179271	0.0644172	7.7351	0.00541577	0.0583239	7296.99	8711.7	6453.53	7506.59	5873.57	6136.91	ENSG00000087502	ERGIC2	protein_coding
13505	ENSG00000204580	9179.89	9813.97	8545.81	-0.189545	0.0680681	7.73565	0.0054141	0.0583239	9257.37	8617.44	8572.4	8011.51	11612.1	9008.47	ENSG00000204580	DDR1	protein_coding
2334	ENSG00000103168	3087.1	2866.33	3307.87	0.205441	0.0738651	7.72792	0.00543734	0.0585265	2880.29	3146.8	2917.36	3516.03	2801.33	3260.77	ENSG00000103168	TAF1C	protein_coding
11713	ENSG00000182827	6654.37	7100.47	6208.27	-0.190456	0.0684547	7.72605	0.00544298	0.0585575	6495.72	6238.53	7080.41	6227.44	7725.27	6158.83	ENSG00000182827	ACBD3	protein_coding
416	ENSG00000030419	228.964	280.111	177.817	-0.667271	0.239719	7.72007	0.00546102	0.058705	19.4483	10.5917	335.143	237.804	485.741	285.055	ENSG00000030419	IKZF2	protein_coding
3264	ENSG00000111450	3230.99	3455.93	3006.06	-0.201939	0.0726494	7.71968	0.00546222	0.058705	3457.9	3157.4	3375.66	2913.38	3534.22	2947.4	ENSG00000111450	STX2	protein_coding
5077	ENSG00000129757	108.641	144.792	72.4903	-0.936288	0.331639	7.70846	0.00549628	0.0590412	138.083	72.0238	92.8711	76.0106	203.422	69.4365	ENSG00000129757	CDKN1C	protein_coding
1117	ENSG00000075303	5049.48	5385.97	4712.98	-0.19844	0.0714205	7.70531	0.00550587	0.0591143	5560.26	5373.19	5144.25	4351.06	5453.41	4414.7	ENSG00000075303	SLC25A40	protein_coding
658	ENSG00000057294	18733	19699.2	17766.8	-0.148316	0.0534647	7.69073	0.00555052	0.0595335	16998.7	15752	21815.6	20050.5	20283.2	17498	ENSG00000057294	PKP2	protein_coding
9580	ENSG00000166974	5033.23	4720.8	5345.65	0.184397	0.0664549	7.6916	0.00554785	0.0595335	5438.7	5887.95	4143.87	5013.44	4579.84	5135.56	ENSG00000166974	MAPRE2	protein_coding
6866	ENSG00000143409	613.257	687.941	538.574	-0.374235	0.134819	7.68779	0.00555956	0.0596004	475.51	342.113	878.237	737.302	710.075	536.306	ENSG00000143409	MINDY1	protein_coding
11896	ENSG00000184178	1989.32	1829.23	2149.41	0.233037	0.0840094	7.68647	0.00556364	0.059614	1916.63	2137.41	1853.38	2259.69	1717.68	2051.12	ENSG00000184178	SCFD2	protein_coding
752	ENSG00000064195	180.626	142.23	219.021	0.751583	0.268051	7.67511	0.00559878	0.0599301	223.655	252.083	58.5492	145.506	144.486	259.473	ENSG00000064195	DLX3	protein_coding
8700	ENSG00000162711	196.212	246.65	145.774	-0.68855	0.246542	7.67515	0.00559865	0.0599301	120.579	77.3197	204.922	167.223	414.448	192.778	ENSG00000162711	NLRP3	protein_coding
11428	ENSG00000180316	187.458	236.451	138.465	-0.674125	0.242193	7.67157	0.00560975	0.0600173	140.027	104.858	129.212	85.7834	440.113	224.755	ENSG00000180316	PNPLA1	protein_coding
14730	ENSG00000225302	1030.49	925.565	1135.41	0.295949	0.10681	7.66585	0.00562758	0.0601777	1023.95	1251.94	910.54	1065.23	842.204	1089.06	ENSG00000225302		processed_transcript
1491	ENSG00000087842	3114.03	2887.53	3340.54	0.209645	0.0757357	7.65222	0.00567024	0.0606034	2921.13	3181.76	2786.13	3475.85	2955.32	3364.02	ENSG00000087842	PIR	protein_coding
8126	ENSG00000157227	3455.66	4101.73	2809.59	-0.624458	0.22362	7.65033	0.0056762	0.0606366	3126.31	1505.09	4564.82	3745.15	4614.06	3178.55	ENSG00000157227	MMP14	protein_coding
5408	ENSG00000132475	58801.7	56086.7	61516.6	0.134004	0.0484485	7.64705	0.00568653	0.0607163	53641.2	59864.5	55737.8	61470.8	58881.1	63214.6	ENSG00000132475	H3F3B	protein_coding
364	ENSG00000023330	8492.66	9142.75	7842.58	-0.214908	0.0775777	7.63963	0.00570997	0.0608748	7890.16	7278.64	8978.21	8612	10559.9	7637.1	ENSG00000023330	ALAS1	protein_coding
3966	ENSG00000117625	4129.62	3842.85	4416.4	0.202256	0.0731018	7.64135	0.00570453	0.0608748	4116.22	4450.65	3808.72	4229.45	3603.61	4569.1	ENSG00000117625	RCOR3	protein_coding
8076	ENSG00000156675	13516.5	14273.2	12759.9	-0.157717	0.0570339	7.64009	0.00570852	0.0608748	12633.6	12060.8	13713.6	11953.2	16472.4	14265.5	ENSG00000156675	RAB11FIP1	protein_coding
6098	ENSG00000137449	1588.37	1424.93	1751.81	0.28554	0.103127	7.6339	0.00572815	0.0610379	1480.98	2108.81	1337.55	1601.65	1456.27	1544.96	ENSG00000137449	CPEB2	protein_coding
3213	ENSG00000110955	185885	194833	176937	-0.139808	0.050588	7.63183	0.00573472	0.0610773	180935	167409	204431	192500	199133	170901	ENSG00000110955	ATP5B	protein_coding
3434	ENSG00000112787	7850.65	7366.89	8334.41	0.177994	0.0643865	7.63072	0.00573824	0.0610842	7622.74	7989.35	7393.35	8341.62	7084.59	8672.25	ENSG00000112787	FBRSL1	protein_coding
8362	ENSG00000159720	8230.3	7767.03	8693.57	0.160909	0.0583163	7.60905	0.00580759	0.0617915	7943.64	8843.04	8000.04	9251.57	7357.4	7986.11	ENSG00000159720	ATP6V0D1	protein_coding
8389	ENSG00000160058	8831.16	8346.45	9315.87	0.158397	0.0574302	7.60282	0.00582769	0.0619743	8388.03	9582.34	8149.44	9177.73	8501.89	9187.54	ENSG00000160058	BSDC1	protein_coding
6844	ENSG00000143333	1191.85	1076.62	1307.07	0.275805	0.0999851	7.60061	0.00583485	0.0620193	877.116	1028.46	1109.41	1360.59	1243.34	1532.17	ENSG00000143333	RGS16	protein_coding
8152	ENSG00000157557	64055.4	67045.1	61065.7	-0.133031	0.0482634	7.59443	0.00585488	0.0622012	82220.4	73781	55611.6	50471	63303.1	58945.2	ENSG00000157557	ETS2	protein_coding
5994	ENSG00000136826	9379.35	8757.69	10001	0.188307	0.0682693	7.58947	0.00587103	0.0623206	7008.18	7565.68	8662.25	11182.2	10602.6	11255.1	ENSG00000136826	KLF4	protein_coding
[truncated: 19,199 more rows]

## Sheet: Sheet2
X	baseMean	baseMean_control	baseMean_treatment	log2FoldChange	lfcSE	stat	pvalue	padj	Sample1-Control	Sample1-Treat	Sample2-Control	Sample2-Treat	Sample3-Control	Sample3-Treat	gene	hgnc_symbol	gene_biotype
ENSG00000207827	1741.08	41.0144	3441.15	6.393	0.159849	2040.53	0	0	48.6206	3571.53	37.3503	3312.97	37.0722	3438.93	ENSG00000207827	MIR30A	miRNA
ENSG00000163739	8185.96	13442.2	2929.77	-2.30136	0.074912	887.02	6.50945e-195	6.91206e-191	2310.45	456.504	7557.89	1373.62	30458.1	6959.18	ENSG00000163739	CXCL1	protein_coding
ENSG00000038274	9945.82	14344.8	5546.86	-1.3693	0.0585858	529.543	3.55047e-117	2.51338e-113	13317.2	5425.09	14833.1	5493.39	14884	5722.12	ENSG00000038274	MAT2B	protein_coding
ENSG00000112562	9874.26	14267.3	5481.25	-1.38093	0.063772	453.662	1.15108e-100	6.11136e-97	15972.9	5776.73	12774.8	4731.11	14054.2	5935.91	ENSG00000112562	SMOC2	protein_coding
ENSG00000009694	1877.77	3039.8	715.742	-2.11028	0.0997608	423.561	4.09655e-94	1.73997e-90	2509.8	489.338	3426.14	850.232	3183.46	807.656	ENSG00000009694	TENM1	protein_coding
ENSG00000023445	4869.37	7308.12	2430.62	-1.51467	0.0761321	382.535	3.49169e-85	1.23588e-81	3029.07	1114.25	4445.7	1685.26	14449.6	4492.36	ENSG00000023445	BIRC3	protein_coding
ENSG00000152952	2123.9	3514.38	733.421	-2.20864	0.11563	339.811	7.01583e-76	2.1285e-72	3371.36	904.534	1575.78	358.336	5596	937.393	ENSG00000152952	PLOD2	protein_coding
ENSG00000166165	50674.9	73104	28245.8	-1.3436	0.073609	320.704	1.01756e-71	2.70124e-68	70283.1	28212.1	55467.2	25513.5	93561.6	31011.6	ENSG00000166165	CKB	protein_coding
ENSG00000090376	736.579	1323.73	149.423	-3.29609	0.178	314.187	2.67342e-70	6.30837e-67	1113.41	120.746	772.243	48.8639	2085.55	278.66	ENSG00000090376	IRAK3	protein_coding
ENSG00000081041	1993.26	3046.44	940.087	-1.68117	0.0937801	312.22	7.1713e-70	1.52297e-66	1044.37	365.415	1969.47	558.135	6125.47	1896.71	ENSG00000081041	CXCL2	protein_coding
ENSG00000163734	4128.92	6089.2	2168.63	-1.43524	0.0809265	305.347	2.2536e-68	4.35087e-65	1778.54	766.842	4065.13	1385.56	12423.9	4353.49	ENSG00000163734	CXCL3	protein_coding
ENSG00000197594	968.073	1507.1	429.05	-1.81344	0.114474	243.419	7.06578e-55	1.25047e-51	1028.81	309.279	1239.63	330.103	2252.85	647.769	ENSG00000197594	ENPP1	protein_coding
ENSG00000224099	2834.13	1718.45	3949.8	1.19256	0.0795239	220.206	8.15596e-50	1.33237e-46	1909.82	4741.92	1552.56	3521.46	1692.96	3586.03	ENSG00000224099		lincRNA
ENSG00000086619	2242.25	3214.78	1269.71	-1.37352	0.0915741	218.986	1.50508e-49	2.2831e-46	2066.38	707.528	3698.69	1398.59	3879.27	1703.02	ENSG00000086619	ERO1B	protein_coding
ENSG00000156587	1446.77	2257.94	635.598	-1.90997	0.127401	212.363	4.19096e-48	5.93356e-45	1994.42	427.906	1904.87	464.75	2874.52	1014.14	ENSG00000156587	UBE2L6	protein_coding
ENSG00000018408	1418.01	2118.34	717.675	-1.60988	0.111166	202.527	5.86664e-46	7.78686e-43	1506.27	403.545	2051.24	713.413	2797.52	1036.07	ENSG00000018408	WWTR1	protein_coding
ENSG00000135318	2442.75	3599.47	1286.03	-1.48528	0.102641	201.613	9.28618e-46	1.16006e-42	4365.16	1249.82	2130.99	811.141	4302.27	1797.13	ENSG00000135318	NT5E	protein_coding
ENSG00000197888	1270.95	641.367	1900.54	1.61276	0.11682	183.608	7.90134e-42	9.32226e-39	928.654	2345.01	541.075	1710.24	454.372	1646.38	ENSG00000197888	UGT2B17	protein_coding
ENSG00000103202	2818.27	4028.35	1608.2	-1.35541	0.0988338	181.926	1.84055e-41	2.05725e-38	4326.26	1758.23	3523.04	1113.01	4235.74	1953.36	ENSG00000103202	NME4	protein_coding
ENSG00000196557	1454.82	827.53	2082.11	1.3445	0.100617	174.302	8.50283e-40	9.02873e-37	785.71	2186.13	1060.95	2401.93	635.931	1658.25	ENSG00000196557	CACNA1H	protein_coding
ENSG00000101298	324.66	558.458	90.8617	-2.69751	0.206412	164.983	9.2264e-38	9.33053e-35	267.414	31.7752	491.611	78.1823	916.348	162.628	ENSG00000101298	SNPH	protein_coding
ENSG00000165140	475.132	783.075	167.189	-2.34238	0.181744	158.792	2.07764e-36	2.00558e-33	384.103	52.9587	705.618	149.849	1259.5	298.76	ENSG00000165140	FBP1	protein_coding
ENSG00000180694	4941.46	6510.76	3372.17	-0.958819	0.0761218	155.975	8.57321e-36	7.91605e-33	6677.56	3904.11	6584.76	3304.29	6269.95	2908.11	ENSG00000180694	TMEM64	protein_coding
ENSG00000145703	4785.08	6318.65	3251.5	-0.969451	0.0780332	151.754	7.16942e-35	6.34404e-32	7813.34	4536.44	2949.67	1482.21	8192.95	3735.87	ENSG00000145703	IQGAP2	protein_coding
ENSG00000003400	1336.15	1885.86	786.43	-1.2536	0.102933	145.932	1.34315e-33	1.13722e-30	746.813	296.569	1501.08	689.524	3409.69	1373.2	ENSG00000003400	CASP10	protein_coding
ENSG00000116793	454.659	725.996	183.321	-1.96989	0.160377	145.861	1.39228e-33	1.13722e-30	780.847	185.355	501.706	144.42	895.436	220.187	ENSG00000116793	PHTF1	protein_coding
ENSG00000125841	1558.32	2134.18	982.47	-1.13471	0.0936176	145.028	2.11776e-33	1.66574e-30	1754.23	799.676	912.559	401.77	3735.74	1745.96	ENSG00000125841	NRSN2	protein_coding
ENSG00000134215	3502.29	4841.59	2162.99	-1.21362	0.0996496	143.848	3.83532e-33	2.90895e-30	6121.34	3188.11	4014.65	1807.97	4388.78	1492.88	ENSG00000134215	VAV3	protein_coding
ENSG00000165092	17134.1	13295.6	20972.6	0.66397	0.0554551	142.153	9.00286e-33	6.59288e-30	15737.5	23494.6	11113.2	18155.7	13036.1	21267.7	ENSG00000165092	ALDH1A1	protein_coding
ENSG00000118058	12910.9	16540.4	9281.36	-0.84502	0.0709559	139.611	3.23735e-32	2.29172e-29	17146.6	9887.38	15840.6	7609.74	16634	10347	ENSG00000118058	KMT2A	protein_coding
ENSG00000168386	407.25	684.792	129.707	-2.42371	0.202345	138.516	5.61926e-32	3.74284e-29	38.8965	6.35504	982.213	212.83	1033.27	169.937	ENSG00000168386	FILIP1L	protein_coding
ENSG00000177984	8795.06	11855.3	5734.78	-1.00598	0.0844987	138.509	5.63972e-32	3.74284e-29	17443.1	9251.88	3556.36	2063.14	14566.5	5889.31	ENSG00000177984	LCN15	protein_coding
ENSG00000003096	4237.56	5528.83	2946.29	-0.922983	0.0789604	134.494	4.25938e-31	2.74111e-28	6338.19	3722.99	5314.85	2450.8	4933.45	2665.08	ENSG00000003096	KLHL13	protein_coding
ENSG00000112782	2096.36	2797.49	1395.24	-1.03748	0.089573	132.291	1.29239e-30	8.07249e-28	1118.27	510.522	3950.05	2134.81	3324.14	1540.39	ENSG00000112782	CLIC5	protein_coding
ENSG00000150991	106209	74497.6	137921	0.90686	0.0786024	130.233	3.64388e-30	2.211e-27	59953.1	138594	74305.9	133792	89233.7	141377	ENSG00000150991	UBC	protein_coding
ENSG00000153404	646.651	962.905	330.397	-1.56592	0.136022	129.387	5.58018e-30	3.29184e-27	621.372	187.474	1177.04	407.199	1090.3	396.519	ENSG00000153404	PLEKHG4B	protein_coding
ENSG00000118507	697.692	1057.4	337.984	-1.70549	0.147642	128.665	8.02931e-30	4.60861e-27	1192.18	384.48	732.874	172.653	1247.15	456.819	ENSG00000118507	AKAP7	protein_coding
ENSG00000138061	658.007	991.443	324.572	-1.6485	0.143703	127.428	1.497e-29	8.36628e-27	1289.42	456.504	888.332	311.643	796.577	205.569	ENSG00000138061	CYP1B1	protein_coding
ENSG00000170011	3330.06	4235.26	2424.85	-0.803591	0.0710237	126.821	2.03354e-29	1.10734e-26	4087.05	2370.43	4479.01	2486.63	4139.73	2417.49	ENSG00000170011	MYRIP	protein_coding
ENSG00000164647	1095.56	1596.59	594.528	-1.51598	0.133689	125.648	3.67076e-29	1.9489e-26	994.778	407.782	429.024	108.587	3365.96	1267.22	ENSG00000164647	STEAP1	protein_coding
ENSG00000027075	1737.52	2357.55	1117.5	-1.0647	0.0948368	123.953	8.6257e-29	4.4679e-26	2029.43	1084.59	2060.32	975.107	2982.89	1292.8	ENSG00000027075	PRKCH	protein_coding
ENSG00000133401	16136.9	19488.8	12785	-0.610899	0.0547304	123.718	9.71239e-29	4.911e-26	17815.6	11155.2	19478.7	13310.5	21172	13889.1	ENSG00000133401	PDZD2	protein_coding
ENSG00000105655	849.733	1241.88	457.589	-1.47572	0.131092	123.081	1.33892e-28	6.6127e-26	934.489	305.042	1454.64	637.403	1336.5	430.324	ENSG00000105655	ISYNA1	protein_coding
ENSG00000135414	973.795	1454.05	493.543	-1.67943	0.148409	122.906	1.4625e-28	7.05887e-26	1642.41	660.924	621.832	133.561	2097.91	686.142	ENSG00000135414	GDF11	protein_coding
ENSG00000170175	2346.57	3073.65	1619.48	-0.954099	0.0857247	122.241	2.04432e-28	9.64784e-26	1846.61	862.167	3842.04	2171.73	3532.31	1824.54	ENSG00000170175	CHRNB1	protein_coding
ENSG00000079739	3622.29	4829.1	2415.48	-0.962855	0.0864428	121.872	2.46166e-28	1.13649e-25	4215.41	2500.71	2753.83	1424.66	7518.05	3321.07	ENSG00000079739	PGM1	protein_coding
ENSG00000118503	2552.21	3624.76	1479.66	-1.18921	0.106592	121.031	3.76261e-28	1.66472e-25	1344.85	771.078	2362.16	925.157	7167.29	2742.74	ENSG00000118503	TNFAIP3	protein_coding
ENSG00000137414	6690.69	8548	4833.37	-0.827947	0.0747186	121.047	3.73266e-28	1.66472e-25	8656.42	5230.2	8259.47	5029.73	8728.12	4240.19	ENSG00000137414	FAM8A1	protein_coding
ENSG00000157214	1189.96	1691.68	688.231	-1.32101	0.119151	120.893	4.03218e-28	1.74758e-25	553.303	257.379	698.552	231.289	3823.19	1576.03	ENSG00000157214	STEAP2	protein_coding
ENSG00000182871	4618.76	5812.56	3424.97	-0.790534	0.0716946	120.646	4.56729e-28	1.93991e-25	1023.95	603.729	4419.45	2386.73	11994.3	7284.44	ENSG00000182871	COL18A1	protein_coding
ENSG00000167207	306.713	540.718	72.7084	-2.90404	0.254263	120.354	5.29157e-28	2.20347e-25	436.613	99.5623	231.168	21.7173	954.371	96.8456	ENSG00000167207	NOD2	protein_coding
ENSG00000147526	3881.17	4917.16	2845.18	-0.84478	0.0770758	118.742	1.19263e-27	4.87075e-25	8017.54	4951.64	4270.05	2336.78	2463.87	1247.12	ENSG00000147526	TACC1	protein_coding
ENSG00000075213	3602.17	4577.12	2627.22	-0.817073	0.0749278	117.641	2.0778e-27	8.32571e-25	3573.62	2109.87	6418.2	3838.53	3739.54	1933.26	ENSG00000075213	SEMA3A	protein_coding
ENSG00000151718	4275.96	5435.78	3116.14	-0.832616	0.0773359	115.247	6.94676e-27	2.73201e-24	348.124	174.764	7056.18	4157.78	8903.03	5015.87	ENSG00000151718	WWC2	protein_coding
ENSG00000090339	367.1	593.264	140.937	-2.12301	0.194042	115.128	7.37721e-27	2.84854e-24	352.013	95.3256	423.977	71.6671	1003.8	255.819	ENSG00000090339	ICAM1	protein_coding
ENSG00000141753	48893	60447.1	37338.9	-0.72995	0.0678146	114.334	1.10128e-26	4.17641e-24	74085.2	52260.7	45529	25439.7	61727.1	34316.2	ENSG00000141753	IGFBP4	protein_coding
ENSG00000173918	632.283	966.488	298.078	-1.73601	0.15913	113.961	1.32868e-26	4.95039e-24	996.723	230.9	825.745	242.148	1076.99	421.187	ENSG00000173918	C1QTNF1	protein_coding
ENSG00000169504	11675.5	14639.1	8712.02	-0.719922	0.0672464	113.332	1.82494e-26	6.68213e-24	10532.2	7153.66	12985.8	7867.09	20399.2	11115.3	ENSG00000169504	CLIC4	protein_coding
ENSG00000123240	2644.86	3518.09	1771.63	-1.01623	0.0949905	112.355	2.98682e-26	1.0751e-23	1636.57	712.824	3640.14	2166.3	5277.56	2435.76	ENSG00000123240	OPTN	protein_coding
ENSG00000175183	565.886	845.942	285.829	-1.5411	0.144011	111.827	3.89844e-26	1.37985e-23	627.206	238.314	634.955	217.173	1275.66	402.001	ENSG00000175183	CSRP2	protein_coding
ENSG00000126561	1461.93	2029.78	894.074	-1.2183	0.113927	111.49	4.621e-26	1.60879e-23	1702.69	580.427	1999.76	976.193	2386.88	1125.6	ENSG00000126561	STAT5A	protein_coding
ENSG00000154188	801.559	1146.45	456.665	-1.39511	0.131708	110.151	9.07943e-26	3.11e-23	1307.9	475.569	1780.7	777.479	350.76	116.946	ENSG00000154188	ANGPT1	protein_coding
ENSG00000182492	1447.63	2056.35	838.909	-1.182	0.111649	109.929	1.01546e-25	3.42306e-23	696.248	316.693	1032.69	529.902	4440.11	1670.13	ENSG00000182492	BGN	protein_coding
ENSG00000144908	2502.41	3242.45	1762.37	-0.927249	0.0881848	109.662	1.1618e-25	3.85517e-23	488.151	225.604	4637.5	2632.14	4601.7	2429.36	ENSG00000144908	ALDH1L1	protein_coding
ENSG00000164949	1208.33	1639.58	777.077	-1.09208	0.103624	109.462	1.28578e-25	4.20092e-23	1660.88	803.913	1258.81	539.675	1999.05	987.643	ENSG00000164949	GEM	protein_coding
ENSG00000136425	218.029	370.02	66.0376	-2.48478	0.234614	107.511	3.44032e-25	1.107e-22	378.269	55.077	290.727	60.8085	441.064	82.2274	ENSG00000136425	CIB2	protein_coding
ENSG00000176463	4303.56	5468.61	3138.51	-0.845389	0.0812334	106.8	4.92325e-25	1.56052e-22	7038.32	4466.53	3757.24	1813.39	5610.26	3135.61	ENSG00000176463	SLCO3A1	protein_coding
ENSG00000279692	507.689	260.51	754.868	1.54013	0.147654	106.216	6.6114e-25	2.0648e-22	314.089	873.818	240.253	675.408	227.186	715.379	ENSG00000279692		TEC
ENSG00000141293	201.593	350.286	52.9002	-2.77122	0.265524	104.281	1.75543e-24	5.40291e-22	127.386	19.0651	480.507	91.2127	442.965	48.4228	ENSG00000141293	SKAP1	protein_coding
ENSG00000112818	1080.93	686.569	1475.3	1.12448	0.110422	102.147	5.15422e-24	1.56372e-21	1139.67	2352.42	454.261	1108.67	465.779	964.802	ENSG00000112818	MEP1A	protein_coding
ENSG00000060982	36597.3	43331.2	29863.4	-0.530451	0.0525721	101.225	8.2099e-24	2.45569e-21	29955.2	20908.1	44257.1	32051.5	55781.3	36630.5	ENSG00000060982	BCAT1	protein_coding
ENSG00000004799	370.316	589.448	151.184	-2.15952	0.210841	100.003	1.52154e-23	4.42642e-21	375.351	88.9706	1066	317.073	326.996	47.5092	ENSG00000004799	PDK4	protein_coding
ENSG00000131620	7649.31	9382.79	5915.83	-0.641032	0.0638561	100.025	1.50515e-23	4.42642e-21	4455.6	2914.85	8746.03	5942.94	14946.7	8889.7	ENSG00000131620	ANO1	protein_coding
ENSG00000084731	358.749	567.366	150.133	-2.01823	0.198607	99.2456	2.23057e-23	6.40143e-21	963.661	290.214	306.878	82.5258	431.558	77.6592	ENSG00000084731	KIF3C	protein_coding
ENSG00000134278	448.311	681.693	214.929	-1.66971	0.166116	98.9344	2.61009e-23	7.39073e-21	1152.31	339.995	687.448	245.406	205.323	59.3865	ENSG00000134278	SPIRE1	protein_coding
ENSG00000184500	3362.62	4230.5	2494.74	-0.809626	0.0816404	97.2138	6.22304e-23	1.73893e-20	6338.19	4052.4	3383.74	1925.24	2969.58	1506.59	ENSG00000184500	PROS1	protein_coding
ENSG00000175115	2451.22	3127.25	1775.19	-0.817704	0.0825487	97.1177	6.53259e-23	1.80172e-20	3611.54	1891.68	2317.74	1316.07	3452.47	2117.81	ENSG00000175115	PACS1	protein_coding
ENSG00000106605	880.009	1233.32	526.703	-1.2882	0.129495	96.6714	8.18435e-23	2.22835e-20	1197.04	454.385	1646.44	818.742	856.463	306.982	ENSG00000106605	BLVRA	protein_coding
ENSG00000064652	441.756	691.389	192.122	-1.91749	0.19001	96.5831	8.55769e-23	2.27175e-20	774.041	290.214	614.766	150.935	685.36	135.218	ENSG00000064652	SNX24	protein_coding
ENSG00000135472	2490.12	3180.51	1799.73	-0.797455	0.0807793	96.5929	8.51552e-23	2.27175e-20	1374.99	853.694	4516.36	2518.12	3650.18	2027.36	ENSG00000135472	FAIM2	protein_coding
ENSG00000228672	259.523	420.59	98.4554	-2.08942	0.20915	96.2397	1.01782e-22	2.66858e-20	374.379	102.74	399.749	91.2127	487.642	101.414	ENSG00000228672	PROB1	protein_coding
ENSG00000118276	1365.25	1840.91	889.592	-1.06544	0.107836	95.8829	1.21881e-22	3.15658e-20	2096.52	1067.65	1733.26	918.642	1692.96	682.488	ENSG00000118276	B4GALT6	protein_coding
ENSG00000168843	382.567	601.674	163.46	-1.99291	0.200841	94.5255	2.41954e-22	6.19082e-20	298.531	48.722	551.17	169.395	955.322	272.264	ENSG00000168843	FSTL5	protein_coding
ENSG00000159784	405.156	645.465	164.848	-2.18345	0.221244	93.3585	4.36303e-22	1.10307e-19	169.2	19.0651	767.196	186.769	999.998	288.71	ENSG00000159784	FAM131B	protein_coding
ENSG00000167767	3469.13	4448.35	2489.91	-0.802036	0.0826046	93.191	4.74831e-22	1.18635e-19	1429.45	885.469	5412.77	3321.66	6502.84	3262.6	ENSG00000167767	KRT80	protein_coding
ENSG00000021762	13402.3	15899.8	10904.8	-0.542145	0.0560126	93.1638	4.8141e-22	1.1888e-19	15252.3	10534.5	15160.2	10866.3	17287	11313.6	ENSG00000021762	OSBPL5	protein_coding
ENSG00000114248	1775.98	1197.77	2354.18	0.963647	0.099345	92.5628	6.52214e-22	1.59208e-19	1120.22	2011.37	1249.72	2244.48	1223.38	2806.7	ENSG00000114248	LRRC31	protein_coding
ENSG00000184005	1012.42	1421.16	603.675	-1.23014	0.126297	92.5236	6.65274e-22	1.6055e-19	1235.94	659.865	1319.37	512.528	1708.17	638.633	ENSG00000184005	ST6GALNAC3	protein_coding
ENSG00000139970	2511.1	3259.91	1762.3	-0.931285	0.0964275	91.8993	9.11991e-22	2.17617e-19	6535.59	3569.41	1838.24	1110.84	1405.89	606.656	ENSG00000139970	RTN1	protein_coding
ENSG00000144802	2393.41	3305.38	1481.45	-1.09857	0.113024	91.8254	9.46717e-22	2.23394e-19	1971.08	1236.06	2658.94	1080.44	5286.11	2127.86	ENSG00000144802	NFKBIZ	protein_coding
ENSG00000162104	3267.83	4069.71	2465.95	-0.721925	0.07516	91.4825	1.12581e-21	2.62734e-19	4675.36	2698.77	3902.6	2564.81	3631.17	2134.26	ENSG00000162104	ADCY9	protein_coding
ENSG00000170542	250.787	412.361	89.2129	-2.17446	0.22352	90.9611	1.46521e-21	3.38225e-19	454.117	118.627	597.605	104.243	185.361	44.7683	ENSG00000170542	SERPINB9	protein_coding
ENSG00000105855	359.718	549.388	170.048	-1.68946	0.175293	90.9317	1.48717e-21	3.39601e-19	918.93	282.799	295.774	91.2127	433.459	136.132	ENSG00000105855	ITGB8	protein_coding
ENSG00000258616	2146.86	1549.44	2744.29	0.853545	0.0892372	90.6645	1.70223e-21	3.84578e-19	422.027	852.635	1532.37	2545.27	2693.91	4834.97	ENSG00000258616	LINC02303	lincRNA
ENSG00000116199	11709	13838.5	9579.43	-0.528968	0.0558448	89.2645	3.45405e-21	7.72143e-19	12994.4	9375.8	15203.6	10228.9	13317.5	9133.64	ENSG00000116199	FAM20B	protein_coding
ENSG00000179387	5035.01	6159.66	3910.36	-0.665813	0.0705486	88.3413	5.50827e-21	1.21853e-18	6864.26	4712.26	5811.51	3659.37	5803.22	3359.45	ENSG00000179387	ELMOD2	protein_coding
ENSG00000145685	2729.67	3419.35	2040	-0.740588	0.0786391	87.9353	6.76307e-21	1.48069e-18	3373.3	2057.97	3042.54	1929.58	3842.2	2132.43	ENSG00000145685	LHFPL2	protein_coding
ENSG00000158966	256.752	409.084	104.421	-1.98712	0.209454	87.6153	7.95064e-21	1.72294e-18	223.655	50.8403	403.787	110.758	599.809	151.664	ENSG00000158966	CACHD1	protein_coding
ENSG00000182534	2433.45	3084.58	1782.31	-0.832508	0.0884488	87.5789	8.09847e-21	1.73724e-18	1770.76	926.777	3178.82	1664.63	4304.18	2755.53	ENSG00000182534	MXRA7	protein_coding
ENSG00000266094	344.51	541.199	147.822	-1.90571	0.203114	86.9916	1.08982e-20	2.31446e-18	52.5103	12.7101	403.787	106.415	1167.3	324.342	ENSG00000266094	RASSF5	protein_coding
ENSG00000143061	869.583	1195.52	543.643	-1.11748	0.118969	86.9216	1.12909e-20	2.3741e-18	766.261	365.415	1123.54	553.791	1696.77	711.724	ENSG00000143061	IGSF3	protein_coding
ENSG00000185442	1493.08	1950.75	1035.41	-0.924086	0.0996783	84.848	3.22213e-20	6.70867e-18	2197.65	1273.13	1721.14	929.501	1933.46	903.588	ENSG00000185442	FAM174B	protein_coding
ENSG00000114796	4601.73	5592.71	3610.74	-0.637222	0.0689605	84.7914	3.31558e-20	6.83621e-18	6081.47	4214.45	4885.83	3049.11	5810.83	3568.67	ENSG00000114796	KLHL24	protein_coding
ENSG00000157470	2095.92	2753.42	1438.41	-1.06225	0.114078	84.6279	3.60152e-20	7.35438e-18	4136.64	2528.25	1532.37	575.509	2591.25	1211.48	ENSG00000157470	FAM81A	protein_coding
ENSG00000023171	446.268	223.698	668.837	1.74093	0.186066	84.5694	3.70971e-20	7.50315e-18	120.579	391.894	83.7859	393.083	466.729	1221.53	ENSG00000023171	GRAMD1B	protein_coding
ENSG00000143753	1283.88	1706.98	860.773	-1.01719	0.110389	83.542	6.23771e-20	1.24972e-17	2281.28	1276.3	1243.66	636.317	1596.01	669.697	ENSG00000143753	DEGS1	protein_coding
ENSG00000136448	22486.4	26085.7	18887	-0.465642	0.0510322	82.918	8.55301e-20	1.69757e-17	25928.4	19110.7	26846.8	19014.6	25481.9	18535.9	ENSG00000136448	NMT1	protein_coding
ENSG00000159184	207.715	356.43	59.0002	-2.5425	0.273681	82.3976	1.1129e-19	2.18839e-17	529.965	105.917	478.488	56.465	60.8364	14.6182	ENSG00000159184	HOXB13	protein_coding
ENSG00000110492	305.725	481.949	129.5	-1.85604	0.20183	81.8736	1.45071e-19	2.8265e-17	346.179	120.746	274.575	69.4954	825.094	198.259	ENSG00000110492	MDK	protein_coding
ENSG00000186088	397.976	592.636	203.317	-1.59339	0.174064	81.5972	1.66849e-19	3.22125e-17	489.124	139.811	485.554	153.107	803.231	317.032	ENSG00000186088	GSAP	protein_coding
ENSG00000068305	3151.93	3846.3	2457.56	-0.64597	0.0713929	81.3814	1.86105e-19	3.56063e-17	3753.51	2410.68	3751.18	2413.88	4034.21	2548.14	ENSG00000068305	MEF2A	protein_coding
ENSG00000107731	743.601	1063.9	423.301	-1.2525	0.137761	80.8542	2.43001e-19	4.60769e-17	621.372	281.74	716.722	343.133	1853.61	645.028	ENSG00000107731	UNC5B	protein_coding
ENSG00000002834	32604.8	37943	27266.6	-0.478331	0.0531235	80.689	2.64194e-19	4.96521e-17	37713.1	28487.5	37129.2	25290.9	38986.6	28021.3	ENSG00000002834	LASP1	protein_coding
ENSG00000134240	16866.3	14202.5	19530.1	0.46905	0.0526361	79.0936	5.92347e-19	1.10348e-16	22556.1	30673.7	12220.6	16800.5	7830.79	11116.2	ENSG00000134240	HMGCS2	protein_coding
ENSG00000123636	6772.87	8021.6	5524.14	-0.538509	0.0605688	78.6612	7.37313e-19	1.36159e-16	8752.69	6059.53	7500.35	5326.17	7811.78	5186.72	ENSG00000123636	BAZ2B	protein_coding
ENSG00000005448	484.895	713.613	256.177	-1.45818	0.162212	78.5799	7.68274e-19	1.40654e-16	740.979	280.681	531.99	230.203	867.869	257.646	ENSG00000005448	WDR54	protein_coding
ENSG00000169903	269.295	111.692	426.899	2.00318	0.223876	77.9298	1.0677e-18	1.93802e-16	33.062	116.509	60.5681	318.159	241.445	846.029	ENSG00000169903	TM4SF4	protein_coding
ENSG00000137960	6670.08	8274.67	5065.49	-0.727345	0.0818612	77.8916	1.08853e-18	1.95908e-16	8839.23	5968.44	7820.35	3901.51	8164.44	5326.51	ENSG00000137960	GIPC2	protein_coding
ENSG00000115641	11324.7	14101.5	8547.86	-0.688382	0.0775512	77.788	1.14716e-18	2.04724e-16	9430.46	6024.58	12570.9	9023.54	20303.2	10595.5	ENSG00000115641	FHL2	protein_coding
ENSG00000008441	14234.9	16519.4	11950.4	-0.466856	0.0528802	77.6412	1.23563e-18	2.18675e-16	18035.3	12984.4	15755.8	11544.9	15767.1	11321.8	ENSG00000008441	NFIX	protein_coding
ENSG00000180891	698.111	988.243	407.978	-1.31437	0.147229	77.5615	1.28654e-18	2.25803e-16	764.316	247.847	1007.45	514.7	1192.96	461.387	ENSG00000180891	CUEDC1	protein_coding
ENSG00000065618	6660.58	5422.04	7899.12	0.563851	0.0639047	77.4132	1.38683e-18	2.41411e-16	3143.81	4995.06	7977.83	11285.4	5144.48	7416.91	ENSG00000065618	COL17A1	protein_coding
ENSG00000137860	3097.87	2412.61	3783.13	0.641422	0.0728754	77.0239	1.68901e-18	2.91623e-16	1552.94	2440.34	1719.12	2610.42	3965.77	6298.62	ENSG00000137860	SLC28A2	protein_coding
ENSG00000151292	7508.83	9015.66	6001.99	-0.583608	0.0662953	76.9567	1.74747e-18	2.99283e-16	8255.78	6043.64	8933.79	5887.56	9857.4	6074.78	ENSG00000151292	CSNK1G3	protein_coding
ENSG00000183508	1830	2305.4	1354.6	-0.788424	0.0897042	76.6621	2.02863e-18	3.44656e-16	3983	2430.8	1005.43	589.625	1927.75	1043.37	ENSG00000183508	FAM46C	protein_coding
ENSG00000155016	2175.78	2746.85	1604.72	-0.793332	0.0902268	76.4904	2.21286e-18	3.72972e-16	3006.7	1818.6	2297.55	1161.88	2936.31	1833.67	ENSG00000155016	CYP2U1	protein_coding
ENSG00000152061	7581.97	8912.25	6251.68	-0.510932	0.0583296	76.3929	2.32487e-18	3.88766e-16	8607.8	6161.21	9493.04	6551.02	8635.92	6042.8	ENSG00000152061	RABGAP1L	protein_coding
ENSG00000076641	4016.69	4910.4	3122.98	-0.644092	0.0736099	75.9883	2.85349e-18	4.73434e-16	4159.98	2928.61	4707.15	2938.35	5864.06	3501.97	ENSG00000076641	PAG1	protein_coding
ENSG00000172031	500.388	738.08	262.695	-1.63955	0.184291	75.9508	2.90814e-18	4.78762e-16	574.696	129.219	485.554	156.365	1153.99	502.501	ENSG00000172031	EPHX4	protein_coding
ENSG00000184898	875.11	1203.83	546.387	-1.13035	0.128511	75.8131	3.11831e-18	5.09413e-16	988.944	546.534	1302.21	575.509	1320.34	517.119	ENSG00000184898	RBM43	protein_coding
ENSG00000111885	5500.9	6801.61	4200.2	-0.756388	0.08631	75.739	3.23754e-18	5.24852e-16	9272.93	6573.23	5356.24	2748.32	5775.66	3279.05	ENSG00000111885	MAN1A1	protein_coding
ENSG00000126950	2695.18	3351.28	2039.07	-0.808211	0.0927151	75.3629	3.9169e-18	6.30176e-16	593.172	280.681	3708.79	2150.01	5751.89	3686.53	ENSG00000126950	TMEM35A	protein_coding
ENSG00000112414	6516.09	7734.37	5297.82	-0.552766	0.0636868	74.9168	4.90969e-18	7.83964e-16	7002.34	4494.07	7546.78	5166.55	8653.98	6232.84	ENSG00000112414	ADGRG6	protein_coding
ENSG00000183762	5004.12	5985.5	4022.75	-0.573472	0.0663299	74.3362	6.58827e-18	1.04414e-15	4315.57	2844.94	6178.95	4407.53	7461.97	4815.79	ENSG00000183762	KREMEN1	protein_coding
ENSG00000164038	1132.94	1473.38	792.506	-0.903839	0.104357	74.2566	6.85939e-18	1.07906e-15	1692	943.724	1499.06	819.828	1229.09	613.965	ENSG00000164038	SLC9B2	protein_coding
ENSG00000134569	14260.4	16723.2	11797.6	-0.507879	0.0588339	74.116	7.36584e-18	1.15021e-15	15836.7	10301.5	17664.7	12737.2	16668.2	12354.2	ENSG00000134569	LRP4	protein_coding
ENSG00000129538	1988.53	1496.14	2480.93	0.74906	0.0867701	73.9315	8.08745e-18	1.25367e-15	949.075	1732.81	1488.97	2446.45	2050.38	3263.52	ENSG00000129538	RNASE1	protein_coding
ENSG00000116741	2136.65	1614.61	2658.68	0.727553	0.0843095	73.8751	8.32215e-18	1.28071e-15	1644.35	2623.57	1887.71	3003.5	1311.79	2348.96	ENSG00000116741	RGS2	protein_coding
ENSG00000164822	279.235	115.927	442.542	2.38728	0.272114	72.749	1.47229e-17	2.24943e-15	296.586	952.197	30.284	178.082	20.9125	197.346	ENSG00000164822	DEFA6	protein_coding
ENSG00000006788	10422.4	8589.5	12255.4	0.546215	0.0639071	72.589	1.59671e-17	2.42209e-15	14485.1	19783.2	6194.1	8773.79	5089.35	8209.04	ENSG00000006788	MYH13	protein_coding
ENSG00000176907	877.538	1323.58	431.5	-1.41174	0.162787	72.0189	2.13146e-17	3.21035e-15	457.034	258.438	756.092	264.951	2757.6	771.111	ENSG00000176907	TCIM	protein_coding
ENSG00000141655	1455.57	1977.83	933.302	-1.13858	0.135067	70.3937	4.85743e-17	7.2646e-15	54.4551	14.8284	1967.45	969.678	3911.59	1815.4	ENSG00000141655	TNFRSF11A	protein_coding
ENSG00000145431	951.243	1314.83	587.652	-1.17016	0.137858	70.1084	5.61343e-17	8.33653e-15	1303.03	723.415	1137.67	528.816	1503.8	510.724	ENSG00000145431	PDGFC	protein_coding
ENSG00000130702	22522	25880.4	19163.6	-0.436581	0.0521322	69.8731	6.32452e-17	9.32735e-15	22982	16335.6	23988	18135	30671.1	23020	ENSG00000130702	LAMA5	protein_coding
ENSG00000079156	1465	1903.76	1026.23	-0.894772	0.106313	69.8424	6.42362e-17	9.40817e-15	2471.87	1263.59	1675.72	1069.58	1563.69	745.529	ENSG00000079156	OSBPL6	protein_coding
ENSG00000062038	4805.63	5837.16	3774.1	-0.694852	0.0830061	69.3308	8.32609e-17	1.2111e-14	2520.49	1302.78	6753.34	4721.34	8237.63	5298.19	ENSG00000062038	CDH3	protein_coding
ENSG00000196507	206.931	336.183	77.678	-2.19043	0.260046	69.241	8.71378e-17	1.25887e-14	60.2896	13.7693	335.143	57.5509	613.117	161.714	ENSG00000196507	TCEAL3	protein_coding
ENSG00000115902	4918.18	5929.56	3906.79	-0.599972	0.07228	68.405	1.33138e-16	1.89762e-14	6902.19	4329.9	5402.67	3980.78	5483.83	3409.7	ENSG00000115902	SLC1A4	protein_coding
ENSG00000120594	3444.09	4144.24	2743.93	-0.597051	0.0719786	68.4178	1.32281e-16	1.89762e-14	4372.94	3056.77	4381.09	2777.64	3678.7	2397.39	ENSG00000120594	PLXDC2	protein_coding
ENSG00000157869	2150.83	2653.11	1648.55	-0.686313	0.082828	68.1905	1.48438e-16	2.10158e-14	2568.14	1674.55	2631.68	1654.86	2759.5	1616.23	ENSG00000157869	RAB28	protein_coding
ENSG00000186470	3395.4	4096.79	2694.01	-0.604394	0.0730013	68.1413	1.5219e-16	2.14043e-14	4179.43	2572.73	3547.27	2431.25	4563.68	3078.05	ENSG00000186470	BTN3A2	protein_coding
ENSG00000171314	14969.8	18053.5	11886	-0.607471	0.0736772	67.2757	2.36075e-16	3.29837e-14	17465.5	12685.7	17761.6	12510.3	18933.4	10462.1	ENSG00000171314	PGAM1	protein_coding
ENSG00000155465	1717.39	1276.85	2157.93	0.810201	0.0984045	67.1262	2.54674e-16	3.53498e-14	487.179	992.446	1812	2865.6	1531.37	2615.75	ENSG00000155465	SLC7A7	protein_coding
ENSG00000107099	907.976	1236.43	579.523	-1.0835	0.131773	66.9214	2.82552e-16	3.89647e-14	46.6758	23.3018	1972.5	906.697	1690.11	808.57	ENSG00000107099	DOCK8	protein_coding
ENSG00000166016	832.156	1122.52	541.796	-1.04591	0.127011	66.865	2.90757e-16	3.98375e-14	530.937	240.432	1060.95	598.312	1775.66	786.642	ENSG00000166016	ABTB2	protein_coding
ENSG00000134109	9137.45	11028.6	7246.26	-0.593184	0.0724294	66.478	3.53822e-16	4.81674e-14	9389.62	6797.78	10500.5	7398	13195.8	7543	ENSG00000134109	EDEM1	protein_coding
ENSG00000126261	10847.2	12706.3	8988.13	-0.500294	0.0614732	65.8836	4.78361e-16	6.47068e-14	12382.7	9543.15	12130.8	8260.18	13605.5	9161.05	ENSG00000126261	UBA2	protein_coding
ENSG00000108406	5442.11	6449.81	4434.4	-0.560277	0.068879	65.7712	5.06427e-16	6.80696e-14	7587.74	5493.93	7010.76	4870.11	4750.94	2939.17	ENSG00000108406	DHX40	protein_coding
ENSG00000163082	9080.91	10619.8	7542.07	-0.483718	0.059542	65.7098	5.22467e-16	6.97838e-14	8285.93	5916.54	9158.9	6901.76	14414.4	9807.9	ENSG00000163082	SGPP2	protein_coding
ENSG00000010030	714.591	989.916	439.266	-1.2253	0.149518	65.4153	6.0667e-16	8.0524e-14	1147.45	436.379	701.58	251.921	1120.72	629.497	ENSG00000010030	ETV7	protein_coding
ENSG00000153208	311.29	466.29	156.289	-1.54799	0.189198	65.3187	6.37143e-16	8.40435e-14	318.951	124.982	441.138	152.021	638.782	191.864	ENSG00000153208	MERTK	protein_coding
ENSG00000100342	493.797	704.121	283.473	-1.39423	0.170668	64.8793	7.96307e-16	1.0439e-13	484.262	134.515	908.521	418.058	719.581	297.846	ENSG00000100342	APOL1	protein_coding
ENSG00000103888	71659.7	81672.9	61646.5	-0.405883	0.0503238	64.8246	8.18724e-16	1.0667e-13	84042.7	62174.5	79631.9	63055.1	81344	59709.9	ENSG00000103888	CEMIP	protein_coding
ENSG00000071794	6491.66	7995.71	4987.61	-0.711514	0.0877859	64.7392	8.54964e-16	1.10713e-13	8037.96	6081.77	5678.26	2952.47	10270.9	5928.6	ENSG00000071794	HLTF	protein_coding
ENSG00000197635	10648.4	12608.1	8688.75	-0.549908	0.06814	64.6505	8.94326e-16	1.15108e-13	13941.5	9915.98	12475	9290.66	11407.8	6859.59	ENSG00000197635	DPP4	protein_coding
ENSG00000106560	262.913	401.042	124.784	-1.6941	0.207833	64.5235	9.5389e-16	1.22035e-13	401.606	100.621	329.087	112.93	472.433	160.8	ENSG00000106560	GIMAP2	protein_coding
ENSG00000187240	198.259	317.158	79.3594	-2.0738	0.255749	64.0269	1.22734e-15	1.56077e-13	370.489	110.154	100.947	17.3738	480.037	110.55	ENSG00000187240	DYNC2H1	protein_coding
ENSG00000170779	3239.4	3902.49	2576.32	-0.597717	0.074847	63.3934	1.69288e-15	2.13999e-13	3678.64	2495.41	4160.02	2547.44	3868.82	2686.1	ENSG00000170779	CDCA4	protein_coding
ENSG00000131389	13287.3	15274.3	11300.3	-0.432957	0.0543591	63.2193	1.84926e-15	2.32383e-13	13407.6	10031.4	15361.1	11639.4	17054.2	12230	ENSG00000131389	SLC6A6	protein_coding
ENSG00000233041	14997.1	12457.1	17537.2	0.494198	0.062166	62.833	2.25003e-15	2.81081e-13	13997.9	17841.8	13765.1	20883.4	9608.35	13886.4	ENSG00000233041	PHGR1	protein_coding
ENSG00000101856	20832.4	24383.4	17281.5	-0.493247	0.0620485	62.8111	2.27509e-15	2.8255e-13	26843.5	20009.9	19789.6	14981.7	26517.1	16853	ENSG00000101856	PGRMC1	protein_coding
ENSG00000139793	9045.3	10916.4	7174.24	-0.577141	0.072665	62.5419	2.60834e-15	3.22054e-13	7850.29	5992.8	10533.8	7078.76	14365	8451.15	ENSG00000139793	MBNL2	protein_coding
ENSG00000149289	3026.76	3669.45	2384.08	-0.610758	0.0771204	62.3254	2.91145e-15	3.57402e-13	2794.71	1994.42	3987.4	2536.58	4226.23	2621.23	ENSG00000149289	ZC3H12C	protein_coding
ENSG00000170458	157.676	261.07	54.2817	-2.41513	0.299576	62.2553	3.01703e-15	3.68233e-13	124.469	12.7101	358.361	82.5258	300.38	67.6092	ENSG00000170458	CD14	protein_coding
ENSG00000180773	335.174	492.825	177.522	-1.4951	0.187439	62.0196	3.40055e-15	4.12671e-13	612.62	254.202	340.191	124.874	525.665	153.491	ENSG00000180773	SLC36A4	protein_coding
ENSG00000150764	2136.67	2607.38	1665.96	-0.647352	0.0820141	61.9347	3.55041e-15	4.28409e-13	2616.76	1702.09	2559	1557.13	2646.38	1738.65	ENSG00000150764	DIXDC1	protein_coding
ENSG00000111700	2067.4	2528.47	1606.33	-0.656104	0.0840194	60.5986	6.99825e-15	8.39671e-13	2681.91	1688.32	2468.15	1662.46	2435.36	1468.22	ENSG00000111700	SLCO1B3	protein_coding
ENSG00000164164	10974.2	12702.7	9245.6	-0.458248	0.058794	60.4932	7.38346e-15	8.80913e-13	12604.4	9646.95	13211.9	9031.14	12291.8	9058.72	ENSG00000164164	OTUD4	protein_coding
ENSG00000077585	2419.38	2920.13	1918.63	-0.608885	0.0781726	60.3522	7.93151e-15	9.41013e-13	2675.11	1703.15	3205.06	2170.64	2880.22	1882.09	ENSG00000077585	GPR137B	protein_coding
ENSG00000135272	1760.43	2210.7	1310.16	-0.765743	0.0980739	60.3091	8.10717e-15	9.51227e-13	2285.17	1564.4	2264.24	1214	2082.7	1152.1	ENSG00000135272	MDFIC	protein_coding
ENSG00000160209	40139.7	45371.4	34907.9	-0.381253	0.0490215	60.3159	8.07915e-15	9.51227e-13	34421.5	25941.3	48256.6	37576.4	53436.2	41206	ENSG00000160209	PDXK	protein_coding
ENSG00000122378	8448.59	10162.9	6734.28	-0.614589	0.0788283	60.1524	8.77917e-15	1.02441e-12	8180.91	6270.31	6302.11	3505.17	16005.7	10427.4	ENSG00000122378	FAM213A	protein_coding
ENSG00000148346	11445.6	17688.9	5202.32	-1.74969	0.219144	59.6878	1.11166e-14	1.29007e-12	3320.79	814.504	11434.2	4600.81	38311.7	10191.6	ENSG00000148346	LCN2	protein_coding
ENSG00000154380	10776.3	12375.5	9177.03	-0.426598	0.0551376	59.6755	1.11861e-14	1.29108e-12	13488.3	10053.7	6737.19	5077.51	16901.1	12399.9	ENSG00000154380	ENAH	protein_coding
ENSG00000085276	5641.08	6639.95	4642.22	-0.54176	0.0699795	59.5797	1.1744e-14	1.34814e-12	4920.41	3083.25	6360.66	4385.81	8638.77	6457.59	ENSG00000085276	MECOM	protein_coding
ENSG00000123684	13880.6	15944.9	11816.4	-0.432048	0.0558932	59.5315	1.20354e-14	1.37417e-12	15397.2	12041.7	16217.1	11647	16220.5	11760.3	ENSG00000123684	LPGAT1	protein_coding
ENSG00000087086	249085	217686	280484	0.364179	0.0472551	59.2325	1.40099e-14	1.59106e-12	231271	304153	202426	255532	219362	281768	ENSG00000087086	FTL	protein_coding
ENSG00000196139	7522.36	6277.95	8766.77	0.501317	0.0650763	59.045	1.54107e-14	1.74083e-12	3487.07	5391.19	6416.18	8488.21	8930.59	12420.9	ENSG00000196139	AKR1C3	protein_coding
ENSG00000183955	5451.79	6356.05	4547.53	-0.482956	0.062782	58.9509	1.61655e-14	1.81644e-12	6469.46	4670.96	6416.18	4450.96	6182.5	4520.68	ENSG00000183955	KMT5A	protein_coding
ENSG00000163235	2798.09	3563.58	2032.6	-0.807032	0.104279	58.8259	1.72255e-14	1.92535e-12	2449.51	1512.5	3906.64	2653.85	4334.59	1931.43	ENSG00000163235	TGFA	protein_coding
ENSG00000142875	929.899	1232.52	627.282	-0.937964	0.121613	58.7407	1.79883e-14	2.0001e-12	1421.67	790.143	508.772	293.184	1767.11	798.52	ENSG00000142875	PRKACB	protein_coding
ENSG00000078081	439.775	635.792	243.758	-1.40595	0.180704	58.5768	1.95513e-14	2.16256e-12	620.399	319.87	536.028	180.254	750.949	231.15	ENSG00000078081	LAMP3	protein_coding
ENSG00000137251	202.779	312.296	93.261	-1.81817	0.236518	57.7218	3.0194e-14	3.32244e-12	527.048	173.704	181.704	46.6922	228.137	59.3865	ENSG00000137251	TINAG	protein_coding
ENSG00000116141	1438.33	1791.56	1085.1	-0.719179	0.0944009	57.6408	3.14627e-14	3.4442e-12	1929.27	1189.45	1980.58	1141.24	1464.83	924.602	ENSG00000116141	MARK1	protein_coding
ENSG00000165449	386.036	548.86	223.211	-1.32385	0.173616	57.4761	3.42109e-14	3.72583e-12	638.875	262.675	148.392	54.2933	859.314	352.664	ENSG00000165449	SLC16A9	protein_coding
ENSG00000138640	7850.45	9705.63	5995.27	-0.649706	0.0852538	57.3166	3.71004e-14	4.01991e-12	8173.13	5854.05	7166.21	5054.7	13777.5	7077.04	ENSG00000138640	FAM13A	protein_coding
ENSG00000102053	370.347	531.487	209.207	-1.36083	0.177849	57.2538	3.83053e-14	4.12938e-12	434.669	144.048	506.753	237.804	653.041	245.769	ENSG00000102053	ZC3H12B	protein_coding
ENSG00000003436	970.597	1264.77	676.42	-0.890775	0.117325	56.9564	4.45593e-14	4.77932e-12	1152.31	575.131	1000.38	625.458	1641.63	828.67	ENSG00000003436	TFPI	protein_coding
ENSG00000185477	13143	15294.2	10991.8	-0.493952	0.0653749	56.7388	4.97727e-14	5.31168e-12	17523.9	13764	13576.3	8659.78	14782.3	10551.6	ENSG00000185477	GPRIN3	protein_coding
ENSG00000101400	594.58	843.098	346.062	-1.40534	0.182833	56.623	5.27911e-14	5.60563e-12	981.164	514.758	922.654	368.108	625.474	155.318	ENSG00000101400	SNTA1	protein_coding
ENSG00000177738	314.135	457.533	170.737	-1.43141	0.188218	56.5386	5.51048e-14	5.82219e-12	458.979	198.065	458.299	166.137	455.323	148.009	ENSG00000177738		sense_overlapping
ENSG00000104998	2083.51	2597.68	1569.33	-0.765062	0.101797	55.7639	8.17198e-14	8.59151e-12	3893.54	2427.63	1796.85	857.834	2102.66	1422.53	ENSG00000104998	IL27RA	protein_coding
ENSG00000021645	1999.78	2431.57	1568	-0.633924	0.0847117	55.7307	8.31095e-14	8.69457e-12	951.02	610.084	3055.66	2032.74	3288.02	2061.17	ENSG00000021645	NRXN3	protein_coding
ENSG00000139291	3820.97	4492.92	3149.03	-0.511641	0.068476	55.6034	8.86697e-14	9.23078e-12	4343.77	3112.91	4317.5	3069.74	4817.48	3264.43	ENSG00000139291	TMEM19	protein_coding
ENSG00000165914	338.428	484.877	191.979	-1.35846	0.181007	55.3949	9.85911e-14	1.02136e-11	259.634	103.799	442.147	154.193	752.851	317.946	ENSG00000165914	TTC7B	protein_coding
ENSG00000169992	411.396	572.441	250.351	-1.24832	0.166504	55.3772	9.94825e-14	1.02559e-11	930.599	441.675	336.153	130.304	450.57	179.073	ENSG00000169992	NLGN2	protein_coding
ENSG00000182795	2966.75	3638.55	2294.95	-0.657477	0.0886315	54.5049	1.55062e-13	1.59084e-11	1730.89	1116.37	4209.48	3045.85	4975.28	2722.64	ENSG00000182795	C1orf116	protein_coding
ENSG00000138119	11458.3	13380.3	9536.42	-0.548218	0.0740572	54.3314	1.69372e-13	1.7293e-11	6527.81	3879.75	17219.5	13675.4	16393.5	11054.1	ENSG00000138119	MYOF	protein_coding
ENSG00000147036	339.506	484.957	194.054	-1.34056	0.18036	54.162	1.84625e-13	1.87602e-11	439.531	170.527	556.217	250.835	459.125	160.8	ENSG00000147036	LANCL3	protein_coding
ENSG00000129128	23794.1	27448.8	20139.4	-0.452193	0.0613192	54.0934	1.91181e-13	1.93339e-11	27558.2	22415.3	28387.3	20122.2	26401.1	17880.8	ENSG00000129128	SPCS3	protein_coding
ENSG00000197444	955.822	1238.84	672.809	-1.13593	0.153116	53.7304	2.29977e-13	2.3147e-11	2409.64	1518.85	323.03	114.016	983.839	385.555	ENSG00000197444	OGDHL	protein_coding
ENSG00000086300	182.53	291.997	73.0624	-2.03112	0.271083	53.3226	2.83032e-13	2.83526e-11	397.717	109.095	197.856	66.2378	280.418	43.8546	ENSG00000086300	SNX10	protein_coding
ENSG00000176170	118.84	196.253	41.4265	-2.23162	0.30096	53.2527	2.93285e-13	2.92418e-11	247.965	49.7812	203.913	43.4346	136.882	31.0637	ENSG00000176170	SPHK1	protein_coding
ENSG00000165801	2011.32	2449.33	1573.3	-0.661549	0.0906933	52.9812	3.36753e-13	3.34188e-11	966.578	649.273	786.376	451.72	5595.05	3618.92	ENSG00000165801	ARHGEF40	protein_coding
ENSG00000189431	266.328	402.293	130.362	-1.54266	0.210068	52.5922	4.10515e-13	4.05493e-11	275.193	99.5623	214.007	86.8692	717.68	204.655	ENSG00000189431	RASSF10	protein_coding
ENSG00000123609	3567.24	4198.22	2936.26	-0.51521	0.0709387	52.5213	4.25615e-13	4.18463e-11	4467.26	2967.8	4301.34	3128.38	3826.04	2712.59	ENSG00000123609	NMI	protein_coding
ENSG00000104447	2898.59	3435.17	2362.02	-0.561277	0.0773773	52.3571	4.6272e-13	4.52847e-11	2054.71	1304.9	3793.58	2549.61	4457.22	3231.54	ENSG00000104447	TRPS1	protein_coding
ENSG00000108370	579.898	775.384	384.411	-1.00657	0.13845	52.2542	4.87611e-13	4.75018e-11	682.634	369.652	618.804	297.527	1024.71	486.055	ENSG00000108370	RGS9	protein_coding
ENSG00000121316	4396.8	5142.13	3651.48	-0.4919	0.0679242	52.2285	4.94033e-13	4.79076e-11	5101.28	3556.7	4757.62	3588.78	5567.48	3808.96	ENSG00000121316	PLBD1	protein_coding
ENSG00000162599	6152.37	7161.15	5143.59	-0.48105	0.0664683	52.1337	5.18474e-13	5.00492e-11	7286.29	5688.82	7143	4854.9	7054.17	4887.05	ENSG00000162599	NFIA	protein_coding
ENSG00000162981	19038.3	16538.7	21537.9	0.38488	0.0533341	51.9226	5.77321e-13	5.54777e-11	18825.9	23562.4	16052.6	21179.8	14737.6	19871.6	ENSG00000162981	FAM84A	protein_coding
ENSG00000158122	225.326	345.325	105.327	-1.71012	0.233282	51.8142	6.10104e-13	5.83638e-11	481.344	127.101	284.67	119.445	269.962	69.4365	ENSG00000158122	AAED1	protein_coding
[truncated: 1,071 more rows]
