# Supplementary material for: The epigenetic regulator Mll1 is required for Wnt-driven intestinal tumorigenesis and cancer stemness
Source: Nat Commun. 2020 Dec 21;11:6422. doi: 10.1038/s41467-020-20222-z (PMC7752919; doi:10.1038/s41467-020-20222-z)
Supplement: Supplementary file 6 — Supplementary Data 3 [file 41467_2020_20222_MOESM6_ESM.xlsx]

## Sheet: Sheet1
Supplementary Table 1: MLL1-regulated colon cancer stem cell signature (duplicates excluded)
ARHGEF4
PRKD3
DYNC2H1
ISYNA1
SMOC2
CLIC4
CLU
IL17RD
RASSF5
OLFM4
WWTR1
SMAD5
WDR35
PRKACB
ENPP1
FAM13A
IFITM2
TLR2
SOAT1
SLCO3A1
CACHD1
ADRA2A
AK7
KRT23
APCDD1
SNX10
POLI
NME4
TNFSF10
ESRRG
BLVRA
ACP5
KLHL24
AKAP7
SLC5A9
BTG2
CTH
THBS1
STARD13
PLCG2
NFIA
SULT1B1
RUNDC3B
BCL2L15
CCL28
DDX60
AGMO
NPC1L1
VAV3
ELL2
RABGAP1L
AREG
FHL2
KCNJ2
TLR3
B4GALT6
FILIP1L
AKR1B10
CKB
CCL20
XIAP
GPRIN3
ALDOB
PLA2G16
TNFRSF11A
CASP1
XK
SNPH
CTSS
TFPI
MBNL2
RNASE1
SLC6A4
SLC3A1
ZG16
ADCY9
DUOXA2
MOCS1
ISG20
SMPDL3A
FBP1
IQGAP2
RBM43
MERTK
PLA2G2A
UBA7
SLC4A4
PLAC8
SERPINB9
FHDC1
UBE2L6
KLF9
SLC7A7
NEURL3
ALDH1L1
MAML2
MYO1A
CD14
TRIM31
SULT1C2
RELB
SPCS3
ZC3H12A
ST5
OSBPL6
ENC1
SLC39A8
RNF128
CLDN12
ZC3H12D
BIRC3
ACVR1C
AMPD3
SP1
THRB
TGFBI
DOCK11
TINAG
A1CF
PPM1K
SLC28A2
FAM20B
CIB2
RASSF10
VWA2
KLHL13
IGFBP4
NRP1
TACC1
MDFIC
ABTB2
LGR5
