# Supplementary material for: The epigenetic regulator Mll1 is required for Wnt-driven intestinal tumorigenesis and cancer stemness
Source: Nat Commun. 2020 Dec 21;11:6422. doi: 10.1038/s41467-020-20222-z (PMC7752919; doi:10.1038/s41467-020-20222-z)
Supplement: Supplementary file 8 — Source Data [file 41467_2020_20222_MOESM8_ESM.xlsx]

## Sheet: Figure 1b
Figure 1b
No. of tumors	bCatenin high	bCatenin low
MLL1 weak	2 (22%)	7 (78%)
MLL1 moderate	15 (68%)	7 (32%)
MLL1 strong	8 (100%)	0

## Sheet: Figure 1f
Figure 1f
Quantification of average Mll1 expression in all Lgr5-GFP stem cells - Paneth cells - enterocytes per mouse and section, normalized to the average Mll1 expression in TA cells on the respective section
	average stem cells/average TA cells per mouse per section	average TA cells/average TA cells per mouse per section	average Paneth cells/average TA cells per mouse per section	average enterocytes/average TA cells per mouse per section
Mll1 staining intensity	1.454	0.64	0.633	0.359
	2.445	3.13	0.613	0.515
	0.845	0.43	1.236	0.241
	0.637	1.13	0.742	0.212
	1.797	0.54	0.364	0.519
	1.639	1.2	0.384	0.469
	0.881	0.37	0.286	0.305
	0.756	0.61	1.295	0.216
	1.019	0.87	1.219	0.352
		0.7	0.444	0.357
		1.31	0.211	0.211
		2.88	0.128	0.943
		1.35	0.585	0.619
		1.36	0.622	0.157
		0.84	0.531	0.275
		0.73	0.784	0.15
		1.31	0.595	0.998
		0.65		0.753
		0.41		0.258
		0.32		0.145
		0.37		0.103
		0.85		0.298
		2.32		0.482
		1.19		0.532
		1.91		0.404
		0.55

## Sheet: Figure 1g
Figure 1g	relative mRNA expression, %
	control						10ng/ml hBMP4						100ng/ml hBMP4						1:300 Wnt3a 24h
Mll1	76.38	87.98	89.7	134.77	123.89	99.36	42.55	59.08	96.19				21.62	33.76	46.08	25.1	34.52		108.2	133.5	127.8	142.8	122.2	132.2
Lgr5	105.64	109.96	86.09	142.83	72.93	96	7.25	10.7	11.18				0.42	0.46	0.9	0.68	0.29		104.9	107.7	133.9	148.1	111.6	136.7
Id2	103.22	100.37	77.75	187.08	102.56	64.7	609.32	311.61	435.74				770.23	695.9	657.17	920.66	900.2		80.8	54	66.9	125.4	96.5	197.1
Axin2	101.47	85.01	104.55	123.62	101.45	88.41	32.77	51.88	51.43				28.87	32.51	40.57	21.01	19.24		118.8	119.8	118.5	145.3	143.8	108.1

## Sheet: Suppl. Figure 1a
Supplementary Figure 1a
No. of tumors with MLL1	pT0	pT1	pT2	pT3	pT4
weak	1	2	2	2	2
moderate	5	4	4	5	4
strong	2	2	2	1	1

## Sheet: Suppl. Figure 1e
Supplementary Figure 1e
nuclear beta-catenin level	pT0	pT1	pT2	pT3	pT4
high	6	6	5	4	4
low	2	2	3	4	3

## Sheet: Figure 2b
Figure 2b
days	b-Cat GOF	bCat GOF Mll1 LOF
5	0			0= no tumors
5	0			1= tumors
5		0
5		0
10	0
10	0
10		0
10		0
10	0
10	0
10		0
10		0
10	0
10	0
10		0
10		0
20	1
20	1
20		0
20		0
20	1
20	0
20		0
20		0
20	1
20	1
20		0
20		0
20	1
20	1
20		0
20		0
27	1
27		0
30	1
30		0
33	1
33		0
35	1
35		0
35	1
35		0
35	1
35		0
41	1
41	1
41		0
41		0
50		0
50		0
50		0
50		0
50		0
50		0
100		0
100		0

## Sheet: Figure 2f
Figure 2f
anti-GFP Western blot
quantification relative to average wild-type control, %
control	bCatGOF	bCatGOF Mll1 het	bCatGOF Mll1 hom
102.56	415.85	243.89	110.55
86.69	435.86	502.92	210.27
110.74

## Sheet: Figure 2g
Figure 2g	relative mRNA expression, %
	bCatGOF				bCatGOF Mll1+/-				bCatGOF Mll1-/-
Mll1	161.26	88.71	90.28	77.43	76.97	73.74	44.12	64.76	17.57	35.59	6.34	4.4
Lgr5	138.74	118.54	70.19	86.63	86.52	151	49.13	51.01	74.02	74	46.65	49.21
Smoc2	155.47	73.34	80.3	109.21	84.44	85.91	108.1	131.31	66.64	60.84	18.52	20.51
Olfm4	156.3	156.95	63.99	63.7	87.54	166.12	80.44	143.87	40.21	6	5.65	6.2
Ascl2	132.57	102.49	95.31	77.22	95.06	139.16	96	50.97	89.08	100.06	188.44	192.87
Axin2	101.27	99.18	113.79	87.5	107.27	106.15	78.76	107.5	109.38	113.55	174.85	210.3

## Sheet: Suppl. Fig. 2b
Supplementary Figure 2b		relative mRNA expression, %
	control			bCat GOF
Lgr5	87.97	72.58	156.62	453.36	346.42	150.37
Smoc2	104.25	91.85	104.44	339.23	714.65	234.79
Cd44	119.56	83.46	100.22	158.6	1224.73	555.23

## Sheet: Suppl. Fig. 2c
Supplementary Figure 2c
Western blot anti-Mll1					quantification
						control		bCatGOF
					Mll1/Vinculin, %	100	100	229.2	394.93

[truncated: 31 more sheets: Suppl. Fig. 2d, Suppl. Fig. 2f, Suppl. Fig. 2i, Suppl. Fig. 2l, Fig. 3a, Fig. 3f, Suppl. Fig. 3a, Suppl. Fig. 3b, Fig. 4a, Fig. 4b, Fig. 4e, Fig. 4f, Suppl. Fig. 4a, Suppl. Fig. 4b-c, Suppl. Fig. 4d-e, Suppl. Fig. 4f-g, Suppl. Fig. 4h, Suppl. Fig. 4i, Suppl. Fig. 4k, Suppl. Fig. 4m …]
